# Supplementary material for: Identification of protein complexes that bind to histone H3 combinatorial modifications using super-SILAC and weighted correlation network analysis
Source: Nucleic Acids Res. 2015 Jan 20;43(3):1418–32. doi: 10.1093/nar/gku1350 (PMC4330348; doi:10.1093/nar/gku1350)
Supplement: SUPPLEMENTARY DATA [file supp_gku1350_nar-02443-m-2014-File008.xlsx]

## Sheet: Protein Groups
Protein IDs	Majority protein IDs	Peptide counts (all)	Peptide counts (razor+unique)	Peptide counts (unique)	Protein names	Gene names	Fasta headers	Proteins	Peptides	Razor + unique peptides	Unique peptides	Peptides 18to38Unmod_F1	Peptides 18to38Unmod_F2	Peptides 1to20Unmod_F1	Peptides 1to20Unmod_F2	Peptides Beads_F1	Peptides Beads_F2	Peptides K27me3_F1	Peptides K27me3_F2	Peptides K27me3S28ph_F1	Peptides K27me3S28ph_F2	Peptides K9me3_F1	Peptides K9me3_F2	Peptides K9me3S10ph_F1	Peptides K9me3S10ph_F2	Peptides S10ph_F1	Peptides S10ph_F2	Peptides S28ph_F1	Peptides S28ph_F2	Razor + unique peptides 18to38Unmod_F1	Razor + unique peptides 18to38Unmod_F2	Razor + unique peptides 1to20Unmod_F1	Razor + unique peptides 1to20Unmod_F2	Razor + unique peptides Beads_F1	Razor + unique peptides Beads_F2	Razor + unique peptides K27me3_F1	Razor + unique peptides K27me3_F2	Razor + unique peptides K27me3S28ph_F1	Razor + unique peptides K27me3S28ph_F2	Razor + unique peptides K9me3_F1	Razor + unique peptides K9me3_F2	Razor + unique peptides K9me3S10ph_F1	Razor + unique peptides K9me3S10ph_F2	Razor + unique peptides S10ph_F1	Razor + unique peptides S10ph_F2	Razor + unique peptides S28ph_F1	Razor + unique peptides S28ph_F2	Unique peptides 18to38Unmod_F1	Unique peptides 18to38Unmod_F2
E9PZY8;A2AIV2;A2AIV2-2	E9PZY8;A2AIV2;A2AIV2-2	8;8;4	8;8;4	8;8;4	Protein virilizer homolog	1110037F02Rik;Kiaa1429	>tr|E9PZY8|E9PZY8_MOUSE Protein 1110037F02Rik OS=Mus musculus GN=1110037F02Rik PE=2 SV=1;>sp|A2AIV2|VIR_MOUSE Protein virilizer homolog OS=Mus musculus GN=Kiaa1429 PE=1 SV=1;>sp|A2AIV2-2|VIR_MOUSE Isoform 2 of Protein virilizer homolog OS=Mus musculus GN=K	3	8	8	8	0	2	0	6	0	1	0	3	0	2	0	0	0	0	0	0	0	1	0	2	0	6	0	1	0	3	0	2	0	0	0	0	0	0	0	1	0	2
Q9CPN9	Q9CPN9	1	1	1		2210010C04Rik	>tr|Q9CPN9|Q9CPN9_MOUSE Protein 2210010C04Rik OS=Mus musculus GN=2210010C04Rik PE=2 SV=1	1	1	1	1	1	1	1	1	1	1	1	1	1	1	1	1	1	1	1	1	1	1	1	1	1	1	1	1	1	1	1	1	1	1	1	1	1	1	1	1	1	1
E9Q1Z0	E9Q1Z0	7	1	1		4732456N10Rik	>tr|E9Q1Z0|E9Q1Z0_MOUSE Protein 4732456N10Rik OS=Mus musculus GN=4732456N10Rik PE=3 SV=1	1	7	1	1	3	2	2	3	2	4	2	4	0	2	0	1	1	1	2	1	1	2	0	1	1	1	1	1	1	1	0	1	0	0	0	1	1	1	0	0	0	1
Q9JKX4;Q9JKX4-3;Q9JKX4-2	Q9JKX4;Q9JKX4-3;Q9JKX4-2	12;10;10	12;10;10	12;10;10	Protein AATF	Aatf	>sp|Q9JKX4|AATF_MOUSE Protein AATF OS=Mus musculus GN=Aatf PE=1 SV=1;>sp|Q9JKX4-3|AATF_MOUSE Isoform 3 of Protein AATF OS=Mus musculus GN=Aatf;>sp|Q9JKX4-2|AATF_MOUSE Isoform 2 of Protein AATF OS=Mus musculus GN=Aatf	3	12	12	12	2	1	3	2	1	1	1	6	0	1	0	3	4	0	3	0	2	2	2	1	3	2	1	1	1	6	0	1	0	3	4	0	3	0	2	2	2	1
Q6P542	Q6P542	3	3	3	ATP-binding cassette sub-family F member 1	Abcf1	>sp|Q6P542|ABCF1_MOUSE ATP-binding cassette sub-family F member 1 OS=Mus musculus GN=Abcf1 PE=1 SV=1	1	3	3	3	0	1	0	1	1	0	0	1	0	1	0	1	0	0	0	0	0	1	0	1	0	1	1	0	0	1	0	1	0	1	0	0	0	0	0	1	0	1
Q9QYL7	Q9QYL7	3	3	3	Activator of basal transcription 1	Abt1	>sp|Q9QYL7|ABT1_MOUSE Activator of basal transcription 1 OS=Mus musculus GN=Abt1 PE=2 SV=1	1	3	3	3	1	0	1	0	0	0	0	0	0	1	0	0	0	0	0	0	0	0	1	0	1	0	0	0	0	0	0	1	0	0	0	0	0	0	0	0	1	0
Q5SWU9-2;Q5SWU9;D3Z0B3	Q5SWU9-2;Q5SWU9	85;85;4	85;85;4	74;74;0	Acetyl-CoA carboxylase 1;Biotin carboxylase	Acaca	>sp|Q5SWU9-2|ACACA_MOUSE Isoform 2 of Acetyl-CoA carboxylase 1 OS=Mus musculus GN=Acaca;>sp|Q5SWU9|ACACA_MOUSE Acetyl-CoA carboxylase 1 OS=Mus musculus GN=Acaca PE=1 SV=1	3	85	85	74	4	2	5	41	23	67	1	26	0	27	1	1	8	1	3	6	1	25	4	2	5	41	23	67	1	26	0	27	1	1	8	1	3	6	1	25	4	1
Q8JZN5;F6W0S5	Q8JZN5;F6W0S5	2;1	2;1	2;1	Acyl-CoA dehydrogenase family member 9, mitochondrial	Acad9	>sp|Q8JZN5|ACAD9_MOUSE Acyl-CoA dehydrogenase family member 9, mitochondrial OS=Mus musculus GN=Acad9 PE=2 SV=2;>tr|F6W0S5|F6W0S5_MOUSE Acyl-CoA dehydrogenase family member 9, mitochondrial (Fragment) OS=Mus musculus GN=Acad9 PE=2 SV=1	2	2	2	2	0	0	0	0	0	0	0	0	0	0	0	0	0	0	0	0	0	2	0	0	0	0	0	0	0	0	0	0	0	0	0	0	0	0	0	2	0	0
Q9JIX8;Q9JIX8-4;F6RJ39;B8JJ91;Q9JIX8-2;Q9JIX8-3;B8JJ92;Q52KR6;B8JJ90;B8JJ89;F6Q8C0	Q9JIX8;Q9JIX8-4;F6RJ39;B8JJ91;Q9JIX8-2;Q9JIX8-3	49;49;49;27;27;27;23;23;10;8;5	49;49;49;27;27;27;23;23;10;8;5	49;49;49;27;27;27;23;23;10;8;5	Apoptotic chromatin condensation inducer in the nucleus	Acin1	>sp|Q9JIX8|ACINU_MOUSE Apoptotic chromatin condensation inducer in the nucleus OS=Mus musculus GN=Acin1 PE=1 SV=3;>sp|Q9JIX8-4|ACINU_MOUSE Isoform 4 of Apoptotic chromatin condensation inducer in the nucleus OS=Mus musculus GN=Acin1;>tr|F6RJ39|F6RJ39_MOUSE	11	49	49	49	5	13	8	33	3	7	5	15	1	6	2	9	7	2	8	17	6	8	5	13	8	33	3	7	5	15	1	6	2	9	7	2	8	17	6	8	5	13
Q8BFZ3	Q8BFZ3	10	1	1	Beta-actin-like protein 2	Actbl2	>sp|Q8BFZ3|ACTBL_MOUSE Beta-actin-like protein 2 OS=Mus musculus GN=Actbl2 PE=1 SV=1	1	10	1	1	0	0	0	8	0	5	0	8	0	6	1	8	0	0	0	3	0	8	0	0	0	1	0	0	0	1	0	1	0	1	0	0	0	0	0	1	0	0
P63260;B1ATY1;G3UYG0	P63260	27;11;10	27;11;10	1;1;1	Actin, cytoplasmic 2;Actin, cytoplasmic 2, N-terminally processed	Actg1	>sp|P63260|ACTG_MOUSE Actin, cytoplasmic 2 OS=Mus musculus GN=Actg1 PE=1 SV=1	3	27	27	1	2	4	3	21	2	11	3	20	2	13	3	23	1	4	2	9	1	20	2	4	3	21	2	11	3	20	2	13	3	23	1	4	2	9	1	20	0	0
Q9Z2N8;D3YVN1;Q99MR0;F8WI57;D3Z4L2	Q9Z2N8;D3YVN1	23;15;3;3;1	23;15;3;3;1	23;15;3;3;1	Actin-like protein 6A	Actl6a	>sp|Q9Z2N8|ACL6A_MOUSE Actin-like protein 6A OS=Mus musculus GN=Actl6a PE=1 SV=2;>tr|D3YVN1|D3YVN1_MOUSE Actin-like protein 6A (Fragment) OS=Mus musculus GN=Actl6a PE=2 SV=1	5	23	23	23	0	4	1	15	0	8	0	16	0	9	0	15	0	0	0	5	0	15	0	4	1	15	0	8	0	16	0	9	0	15	0	0	0	5	0	15	0	4
P61164;Q8R5C5	P61164;Q8R5C5	2;2	2;2	2;2	Alpha-centractin;Beta-centractin	Actr1a;Actr1b	>sp|P61164|ACTZ_MOUSE Alpha-centractin OS=Mus musculus GN=Actr1a PE=2 SV=1;>sp|Q8R5C5|ACTY_MOUSE Beta-centractin OS=Mus musculus GN=Actr1b PE=1 SV=1	2	2	2	2	0	0	0	0	0	0	0	0	0	0	0	0	0	0	0	0	0	2	0	0	0	0	0	0	0	0	0	0	0	0	0	0	0	0	0	2	0	0
Q80US4;Q80US4-3	Q80US4;Q80US4-3	4;4	4;4	4;4	Actin-related protein 5	Actr5	>sp|Q80US4|ARP5_MOUSE Actin-related protein 5 OS=Mus musculus GN=Actr5 PE=2 SV=3;>sp|Q80US4-3|ARP5_MOUSE Isoform 3 of Actin-related protein 5 OS=Mus musculus GN=Actr5	2	4	4	4	0	0	0	0	0	0	0	3	0	3	0	0	0	0	1	0	0	1	0	0	0	0	0	0	0	3	0	3	0	0	0	0	1	0	0	1	0	0
Q9D864	Q9D864	5	5	5	Actin-related protein 6	Actr6	>sp|Q9D864|ARP6_MOUSE Actin-related protein 6 OS=Mus musculus GN=Actr6 PE=2 SV=2	1	5	5	5	0	0	0	0	0	1	0	1	0	1	1	0	0	0	1	1	0	3	0	0	0	0	0	1	0	1	0	1	1	0	0	0	1	1	0	3	0	0
Q8R2S9	Q8R2S9	4	4	4	Actin-related protein 8	Actr8	>sp|Q8R2S9|ARP8_MOUSE Actin-related protein 8 OS=Mus musculus GN=Actr8 PE=2 SV=1	1	4	4	4	1	0	0	0	0	0	0	0	0	1	2	0	0	0	2	0	0	0	1	0	0	0	0	0	0	0	0	1	2	0	0	0	2	0	0	0	1	0
Q99MU3;Q99MU3-2;Q99MU3-5;Q99MU3-4;Q99MU3-3;REV__Q14B70;REV__Q14B70-2	Q99MU3;Q99MU3-2;Q99MU3-5	6;6;6;2;2;1;1	6;6;6;2;2;1;1	6;6;6;2;2;1;1	Double-stranded RNA-specific adenosine deaminase	Adar	>sp|Q99MU3|DSRAD_MOUSE Double-stranded RNA-specific adenosine deaminase OS=Mus musculus GN=Adar PE=1 SV=2;>sp|Q99MU3-2|DSRAD_MOUSE Isoform 2 of Double-stranded RNA-specific adenosine deaminase OS=Mus musculus GN=Adar;>sp|Q99MU3-5|DSRAD_MOUSE Isoform 5 of D	7	6	6	6	2	1	1	0	0	0	0	3	0	2	1	0	2	0	1	0	0	3	2	1	1	0	0	0	0	3	0	2	1	0	2	0	1	0	0	3	2	1
A2BDX0;Q9Z103	A2BDX0;Q9Z103	81;59	81;59	81;59	Activity-dependent neuroprotector homeobox protein	Adnp	>tr|A2BDX0|A2BDX0_MOUSE Activity-dependent neuroprotector homeobox protein OS=Mus musculus GN=Adnp PE=3 SV=1;>sp|Q9Z103|ADNP_MOUSE Activity-dependent neuroprotector homeobox protein OS=Mus musculus GN=Adnp PE=2 SV=1	2	81	81	81	16	31	22	40	23	37	17	44	14	42	44	71	44	18	23	22	19	40	16	31	22	40	23	37	17	44	14	42	44	71	44	18	23	22	19	40	16	31
Q8CHC8	Q8CHC8	21	21	21	ADNP homeobox protein 2	Adnp2	>sp|Q8CHC8|ADNP2_MOUSE ADNP homeobox protein 2 OS=Mus musculus GN=Adnp2 PE=2 SV=2	1	21	21	21	1	1	0	0	1	6	0	8	0	6	2	12	2	0	1	1	1	5	1	1	0	0	1	6	0	8	0	6	2	12	2	0	1	1	1	5	1	1
Q9Z248;Q9Z248-2;Q9Z248-5;F8WGQ1;Q9Z248-3;Q9Z248-4;F7C1H2;F6V059;E0CYG6;F6V953	Q9Z248;Q9Z248-2;Q9Z248-5;F8WGQ1;Q9Z248-3;Q9Z248-4	12;12;12;11;10;10;5;5;3;3	12;12;12;11;10;10;5;5;3;3	12;12;12;11;10;10;5;5;3;3	Zinc finger protein AEBP2	Aebp2	>sp|Q9Z248|AEBP2_MOUSE Zinc finger protein AEBP2 OS=Mus musculus GN=Aebp2 PE=1 SV=2;>sp|Q9Z248-2|AEBP2_MOUSE Isoform 2 of Zinc finger protein AEBP2 OS=Mus musculus GN=Aebp2;>sp|Q9Z248-5|AEBP2_MOUSE Isoform 5 of Zinc finger protein AEBP2 OS=Mus musculus GN=	10	12	12	12	0	1	0	0	0	1	1	11	0	4	1	3	0	0	1	0	0	3	0	1	0	0	0	1	1	11	0	4	1	3	0	0	1	0	0	3	0	1
E9Q921;A3KMF4;O88573;B1AVP1	E9Q921;A3KMF4;O88573	8;8;8;3	8;8;8;3	8;8;8;3	AF4/FMR2 family member 1	Aff1	>tr|E9Q921|E9Q921_MOUSE AF4/FMR2 family member 1 OS=Mus musculus GN=Aff1 PE=2 SV=1;>tr|A3KMF4|A3KMF4_MOUSE AF4/FMR2 family member 1 OS=Mus musculus GN=Aff1 PE=2 SV=1;>sp|O88573|AFF1_MOUSE AF4/FMR2 family member 1 OS=Mus musculus GN=Aff1 PE=2 SV=2	4	8	8	8	0	0	1	6	0	0	1	1	1	2	1	0	0	0	1	1	1	1	0	0	1	6	0	0	1	1	1	2	1	0	0	0	1	1	1	1	0	0
O55112	O55112	1	1	1	AF4/FMR2 family member 2	Aff2	>sp|O55112|AFF2_MOUSE AF4/FMR2 family member 2 OS=Mus musculus GN=Aff2 PE=2 SV=2	1	1	1	1	0	0	0	0	0	1	0	0	0	1	0	0	0	1	0	0	0	0	0	0	0	0	0	1	0	0	0	1	0	0	0	1	0	0	0	0	0	0
Q9ESC8	Q9ESC8	6	6	6	AF4/FMR2 family member 4	Aff4	>sp|Q9ESC8|AFF4_MOUSE AF4/FMR2 family member 4 OS=Mus musculus GN=Aff4 PE=1 SV=1	1	6	6	6	1	0	1	0	0	1	0	1	0	1	1	1	1	0	2	2	0	1	1	0	1	0	0	1	0	1	0	1	1	1	1	0	2	2	0	1	1	0
Q8CJF7	Q8CJF7	8	8	8	Protein ELYS	Ahctf1	>sp|Q8CJF7|ELYS_MOUSE Protein ELYS OS=Mus musculus GN=Ahctf1 PE=1 SV=1	1	8	8	8	1	0	0	1	0	1	0	2	0	0	0	0	2	0	2	2	0	1	1	0	0	1	0	1	0	2	0	0	0	0	2	0	2	2	0	1	1	0
E9Q616	E9Q616	3	3	3		Ahnak	>tr|E9Q616|E9Q616_MOUSE Protein Ahnak OS=Mus musculus GN=Ahnak PE=2 SV=1	1	3	3	3	0	0	0	1	0	0	0	1	0	1	0	2	0	1	0	0	0	2	0	0	0	1	0	0	0	1	0	1	0	2	0	1	0	0	0	2	0	0
Q3UZG4;P31230	Q3UZG4;P31230	7;7	7;7	7;7	Aminoacyl tRNA synthase complex-interacting multifunctional protein 1;Endothelial monocyte-activating polypeptide 2	Aimp1	>tr|Q3UZG4|Q3UZG4_MOUSE Aminoacyl tRNA synthase complex-interacting multifunctional protein 1 OS=Mus musculus GN=Aimp1 PE=2 SV=1;>sp|P31230|AIMP1_MOUSE Aminoacyl tRNA synthase complex-interacting multifunctional protein 1 OS=Mus musculus GN=Aimp1 PE=1 SV=2	2	7	7	7	2	0	2	2	0	2	1	0	0	3	1	4	0	0	1	0	0	1	2	0	2	2	0	2	1	0	0	3	1	4	0	0	1	0	0	1	2	0
Q8R010;Q8R3V2	Q8R010;Q8R3V2	4;3	4;3	4;3	Aminoacyl tRNA synthase complex-interacting multifunctional protein 2	Aimp2	>sp|Q8R010|AIMP2_MOUSE Aminoacyl tRNA synthase complex-interacting multifunctional protein 2 OS=Mus musculus GN=Aimp2 PE=1 SV=2;>tr|Q8R3V2|Q8R3V2_MOUSE Aminoacyl tRNA synthase complex-interacting multifunctional protein 2 OS=Mus musculus GN=Aimp2 PE=2 SV=1	2	4	4	4	0	0	0	3	0	0	0	3	0	3	0	3	0	0	0	0	0	4	0	0	0	3	0	0	0	3	0	3	0	3	0	0	0	0	0	4	0	0
Q9DBR0	Q9DBR0	4	4	4	A-kinase anchor protein 8	Akap8	>sp|Q9DBR0|AKAP8_MOUSE A-kinase anchor protein 8 OS=Mus musculus GN=Akap8 PE=1 SV=1	1	4	4	4	2	0	0	0	1	0	1	1	0	0	1	0	0	0	1	0	1	0	2	0	0	0	1	0	1	1	0	0	1	0	0	0	1	0	1	0	2	0
Q9Z110;Q9Z110-2;D3Z0B4	Q9Z110;Q9Z110-2;D3Z0B4	4;4;2	4;4;2	4;4;2	Delta-1-pyrroline-5-carboxylate synthase;Glutamate 5-kinase;Gamma-glutamyl phosphate reductase	Aldh18a1	>sp|Q9Z110|P5CS_MOUSE Delta-1-pyrroline-5-carboxylate synthase OS=Mus musculus GN=Aldh18a1 PE=2 SV=2;>sp|Q9Z110-2|P5CS_MOUSE Isoform Short of Delta-1-pyrroline-5-carboxylate synthase OS=Mus musculus GN=Aldh18a1;>tr|D3Z0B4|D3Z0B4_MOUSE Delta-1-pyrroline-5-c	3	4	4	4	0	0	0	0	0	0	0	4	0	0	0	0	0	0	0	0	0	1	0	0	0	0	0	0	0	4	0	0	0	0	0	0	0	0	0	1	0	0
A6ZI44;P05064;D3YWI1;A6ZI47;D3YV98;D3Z510	A6ZI44;P05064;D3YWI1;A6ZI47;D3YV98;D3Z510	2;2;2;1;1;1	2;2;2;1;1;1	2;2;2;1;1;1	Fructose-bisphosphate aldolase;Fructose-bisphosphate aldolase A	Aldoa;Aldoart2	>tr|A6ZI44|A6ZI44_MOUSE Fructose-bisphosphate aldolase OS=Mus musculus GN=Aldoa PE=2 SV=1;>sp|P05064|ALDOA_MOUSE Fructose-bisphosphate aldolase A OS=Mus musculus GN=Aldoa PE=1 SV=2;>tr|D3YWI1|D3YWI1_MOUSE Fructose-bisphosphate aldolase (Fragment) OS=Mus mu	6	2	2	2	0	0	0	0	0	0	0	0	0	1	0	0	0	0	0	0	0	1	0	0	0	0	0	0	0	0	0	1	0	0	0	0	0	0	0	1	0	0
O08583;Q9JJW6-2;G3X9I4;Q9JJW6;O08583-2	O08583;Q9JJW6-2;G3X9I4;Q9JJW6;O08583-2	8;6;5;5;5	8;6;5;5;5	8;6;5;5;5	THO complex subunit 4;RNA and export factor-binding protein 2	Alyref;Alyref2;Refbp2	>sp|O08583|THOC4_MOUSE THO complex subunit 4 OS=Mus musculus GN=Alyref PE=1 SV=3;>sp|Q9JJW6-2|REFP2_MOUSE Isoform 2 of RNA and export factor-binding protein 2 OS=Mus musculus GN=Refbp2;>tr|G3X9I4|G3X9I4_MOUSE Protein Alyref2 OS=Mus musculus GN=Alyref2 PE=4	5	8	8	8	0	0	0	2	0	4	0	3	0	1	0	3	0	3	0	1	0	5	0	0	0	2	0	4	0	3	0	1	0	3	0	3	0	1	0	5	0	0
P53995;A2ATQ5;Q6PG65	P53995;A2ATQ5	54;38;1	54;38;1	54;38;1	Anaphase-promoting complex subunit 1	Anapc1	>sp|P53995|APC1_MOUSE Anaphase-promoting complex subunit 1 OS=Mus musculus GN=Anapc1 PE=1 SV=2;>tr|A2ATQ5|A2ATQ5_MOUSE Anaphase-promoting complex subunit 1 OS=Mus musculus GN=Anapc1 PE=2 SV=1	3	54	54	54	7	17	9	28	2	16	2	32	1	16	7	15	4	3	2	12	3	14	7	17	9	28	2	16	2	32	1	16	7	15	4	3	2	12	3	14	7	17
Q8K2H6	Q8K2H6	3	3	3	Anaphase-promoting complex subunit 10	Anapc10	>sp|Q8K2H6|APC10_MOUSE Anaphase-promoting complex subunit 10 OS=Mus musculus GN=Anapc10 PE=2 SV=1	1	3	3	3	1	1	0	1	0	1	1	0	0	0	0	1	0	0	0	0	0	1	1	1	0	1	0	1	1	0	0	0	0	1	0	0	0	0	0	1	1	1
Q8R034	Q8R034	2	2	2	Anaphase-promoting complex subunit 13	Anapc13	>sp|Q8R034|APC13_MOUSE Anaphase-promoting complex subunit 13 OS=Mus musculus GN=Anapc13 PE=2 SV=1	1	2	2	2	2	0	0	0	0	0	0	0	0	0	0	0	0	0	0	0	0	0	2	0	0	0	0	0	0	0	0	0	0	0	0	0	0	0	0	0	2	0
Q9CPV2	Q9CPV2	1	1	1	Anaphase-promoting complex subunit 16	Anapc16	>sp|Q9CPV2|APC16_MOUSE Anaphase-promoting complex subunit 16 OS=Mus musculus GN=Anapc16 PE=2 SV=1	1	1	1	1	0	0	0	0	0	0	0	1	0	1	0	0	0	0	0	0	0	1	0	0	0	0	0	0	0	1	0	1	0	0	0	0	0	0	0	1	0	0
Q8BZQ7;A2AI11	Q8BZQ7	19;4	19;4	19;4	Anaphase-promoting complex subunit 2	Anapc2	>sp|Q8BZQ7|ANC2_MOUSE Anaphase-promoting complex subunit 2 OS=Mus musculus GN=Anapc2 PE=1 SV=2	2	19	19	19	2	2	0	2	6	1	0	7	0	4	3	6	5	0	9	0	0	4	2	2	0	2	6	1	0	7	0	4	3	6	5	0	9	0	0	4	2	2
Q91W96;D6RDT6	Q91W96	13;3	13;3	13;3	Anaphase-promoting complex subunit 4	Anapc4	>sp|Q91W96|APC4_MOUSE Anaphase-promoting complex subunit 4 OS=Mus musculus GN=Anapc4 PE=2 SV=1	2	13	13	13	0	2	0	4	0	1	0	7	0	5	0	6	0	0	2	0	0	4	0	2	0	4	0	1	0	7	0	5	0	6	0	0	2	0	0	4	0	2
Q8BTZ4;Q8BTZ4-2	Q8BTZ4;Q8BTZ4-2	22;22	22;22	22;22	Anaphase-promoting complex subunit 5	Anapc5	>sp|Q8BTZ4|APC5_MOUSE Anaphase-promoting complex subunit 5 OS=Mus musculus GN=Anapc5 PE=2 SV=1;>sp|Q8BTZ4-2|APC5_MOUSE Isoform 2 of Anaphase-promoting complex subunit 5 OS=Mus musculus GN=Anapc5	2	22	22	22	1	5	0	4	0	3	0	15	0	9	2	12	0	0	2	0	0	11	1	5	0	4	0	3	0	15	0	9	2	12	0	0	2	0	0	11	1	5
Q9WVM3;D3YU58	Q9WVM3;D3YU58	27;26	27;26	27;26	Anaphase-promoting complex subunit 7	Anapc7	>sp|Q9WVM3|APC7_MOUSE Anaphase-promoting complex subunit 7 OS=Mus musculus GN=Anapc7 PE=2 SV=3;>tr|D3YU58|D3YU58_MOUSE Anaphase-promoting complex subunit 7 OS=Mus musculus GN=Anapc7 PE=2 SV=1	2	27	27	27	8	17	1	10	0	5	1	16	0	15	1	17	0	0	0	0	0	15	8	17	1	10	0	5	1	16	0	15	1	17	0	0	0	0	0	15	8	17
Q8K1C0;Q8K1C0-2;Q8K1C0-3;Q8K1C0-4;Q8K1C0-5	Q8K1C0;Q8K1C0-2;Q8K1C0-3;Q8K1C0-4;Q8K1C0-5	3;3;3;2;2	3;3;3;2;2	3;3;3;2;2	Protein angel homolog 2	Angel2	>sp|Q8K1C0|ANGE2_MOUSE Protein angel homolog 2 OS=Mus musculus GN=Angel2 PE=2 SV=1;>sp|Q8K1C0-2|ANGE2_MOUSE Isoform 2 of Protein angel homolog 2 OS=Mus musculus GN=Angel2;>sp|Q8K1C0-3|ANGE2_MOUSE Isoform 3 of Protein angel homolog 2 OS=Mus musculus GN=Ange	5	3	3	3	0	0	0	0	0	0	0	0	0	0	0	1	0	0	0	0	0	2	0	0	0	0	0	0	0	0	0	0	0	1	0	0	0	0	0	2	0	0
O35381;D3Z7M9;D3YYE1;F6UFG6;Q64G17	O35381;D3Z7M9;D3YYE1;F6UFG6	24;21;19;18;10	19;16;14;13;7	19;16;14;13;7	Acidic leucine-rich nuclear phosphoprotein 32 family member A	Anp32a	>sp|O35381|AN32A_MOUSE Acidic leucine-rich nuclear phosphoprotein 32 family member A OS=Mus musculus GN=Anp32a PE=1 SV=1;>tr|D3Z7M9|D3Z7M9_MOUSE Acidic leucine-rich nuclear phosphoprotein 32 family member A OS=Mus musculus GN=Anp32a PE=2 SV=1;>tr|D3YYE1|D3	5	24	19	19	2	0	2	18	1	10	2	17	0	15	5	22	0	12	1	3	1	16	1	0	1	14	1	6	1	12	0	11	3	17	0	8	1	1	1	11	1	0
Q9EST5;Q9EST5-2;E9Q148	Q9EST5;Q9EST5-2	27;26;8	27;26;8	22;21;3	Acidic leucine-rich nuclear phosphoprotein 32 family member B	Anp32b	>sp|Q9EST5|AN32B_MOUSE Acidic leucine-rich nuclear phosphoprotein 32 family member B OS=Mus musculus GN=Anp32b PE=1 SV=1;>sp|Q9EST5-2|AN32B_MOUSE Isoform 2 of Acidic leucine-rich nuclear phosphoprotein 32 family member B OS=Mus musculus GN=Anp32b	3	27	27	22	5	5	2	18	0	17	5	14	1	13	5	23	0	12	2	7	0	15	5	5	2	18	0	17	5	14	1	13	5	23	0	12	2	7	0	15	4	5
P97822;P97822-2;E9PZF5;E9Q5H2;E9Q0X5;E9Q2G1;E9Q5H9;E9PVI5	P97822;P97822-2;E9PZF5;E9Q5H2	15;15;9;9;7;7;5;3	15;15;9;9;7;7;5;3	14;14;9;9;6;6;4;2	Acidic leucine-rich nuclear phosphoprotein 32 family member E	Anp32e	>sp|P97822|AN32E_MOUSE Acidic leucine-rich nuclear phosphoprotein 32 family member E OS=Mus musculus GN=Anp32e PE=1 SV=2;>sp|P97822-2|AN32E_MOUSE Isoform 2 of Acidic leucine-rich nuclear phosphoprotein 32 family member E OS=Mus musculus GN=Anp32e;>tr|E9PZF	8	15	15	14	2	0	3	9	1	7	2	8	1	7	2	13	1	6	1	0	2	7	2	0	3	9	1	7	2	8	1	7	2	13	1	6	1	0	2	7	2	0
P48036	P48036	1	1	1	Annexin A5	Anxa5	>sp|P48036|ANXA5_MOUSE Annexin A5 OS=Mus musculus GN=Anxa5 PE=1 SV=1	1	1	1	1	0	0	0	0	0	0	0	0	0	0	0	0	0	0	0	0	0	1	0	0	0	0	0	0	0	0	0	0	0	0	0	0	0	0	0	1	0	0
P17426;P17426-2;P17427;F6TPX8;E9PWD0	P17426;P17426-2;P17427	9;9;5;1;1	9;9;5;1;1	9;9;5;1;1	AP-2 complex subunit alpha-1;AP-2 complex subunit alpha-2	Ap2a1;Ap2a2	>sp|P17426|AP2A1_MOUSE AP-2 complex subunit alpha-1 OS=Mus musculus GN=Ap2a1 PE=1 SV=1;>sp|P17426-2|AP2A1_MOUSE Isoform B of AP-2 complex subunit alpha-1 OS=Mus musculus GN=Ap2a1;>sp|P17427|AP2A2_MOUSE AP-2 complex subunit alpha-2 OS=Mus musculus GN=Ap2a2	5	9	9	9	0	2	0	2	0	2	1	7	0	3	0	1	1	0	1	0	0	3	0	2	0	2	0	2	1	7	0	3	0	1	1	0	1	0	0	3	0	2
Q9DBG3-2;H3BIY9;Q9DBG3;H3BKM0;O35643;Q5SVG4;Q5SVG5	Q9DBG3-2;H3BIY9;Q9DBG3;H3BKM0	4;4;4;4;1;1;1	4;4;4;4;1;1;1	4;4;4;4;1;1;1	AP-2 complex subunit beta	Ap2b1	>sp|Q9DBG3-2|AP2B1_MOUSE Isoform 2 of AP-2 complex subunit beta OS=Mus musculus GN=Ap2b1;>tr|H3BIY9|H3BIY9_MOUSE AP-2 complex subunit beta OS=Mus musculus GN=Ap2b1 PE=2 SV=1;>sp|Q9DBG3|AP2B1_MOUSE AP-2 complex subunit beta OS=Mus musculus GN=Ap2b1 PE=1 SV=	7	4	4	4	0	0	0	0	0	0	0	2	0	0	0	1	0	0	1	0	0	1	0	0	0	0	0	0	0	2	0	0	0	1	0	0	1	0	0	1	0	0
P84091;Q3TWV4	P84091;Q3TWV4	5;5	5;5	5;5	AP-2 complex subunit mu	Ap2m1	>sp|P84091|AP2M1_MOUSE AP-2 complex subunit mu OS=Mus musculus GN=Ap2m1 PE=1 SV=1;>tr|Q3TWV4|Q3TWV4_MOUSE AP-2 complex subunit mu OS=Mus musculus GN=Ap2m1 PE=2 SV=1	2	5	5	5	0	0	0	0	0	0	0	0	0	0	0	0	0	0	0	0	0	5	0	0	0	0	0	0	0	0	0	0	0	0	0	0	0	0	0	5	0	0
Q9Z1T1	Q9Z1T1	4	4	4	AP-3 complex subunit beta-1	Ap3b1	>sp|Q9Z1T1|AP3B1_MOUSE AP-3 complex subunit beta-1 OS=Mus musculus GN=Ap3b1 PE=1 SV=2	1	4	4	4	0	0	0	2	0	1	0	1	0	1	0	1	0	0	1	0	0	1	0	0	0	2	0	1	0	1	0	1	0	1	0	0	1	0	0	1	0	0
O54774	O54774	3	3	3	AP-3 complex subunit delta-1	Ap3d1	>sp|O54774|AP3D1_MOUSE AP-3 complex subunit delta-1 OS=Mus musculus GN=Ap3d1 PE=1 SV=1	1	3	3	3	1	0	1	3	0	0	0	0	0	0	0	1	1	0	0	0	0	0	1	0	1	3	0	0	0	0	0	0	0	1	1	0	0	0	0	0	1	0
Q7TQC5;Q7TQC5-3;Q7TQC5-2;Q7TQC5-4	Q7TQC5;Q7TQC5-3;Q7TQC5-2;Q7TQC5-4	2;2;2;2	2;2;2;2	2;2;2;2	Aprataxin	Aptx	>sp|Q7TQC5|APTX_MOUSE Aprataxin OS=Mus musculus GN=Aptx PE=2 SV=2;>sp|Q7TQC5-3|APTX_MOUSE Isoform 3 of Aprataxin OS=Mus musculus GN=Aptx;>sp|Q7TQC5-2|APTX_MOUSE Isoform 2 of Aprataxin OS=Mus musculus GN=Aptx;>sp|Q7TQC5-4|APTX_MOUSE Isoform 4 of Aprataxin O	4	2	2	2	0	0	0	0	0	0	0	0	0	2	0	0	0	0	0	0	0	2	0	0	0	0	0	0	0	0	0	2	0	0	0	0	0	0	0	2	0	0
Q8CFQ3;A2AQA7	Q8CFQ3;A2AQA7	5;5	5;5	5;5	Intron-binding protein aquarius	Aqr	>sp|Q8CFQ3|AQR_MOUSE Intron-binding protein aquarius OS=Mus musculus GN=Aqr PE=2 SV=2;>tr|A2AQA7|A2AQA7_MOUSE Intron-binding protein aquarius OS=Mus musculus GN=Aqr PE=2 SV=1	2	5	5	5	0	0	0	2	1	0	0	2	0	0	0	0	0	0	0	0	0	0	0	0	0	2	1	0	0	2	0	0	0	0	0	0	0	0	0	0	0	0
Q5XJY5	Q5XJY5	2	2	2	Coatomer subunit delta	Arcn1	>sp|Q5XJY5|COPD_MOUSE Coatomer subunit delta OS=Mus musculus GN=Arcn1 PE=2 SV=2	1	2	2	2	0	1	0	1	0	0	0	2	0	1	0	1	0	0	0	0	0	2	0	1	0	1	0	0	0	2	0	1	0	1	0	0	0	0	0	2	0	1
Q3UL36;Q3UL36-2	Q3UL36;Q3UL36-2	3;2	3;2	3;2	Arginine and glutamate-rich protein 1	Arglu1	>sp|Q3UL36|ARGL1_MOUSE Arginine and glutamate-rich protein 1 OS=Mus musculus GN=Arglu1 PE=1 SV=2;>sp|Q3UL36-2|ARGL1_MOUSE Isoform 2 of Arginine and glutamate-rich protein 1 OS=Mus musculus GN=Arglu1	2	3	3	3	0	0	1	1	0	0	0	0	0	1	1	0	1	0	0	0	0	1	0	0	1	1	0	0	0	0	0	1	1	0	1	0	0	0	0	1	0	0
Q640N3;E9QMX7;Q640N3-2	Q640N3;E9QMX7;Q640N3-2	2;2;2	2;2;2	2;2;2	Rho GTPase-activating protein 30	Arhgap30	>sp|Q640N3|RHG30_MOUSE Rho GTPase-activating protein 30 OS=Mus musculus GN=Arhgap30 PE=2 SV=3;>tr|E9QMX7|E9QMX7_MOUSE Rho GTPase-activating protein 30 OS=Mus musculus GN=Arhgap30 PE=2 SV=1;>sp|Q640N3-2|RHG30_MOUSE Isoform 2 of Rho GTPase-activating protein	3	2	2	2	0	0	0	0	0	0	0	0	0	0	1	2	0	0	0	0	0	0	0	0	0	0	0	0	0	0	0	0	1	2	0	0	0	0	0	0	0	0
E9QAQ7;A2BH40;A2BH40-2;A2BH40-4;A2BH40-3;P10107	E9QAQ7;A2BH40;A2BH40-2;A2BH40-4;A2BH40-3	39;39;34;34;33;1	39;39;34;34;33;1	36;36;31;31;30;1	AT-rich interactive domain-containing protein 1A	Arid1a	>tr|E9QAQ7|E9QAQ7_MOUSE AT-rich interactive domain-containing protein 1A OS=Mus musculus GN=Arid1a PE=2 SV=1;>sp|A2BH40|ARI1A_MOUSE AT-rich interactive domain-containing protein 1A OS=Mus musculus GN=Arid1a PE=1 SV=1;>sp|A2BH40-2|ARI1A_MOUSE Isoform 2 of A	6	39	39	36	2	4	8	26	1	10	0	16	0	11	6	18	6	3	4	5	1	13	2	4	8	26	1	10	0	16	0	11	6	18	6	3	4	5	1	13	2	4
E9Q4N7;E9Q6R4;E9Q4N6	E9Q4N7;E9Q6R4;E9Q4N6	8;8;8	5;5;5	5;5;5		Arid1b	>tr|E9Q4N7|E9Q4N7_MOUSE Protein Arid1b OS=Mus musculus GN=Arid1b PE=2 SV=1;>tr|E9Q6R4|E9Q6R4_MOUSE Protein Arid1b OS=Mus musculus GN=Arid1b PE=2 SV=1;>tr|E9Q4N6|E9Q4N6_MOUSE Protein Arid1b OS=Mus musculus GN=Arid1b PE=2 SV=1	3	8	5	5	0	0	1	4	0	0	0	1	0	1	0	1	0	0	0	1	0	0	0	0	1	2	0	0	0	0	0	1	0	0	0	0	0	1	0	0	0	0
E9Q7E2;Q9D982	E9Q7E2	25;3	25;3	25;3		Arid2	>tr|E9Q7E2|E9Q7E2_MOUSE Protein Arid2 OS=Mus musculus GN=Arid2 PE=2 SV=1	2	25	25	25	3	0	2	17	1	2	1	9	0	5	2	6	2	1	2	3	1	5	3	0	2	17	1	2	1	9	0	5	2	6	2	1	2	3	1	5	3	0
Q62431;D3YVQ2;Q9Z1N7;F8WIN2	Q62431	5;2;1;1	5;2;1;1	5;2;1;1	AT-rich interactive domain-containing protein 3A	Arid3a	>sp|Q62431|ARI3A_MOUSE AT-rich interactive domain-containing protein 3A OS=Mus musculus GN=Arid3a PE=1 SV=1	4	5	5	5	0	0	1	0	2	0	0	1	0	0	3	1	2	0	1	0	0	1	0	0	1	0	2	0	0	1	0	0	3	1	2	0	1	0	0	1	0	0
F8VPQ2;Q8BY40;E9Q9V1	F8VPQ2	26;10;8	25;10;7	25;10;7		Arid4a	>tr|F8VPQ2|F8VPQ2_MOUSE Protein Arid4a OS=Mus musculus GN=Arid4a PE=2 SV=1	3	26	25	25	1	5	7	20	2	5	1	11	0	8	1	6	0	0	1	7	0	9	1	4	7	19	2	4	1	10	0	7	1	5	0	0	1	6	0	8	1	4
A2CG63-2;A2CG63;F6R6U0	A2CG63-2;A2CG63	41;40;17	41;40;17	40;39;17	AT-rich interactive domain-containing protein 4B	Arid4b	>sp|A2CG63-2|ARI4B_MOUSE Isoform 2 of AT-rich interactive domain-containing protein 4B OS=Mus musculus GN=Arid4b;>sp|A2CG63|ARI4B_MOUSE AT-rich interactive domain-containing protein 4B OS=Mus musculus GN=Arid4b PE=1 SV=1	3	41	41	40	0	6	13	35	2	16	0	21	0	17	0	13	1	0	1	6	0	16	0	6	13	35	2	16	0	21	0	17	0	13	1	0	1	6	0	16	0	5
Q9JM93;D3Z668	Q9JM93;D3Z668	1;1	1;1	1;1	ADP-ribosylation factor-like protein 6-interacting protein 4	Arl6ip4	>sp|Q9JM93|AR6P4_MOUSE ADP-ribosylation factor-like protein 6-interacting protein 4 OS=Mus musculus GN=Arl6ip4 PE=1 SV=1;>tr|D3Z668|D3Z668_MOUSE ADP-ribosylation factor-like protein 6-interacting protein 4 (Fragment) OS=Mus musculus GN=Arl6ip4 PE=2 SV=1	2	1	1	1	1	0	1	0	0	0	1	0	0	0	1	0	0	0	0	0	1	0	1	0	1	0	0	0	1	0	0	0	1	0	0	0	0	0	1	0	1	0
G3X920;Q9DBR3;Q9DBR3-2;Q9DBR3-3	G3X920;Q9DBR3	9;8;4;2	9;8;4;2	9;8;4;2	Armadillo repeat-containing protein 8	Armc8	>tr|G3X920|G3X920_MOUSE Armadillo repeat containing 8, isoform CRA_b OS=Mus musculus GN=Armc8 PE=4 SV=1;>sp|Q9DBR3|ARMC8_MOUSE Armadillo repeat-containing protein 8 OS=Mus musculus GN=Armc8 PE=1 SV=2	4	9	9	9	0	1	0	0	0	1	0	6	0	5	0	0	0	0	0	0	0	4	0	1	0	0	0	1	0	6	0	5	0	0	0	0	0	0	0	4	0	1
Q9D8Z1	Q9D8Z1	5	5	5	Activating signal cointegrator 1 complex subunit 1	Ascc1	>sp|Q9D8Z1|ASCC1_MOUSE Activating signal cointegrator 1 complex subunit 1 OS=Mus musculus GN=Ascc1 PE=2 SV=1	1	5	5	5	0	0	0	0	0	0	0	3	0	2	0	1	0	0	0	0	0	2	0	0	0	0	0	0	0	3	0	2	0	1	0	0	0	0	0	2	0	0
Q91WR3-3;Q91WR3;Q91WR3-2	Q91WR3-3;Q91WR3;Q91WR3-2	14;14;13	14;14;13	14;14;13	Activating signal cointegrator 1 complex subunit 2	Ascc2	>sp|Q91WR3-3|ASCC2_MOUSE Isoform 3 of Activating signal cointegrator 1 complex subunit 2 OS=Mus musculus GN=Ascc2;>sp|Q91WR3|ASCC2_MOUSE Activating signal cointegrator 1 complex subunit 2 OS=Mus musculus GN=Ascc2 PE=2 SV=1;>sp|Q91WR3-2|ASCC2_MOUSE Isoform	3	14	14	14	5	2	3	3	3	2	2	6	0	3	3	3	4	0	7	2	1	4	5	2	3	3	3	2	2	6	0	3	3	3	4	0	7	2	1	4	5	2
E9PZJ8;E9PZJ8-2	E9PZJ8	56;27	56;27	56;27	Activating signal cointegrator 1 complex subunit 3	Ascc3	>sp|E9PZJ8|ASCC3_MOUSE Activating signal cointegrator 1 complex subunit 3 OS=Mus musculus GN=Ascc3 PE=2 SV=1	2	56	56	56	4	3	8	43	1	10	0	24	0	12	1	0	1	0	0	4	0	14	4	3	8	43	1	10	0	24	0	12	1	0	1	0	0	4	0	14	4	3
Q91X20;E9PU93;D3YYA0;D6RI55;D6RET1	Q91X20;E9PU93;D3YYA0	15;15;13;3;2	15;15;13;3;2	15;15;13;3;2	Set1/Ash2 histone methyltransferase complex subunit ASH2	Ash2l	>sp|Q91X20|ASH2L_MOUSE Set1/Ash2 histone methyltransferase complex subunit ASH2 OS=Mus musculus GN=Ash2l PE=1 SV=1;>tr|E9PU93|E9PU93_MOUSE Set1/Ash2 histone methyltransferase complex subunit ASH2 OS=Mus musculus GN=Ash2l PE=4 SV=1;>tr|D3YYA0|D3YYA0_MOUSE S	5	15	15	15	0	1	2	2	3	0	0	5	0	5	3	7	3	0	6	0	0	5	0	1	2	2	3	0	0	5	0	5	3	7	3	0	6	0	0	5	0	1
Q8QZV7;F6W761;F7BP94	Q8QZV7;F6W761	4;3;1	4;3;1	4;3;1	Protein asunder homolog	Asun;4933424B01Rik	>sp|Q8QZV7|ASUN_MOUSE Protein asunder homolog OS=Mus musculus GN=Asun PE=1 SV=2;>tr|F6W761|F6W761_MOUSE Protein asunder homolog (Fragment) OS=Mus musculus GN=Asun PE=4 SV=1	3	4	4	4	0	0	0	0	0	1	0	1	0	1	0	0	1	0	1	0	0	1	0	0	0	0	0	1	0	1	0	1	0	0	1	0	1	0	0	1	0	0
Q925I1;Q925I1-2;H3BK90;H3BKI6;H3BKA4	Q925I1;Q925I1-2	6;6;2;2;1	6;6;2;2;1	6;6;2;2;1	ATPase family AAA domain-containing protein 3	Atad3	>sp|Q925I1|ATAD3_MOUSE ATPase family AAA domain-containing protein 3 OS=Mus musculus GN=Atad3 PE=1 SV=1;>sp|Q925I1-2|ATAD3_MOUSE Isoform 2 of ATPase family AAA domain-containing protein 3 OS=Mus musculus GN=Atad3	5	6	6	6	0	1	0	1	0	0	0	2	0	0	0	2	0	0	0	0	0	3	0	1	0	1	0	0	0	2	0	0	0	2	0	0	0	0	0	3	0	1
Q03265;D3Z6F5;D6RJ16	Q03265;D3Z6F5	34;33;2	34;33;2	34;33;2	ATP synthase subunit alpha, mitochondrial;ATP synthase subunit alpha	Atp5a1	>sp|Q03265|ATPA_MOUSE ATP synthase subunit alpha, mitochondrial OS=Mus musculus GN=Atp5a1 PE=1 SV=1;>tr|D3Z6F5|D3Z6F5_MOUSE ATP synthase subunit alpha OS=Mus musculus GN=Atp5a1 PE=3 SV=1	3	34	34	34	0	15	1	13	0	9	0	24	0	20	1	11	0	2	0	6	0	25	0	15	1	13	0	9	0	24	0	20	1	11	0	2	0	6	0	25	0	15
P56480	P56480	21	21	21	ATP synthase subunit beta, mitochondrial	Atp5b	>sp|P56480|ATPB_MOUSE ATP synthase subunit beta, mitochondrial OS=Mus musculus GN=Atp5b PE=1 SV=2	1	21	21	21	1	13	0	13	0	14	0	17	0	15	1	16	0	2	0	8	1	14	1	13	0	13	0	14	0	17	0	15	1	16	0	2	0	8	1	14	1	13
Q91VR2;Q8C2Q8;A2AKU9;A2AKV3;A2AKV2;A2AKV1;A2AKV0	Q91VR2;Q8C2Q8;A2AKU9;A2AKV3;A2AKV2;A2AKV1;A2AKV0	8;8;7;5;5;5;4	8;8;7;5;5;5;4	8;8;7;5;5;5;4	ATP synthase subunit gamma, mitochondrial;ATP synthase gamma chain	Atp5c1	>sp|Q91VR2|ATPG_MOUSE ATP synthase subunit gamma, mitochondrial OS=Mus musculus GN=Atp5c1 PE=1 SV=1;>tr|Q8C2Q8|Q8C2Q8_MOUSE ATP synthase subunit gamma OS=Mus musculus GN=Atp5c1 PE=2 SV=1;>tr|A2AKU9|A2AKU9_MOUSE ATP synthase subunit gamma OS=Mus musculus GN	7	8	8	8	0	0	0	1	0	0	0	3	1	5	0	1	0	1	0	0	0	7	0	0	0	1	0	0	0	3	1	5	0	1	0	1	0	0	0	7	0	0
Q9D3D9	Q9D3D9	2	2	2	ATP synthase subunit delta, mitochondrial	Atp5d	>sp|Q9D3D9|ATPD_MOUSE ATP synthase subunit delta, mitochondrial OS=Mus musculus GN=Atp5d PE=1 SV=1	1	2	2	2	0	0	0	0	0	0	0	1	0	1	0	0	0	1	0	0	0	0	0	0	0	0	0	0	0	1	0	1	0	0	0	1	0	0	0	0	0	0
Q9DCX2;G3X9L6;B1ASE2	Q9DCX2;G3X9L6;B1ASE2	2;2;2	2;2;2	2;2;2	ATP synthase subunit d, mitochondrial	Atp5h;Gm10250	>sp|Q9DCX2|ATP5H_MOUSE ATP synthase subunit d, mitochondrial OS=Mus musculus GN=Atp5h PE=1 SV=3;>tr|G3X9L6|G3X9L6_MOUSE MCG55033 OS=Mus musculus GN=Gm10250 PE=4 SV=1;>tr|B1ASE2|B1ASE2_MOUSE ATP synthase subunit d, mitochondrial (Fragment) OS=Mus musculus G	3	2	2	2	0	0	0	0	0	0	0	0	0	0	0	2	0	1	0	0	0	0	0	0	0	0	0	0	0	0	0	0	0	2	0	1	0	0	0	0	0	0
P56135;F8WHP8	P56135;F8WHP8	3;2	3;2	3;2	ATP synthase subunit f, mitochondrial	Atp5j2	>sp|P56135|ATPK_MOUSE ATP synthase subunit f, mitochondrial OS=Mus musculus GN=Atp5j2 PE=1 SV=3;>tr|F8WHP8|F8WHP8_MOUSE ATP synthase subunit f, mitochondrial OS=Mus musculus GN=Atp5j2 PE=2 SV=1	2	3	3	3	0	0	0	2	0	1	0	0	0	2	0	1	0	0	0	0	0	0	0	0	0	2	0	1	0	0	0	2	0	1	0	0	0	0	0	0	0	0
Q9DB20	Q9DB20	5	5	1	ATP synthase subunit O, mitochondrial	Atp5o	>sp|Q9DB20|ATPO_MOUSE ATP synthase subunit O, mitochondrial OS=Mus musculus GN=Atp5o PE=1 SV=1	1	5	5	1	0	0	1	1	0	1	1	3	0	2	0	3	0	3	0	0	0	2	0	0	1	1	0	1	1	3	0	2	0	3	0	3	0	0	0	2	0	0
A6PWK8	A6PWK8	20	4	0		Atrx	>tr|A6PWK8|A6PWK8_MOUSE Transcriptional regulator ATRX (Fragment) OS=Mus musculus GN=Atrx PE=2 SV=1	1	20	4	0	1	5	4	8	7	9	2	6	1	4	8	20	9	6	7	4	2	6	1	1	1	1	2	3	2	1	1	1	2	4	4	3	3	2	1	1	0	0
F6RDB7	F6RDB7	77	1	1		Atrx	>tr|F6RDB7|F6RDB7_MOUSE Transcriptional regulator ATRX (Fragment) OS=Mus musculus GN=Atrx PE=4 SV=1	1	77	1	1	8	19	13	25	16	20	6	28	3	25	33	60	36	13	16	11	11	23	0	1	0	0	0	0	0	1	0	1	0	1	0	0	0	0	0	1	0	1
Q3UY26;A6PWL2	Q3UY26	31;3	1;0	0;0		Atrx	>tr|Q3UY26|Q3UY26_MOUSE Transcriptional regulator ATRX (Fragment) OS=Mus musculus GN=Atrx PE=2 SV=1	2	31	1	0	2	8	5	11	7	10	2	10	1	8	11	30	9	3	6	3	3	10	0	0	0	0	0	0	0	0	0	0	0	1	0	0	0	0	0	0	0	0
Q61687;Q3TA30	Q61687	144;10	144;10	65;3	Transcriptional regulator ATRX	Atrx	>sp|Q61687|ATRX_MOUSE Transcriptional regulator ATRX OS=Mus musculus GN=Atrx PE=1 SV=3	2	144	144	65	16	28	22	47	28	38	12	56	4	48	54	110	61	24	25	18	17	46	16	28	22	47	28	38	12	56	4	48	54	110	61	24	25	18	17	46	8	9
Q8C2S3	Q8C2S3	33	1	0		Atrx	>tr|Q8C2S3|Q8C2S3_MOUSE Transcriptional regulator ATRX (Fragment) OS=Mus musculus GN=Atrx PE=2 SV=1	1	33	1	0	2	9	5	13	7	11	2	11	1	8	12	32	10	5	6	4	3	11	0	0	0	0	0	0	0	0	0	0	0	1	0	0	0	0	0	0	0	0
Q9DCJ7	Q9DCJ7	1	1	1	Aurora kinase A-interacting protein	Aurkaip1	>sp|Q9DCJ7|AKIP_MOUSE Aurora kinase A-interacting protein OS=Mus musculus GN=Aurkaip1 PE=2 SV=2	1	1	1	1	0	0	0	1	0	0	0	0	0	0	0	0	0	0	0	0	0	0	0	0	0	1	0	0	0	0	0	0	0	0	0	0	0	0	0	0	0	0
O88379;G3UWZ0;G3UZ82	O88379;G3UWZ0	32;32;1	32;32;1	32;32;1	Bromodomain adjacent to zinc finger domain protein 1A	Baz1a	>sp|O88379|BAZ1A_MOUSE Bromodomain adjacent to zinc finger domain protein 1A OS=Mus musculus GN=Baz1a PE=1 SV=3;>tr|G3UWZ0|G3UWZ0_MOUSE Bromodomain adjacent to zinc finger domain protein 1A OS=Mus musculus GN=Baz1a PE=2 SV=1	3	32	32	32	2	3	11	15	5	6	1	10	0	7	4	10	3	0	1	2	1	8	2	3	11	15	5	6	1	10	0	7	4	10	3	0	1	2	1	8	2	3
Q9Z277	Q9Z277	98	98	22	Tyrosine-protein kinase BAZ1B	Baz1b	>sp|Q9Z277|BAZ1B_MOUSE Tyrosine-protein kinase BAZ1B OS=Mus musculus GN=Baz1b PE=1 SV=2	1	98	98	22	4	17	11	64	5	21	1	36	0	24	3	48	11	5	1	18	4	27	4	17	11	64	5	21	1	36	0	24	3	48	11	5	1	18	4	27	3	6
E9Q374;F8VPM0;Q91YE5-3;Q91YE5;Q91YE5-2;B2RQ80;B9EKN8;E9PUL9;P83510;E0CY98;E0CXD6;P83510-2;E0CZD7;E0CZF8	E9Q374;F8VPM0;Q91YE5-3;Q91YE5;Q91YE5-2	46;46;45;45;45;1;1;1;1;1;1;1;1;1	46;46;45;45;45;1;1;1;1;1;1;1;1;1	45;45;44;44;44;0;0;0;0;0;0;0;0;0	Bromodomain adjacent to zinc finger domain protein 2A	Baz2a	>tr|E9Q374|E9Q374_MOUSE Bromodomain adjacent to zinc finger domain protein 2A OS=Mus musculus GN=Baz2a PE=2 SV=1;>tr|F8VPM0|F8VPM0_MOUSE Bromodomain adjacent to zinc finger domain protein 2A OS=Mus musculus GN=Baz2a PE=2 SV=1;>sp|Q91YE5-3|BAZ2A_MOUSE Isofo	14	46	46	45	2	1	10	28	2	7	2	8	1	6	3	9	4	2	4	20	3	8	2	1	10	28	2	7	2	8	1	6	3	9	4	2	4	20	3	8	2	1
A2AUY4;F6R4Y5;A2AUY3	A2AUY4	37;8;5	37;8;5	37;8;5		Baz2b	>tr|A2AUY4|A2AUY4_MOUSE Protein Baz2b OS=Mus musculus GN=Baz2b PE=4 SV=1	3	37	37	37	0	1	11	24	2	5	0	7	1	8	0	6	2	0	3	7	2	11	0	1	11	24	2	5	0	7	1	8	0	6	2	0	3	7	2	11	0	1
Q8VBW5;Q8VBW5-3;Q8VBW5-4;B8JK50	Q8VBW5;Q8VBW5-3;Q8VBW5-4;B8JK50	3;3;3;3	3;3;3;3	1;1;1;1	HMG box transcription factor BBX	Bbx	>sp|Q8VBW5|BBX_MOUSE HMG box transcription factor BBX OS=Mus musculus GN=Bbx PE=1 SV=2;>sp|Q8VBW5-3|BBX_MOUSE Isoform 3 of HMG box transcription factor BBX OS=Mus musculus GN=Bbx;>sp|Q8VBW5-4|BBX_MOUSE Isoform 4 of HMG box transcription factor BBX OS=Mus m	4	3	3	1	0	0	0	1	0	1	0	1	0	1	0	0	0	0	1	1	0	1	0	0	0	1	0	1	0	1	0	1	0	0	0	0	1	1	0	1	0	0
Q8R2U2;F6RAK6;D6RFS8	Q8R2U2	4;1;1	4;1;1	4;1;1		BC027231	>tr|Q8R2U2|Q8R2U2_MOUSE Protein BC027231 OS=Mus musculus GN=BC027231 PE=2 SV=1	3	4	4	4	0	0	0	2	0	0	0	0	0	1	0	2	0	0	0	1	0	1	0	0	0	2	0	0	0	0	0	1	0	2	0	0	0	1	0	1	0	0
Q9D287	Q9D287	1	1	1	Pre-mRNA-splicing factor SPF27	Bcas2	>sp|Q9D287|SPF27_MOUSE Pre-mRNA-splicing factor SPF27 OS=Mus musculus GN=Bcas2 PE=2 SV=1	1	1	1	1	0	0	0	0	0	0	0	1	0	0	0	0	0	0	0	0	0	1	0	0	0	0	0	0	0	1	0	0	0	0	0	0	0	0	0	1	0	0
Q9CXE2;Q921K9;D3YYL1;D3YU38;Q9CXE2-2;Q921K9-2	Q9CXE2;Q921K9;D3YYL1;D3YU38;Q9CXE2-2;Q921K9-2	4;2;2;2;2;2	4;2;2;2;2;2	3;1;1;2;1;1	B-cell CLL/lymphoma 7 protein family member A;B-cell CLL/lymphoma 7 protein family member B	Bcl7a;Bcl7b	>sp|Q9CXE2|BCL7A_MOUSE B-cell CLL/lymphoma 7 protein family member A OS=Mus musculus GN=Bcl7a PE=2 SV=1;>sp|Q921K9|BCL7B_MOUSE B-cell CLL/lymphoma 7 protein family member B OS=Mus musculus GN=Bcl7b PE=1 SV=1;>tr|D3YYL1|D3YYL1_MOUSE B-cell CLL/lymphoma 7 pr	6	4	4	3	0	1	1	0	0	1	0	1	0	0	0	0	0	1	1	1	0	1	0	1	1	0	0	1	0	1	0	0	0	0	0	1	1	1	0	1	0	1
O08664	O08664	4	3	3	B-cell CLL/lymphoma 7 protein family member C	Bcl7c	>sp|O08664|BCL7C_MOUSE B-cell CLL/lymphoma 7 protein family member C OS=Mus musculus GN=Bcl7c PE=1 SV=1	1	4	3	3	0	1	0	1	0	0	0	2	0	0	0	1	0	0	0	0	0	2	0	1	0	1	0	0	0	1	0	0	0	1	0	0	0	0	0	2	0	1
Q8K019;Q8K019-2;F8WI22;Q8K019-3	Q8K019;Q8K019-2;F8WI22;Q8K019-3	20;20;20;20	20;20;20;20	20;20;20;20	Bcl-2-associated transcription factor 1	Bclaf1	>sp|Q8K019|BCLF1_MOUSE Bcl-2-associated transcription factor 1 OS=Mus musculus GN=Bclaf1 PE=1 SV=2;>sp|Q8K019-2|BCLF1_MOUSE Isoform 2 of Bcl-2-associated transcription factor 1 OS=Mus musculus GN=Bclaf1;>tr|F8WI22|F8WI22_MOUSE Bcl-2-associated transcriptio	4	20	20	20	5	2	5	4	3	1	3	3	1	3	6	1	16	0	5	1	10	2	5	2	5	4	3	1	3	3	1	3	6	1	16	0	5	1	10	2	5	2
Q6PAL0	Q6PAL0	1	1	1	BEN domain-containing protein 3	Bend3	>sp|Q6PAL0|BEND3_MOUSE BEN domain-containing protein 3 OS=Mus musculus GN=Bend3 PE=2 SV=1	1	1	1	1	0	0	0	1	0	0	0	1	0	1	0	0	0	0	0	0	0	0	0	0	0	1	0	0	0	1	0	1	0	0	0	0	0	0	0	0	0	0
Q9QYC3	Q9QYC3	2	2	2	Class A basic helix-loop-helix protein 15	Bhlha15	>sp|Q9QYC3|BHA15_MOUSE Class A basic helix-loop-helix protein 15 OS=Mus musculus GN=Bhlha15 PE=2 SV=1	1	2	2	2	0	0	0	1	0	1	0	2	0	0	0	1	0	1	0	0	0	1	0	0	0	1	0	1	0	2	0	0	0	1	0	1	0	0	0	1	0	0
D3Z6Q9;O08539;Q6P1B9;O08539-2	D3Z6Q9	9;1;1;1	9;1;1;1	8;0;0;0	Bridging integrator 2	Bin2	>sp|D3Z6Q9|BIN2_MOUSE Bridging integrator 2 OS=Mus musculus GN=Bin2 PE=2 SV=1	4	9	9	8	1	0	2	4	2	1	3	1	0	2	0	4	0	0	2	0	1	2	1	0	2	4	2	1	3	1	0	2	0	4	0	0	2	0	1	2	1	0
Q6PGF5	Q6PGF5	5	5	5		Bms1	>tr|Q6PGF5|Q6PGF5_MOUSE BMS1 homolog, ribosome assembly protein (Yeast) OS=Mus musculus GN=Bms1 PE=2 SV=1	1	5	5	5	1	0	3	0	0	0	0	0	0	0	1	0	0	0	1	0	0	0	1	0	3	0	0	0	0	0	0	0	1	0	0	0	1	0	0	0	1	0
E9Q6J5	E9Q6J5	1	1	1		Bod1l	>tr|E9Q6J5|E9Q6J5_MOUSE Protein Bod1l OS=Mus musculus GN=Bod1l PE=2 SV=1	1	1	1	1	0	0	1	0	0	0	0	0	0	0	1	0	0	0	0	0	0	0	0	0	1	0	0	0	0	0	0	0	1	0	0	0	0	0	0	0	0	0
P97452	P97452	4	4	4	Ribosome biogenesis protein BOP1	Bop1	>sp|P97452|BOP1_MOUSE Ribosome biogenesis protein BOP1 OS=Mus musculus GN=Bop1 PE=1 SV=1	1	4	4	4	0	0	0	1	0	0	0	0	0	0	1	2	1	0	2	0	0	0	0	0	0	1	0	0	0	0	0	0	1	2	1	0	2	0	0	0	0	0
A2A654;A2A655;E9Q6A7;A2A653	A2A654;A2A655;E9Q6A7	11;11;11;3	11;11;11;3	11;11;11;3		Bptf	>tr|A2A654|A2A654_MOUSE Protein Bptf OS=Mus musculus GN=Bptf PE=2 SV=1;>tr|A2A655|A2A655_MOUSE Protein Bptf OS=Mus musculus GN=Bptf PE=2 SV=1;>tr|E9Q6A7|E9Q6A7_MOUSE Protein Bptf OS=Mus musculus GN=Bptf PE=2 SV=1	4	11	11	11	0	1	0	7	0	2	0	2	0	1	1	2	1	0	0	0	1	1	0	1	0	7	0	2	0	2	0	1	1	2	1	0	0	0	1	1	0	1
E9PZ26;G5E8P1;E9Q412;B2KF05	E9PZ26;G5E8P1;E9Q412	6;5;4;1	6;5;4;1	6;5;4;1		Brd1	>tr|E9PZ26|E9PZ26_MOUSE Protein Brd1 OS=Mus musculus GN=Brd1 PE=2 SV=1;>tr|G5E8P1|G5E8P1_MOUSE MCG7283 OS=Mus musculus GN=Brd1 PE=4 SV=1;>tr|E9Q412|E9Q412_MOUSE Protein Brd1 OS=Mus musculus GN=Brd1 PE=2 SV=1	4	6	6	6	0	1	0	2	0	1	0	4	0	2	0	1	1	0	0	0	0	3	0	1	0	2	0	1	0	4	0	2	0	1	1	0	0	0	0	3	0	1
Q7JJ13;Q7JJ13-2;I7HPW1;G3UZR9;Q8K2F0-2;Q8K2F0;A2AKA9;Q3TH63	Q7JJ13;Q7JJ13-2	16;15;6;2;1;1;1;1	16;15;6;2;1;1;1;1	14;13;5;2;0;0;0;1	Bromodomain-containing protein 2	Brd2	>sp|Q7JJ13|BRD2_MOUSE Bromodomain-containing protein 2 OS=Mus musculus GN=Brd2 PE=1 SV=1;>sp|Q7JJ13-2|BRD2_MOUSE Isoform 2 of Bromodomain-containing protein 2 OS=Mus musculus GN=Brd2	8	16	16	14	0	2	0	8	1	6	0	10	0	4	2	12	3	2	5	0	0	6	0	2	0	8	1	6	0	10	0	4	2	12	3	2	5	0	0	6	0	2
O88665	O88665	11	11	11	Bromodomain-containing protein 7	Brd7	>sp|O88665|BRD7_MOUSE Bromodomain-containing protein 7 OS=Mus musculus GN=Brd7 PE=1 SV=1	1	11	11	11	1	0	2	6	4	0	1	1	0	1	4	3	5	0	7	0	0	2	1	0	2	6	4	0	1	1	0	1	4	3	5	0	7	0	0	2	1	0
Q3UQU0	Q3UQU0	6	6	6	Bromodomain-containing protein 9	Brd9	>sp|Q3UQU0|BRD9_MOUSE Bromodomain-containing protein 9 OS=Mus musculus GN=Brd9 PE=2 SV=1	1	6	6	6	1	0	1	0	1	0	0	1	0	0	2	1	1	0	3	0	0	0	1	0	1	0	1	0	0	1	0	0	2	1	1	0	3	0	0	0	1	0
Q9DCA5;F6WEP7;E9Q2V8;F6QAG4	Q9DCA5	5;2;1;1	5;2;1;1	5;2;1;1	Ribosome biogenesis protein BRX1 homolog	Brix1	>sp|Q9DCA5|BRX1_MOUSE Ribosome biogenesis protein BRX1 homolog OS=Mus musculus GN=Brix1 PE=2 SV=3	4	5	5	5	1	0	0	0	1	0	0	2	0	2	1	1	0	0	1	0	1	2	1	0	0	0	1	0	0	2	0	2	1	1	0	0	1	0	1	2	1	0
Q99N20	Q99N20	11	11	11	Breast cancer metastasis-suppressor 1 homolog	Brms1	>sp|Q99N20|BRMS1_MOUSE Breast cancer metastasis-suppressor 1 homolog OS=Mus musculus GN=Brms1 PE=2 SV=1	1	11	11	11	0	0	1	4	0	0	0	6	0	5	0	4	0	1	0	0	0	5	0	0	1	4	0	0	0	6	0	5	0	4	0	1	0	0	0	5	0	0
Q3U1T3;Q3U1T3-2	Q3U1T3	14;6	14;6	14;6	Breast cancer metastasis-suppressor 1-like protein	Brms1l	>sp|Q3U1T3|BRM1L_MOUSE Breast cancer metastasis-suppressor 1-like protein OS=Mus musculus GN=Brms1l PE=2 SV=1	2	14	14	14	0	0	0	13	0	3	0	7	0	6	0	8	0	0	0	2	0	7	0	0	0	13	0	3	0	7	0	6	0	8	0	0	0	2	0	7	0	0
A2AHJ4;A2AHJ4-2;A2AHJ4-3;G3UZT0;G3UXF9	A2AHJ4	7;2;1;1;1	5;1;1;1;1	5;1;1;1;1	Bromodomain and WD repeat-containing protein 3	Brwd3	>sp|A2AHJ4|BRWD3_MOUSE Bromodomain and WD repeat-containing protein 3 OS=Mus musculus GN=Brwd3 PE=2 SV=1	5	7	5	5	1	0	1	3	1	1	1	1	0	1	0	2	1	0	1	1	1	1	0	0	1	2	0	0	0	0	0	0	0	2	1	0	0	1	0	0	0	0
Q9WVA3	Q9WVA3	8	8	8	Mitotic checkpoint protein BUB3	Bub3	>sp|Q9WVA3|BUB3_MOUSE Mitotic checkpoint protein BUB3 OS=Mus musculus GN=Bub3 PE=2 SV=2	1	8	8	8	1	0	1	3	0	0	1	1	1	6	1	2	0	0	1	0	1	5	1	0	1	3	0	0	1	1	1	6	1	2	0	0	1	0	1	5	1	0
O54825	O54825	50	50	50	Bystin	Bysl	>sp|O54825|BYST_MOUSE Bystin OS=Mus musculus GN=Bysl PE=1 SV=3	1	50	50	50	5	26	6	31	3	18	7	31	3	31	7	35	5	13	6	22	3	37	5	26	6	31	3	18	7	31	3	31	7	35	5	13	6	22	3	37	5	26
Q8R5L1;O35658	Q8R5L1;O35658	6;4	6;4	6;4	Complement component 1 Q subcomponent-binding protein, mitochondrial	C1qbp	>tr|Q8R5L1|Q8R5L1_MOUSE Complement component 1 Q subcomponent-binding protein, mitochondrial OS=Mus musculus GN=C1qbp PE=2 SV=1;>sp|O35658|C1QBP_MOUSE Complement component 1 Q subcomponent-binding protein, mitochondrial OS=Mus musculus GN=C1qbp PE=1 SV=1	2	6	6	6	0	0	1	3	0	1	1	3	0	4	1	5	0	1	1	0	0	2	0	0	1	3	0	1	1	3	0	4	1	5	0	1	1	0	0	2	0	0
P83917;Q9CYJ8;Q7TPM0	P83917;Q9CYJ8;Q7TPM0	19;13;13	18;12;12	18;12;12	Chromobox protein homolog 1	Cbx1	>sp|P83917|CBX1_MOUSE Chromobox protein homolog 1 OS=Mus musculus GN=Cbx1 PE=1 SV=1;>tr|Q9CYJ8|Q9CYJ8_MOUSE Chromobox homolog 1 (Drosophila HP1 beta), isoform CRA_a OS=Mus musculus GN=Cbx1 PE=2 SV=1;>tr|Q7TPM0|Q7TPM0_MOUSE Cbx1 protein OS=Mus musculus GN=C	3	19	18	18	3	1	5	10	2	8	4	9	1	11	9	17	2	15	6	1	2	12	2	0	4	9	2	7	3	8	1	10	8	16	2	14	5	0	2	11	2	0
Q9DCC5;P23198;D3Z313;D3Z1A9	Q9DCC5;P23198;D3Z313	29;27;18;10	29;27;18;10	27;25;18;10	Chromobox protein homolog 3	Cbx3	>tr|Q9DCC5|Q9DCC5_MOUSE Cbx3 protein OS=Mus musculus GN=Cbx3 PE=2 SV=1;>sp|P23198|CBX3_MOUSE Chromobox protein homolog 3 OS=Mus musculus GN=Cbx3 PE=1 SV=2;>tr|D3Z313|D3Z313_MOUSE Chromobox protein homolog 3 (Fragment) OS=Mus musculus GN=Cbx3 PE=2 SV=1	4	29	29	27	9	5	10	14	7	13	10	14	8	11	15	27	8	17	9	10	6	13	9	5	10	14	7	13	10	14	8	11	15	27	8	17	9	10	6	13	8	3
O55187;O55187-2	O55187;O55187-2	9;7	9;7	9;7	E3 SUMO-protein ligase CBX4	Cbx4	>sp|O55187|CBX4_MOUSE E3 SUMO-protein ligase CBX4 OS=Mus musculus GN=Cbx4 PE=1 SV=2;>sp|O55187-2|CBX4_MOUSE Isoform 2 of E3 SUMO-protein ligase CBX4 OS=Mus musculus GN=Cbx4	2	9	9	9	2	0	1	0	2	0	3	1	0	0	2	4	1	0	1	0	0	0	2	0	1	0	2	0	3	1	0	0	2	4	1	0	1	0	0	0	2	0
Q61686;D3Z0U2	Q61686	22;3	21;3	21;3	Chromobox protein homolog 5	Cbx5	>sp|Q61686|CBX5_MOUSE Chromobox protein homolog 5 OS=Mus musculus GN=Cbx5 PE=1 SV=1	2	22	21	21	3	1	3	7	2	5	2	10	3	6	8	21	2	14	5	0	0	8	3	0	3	6	2	4	2	9	3	5	8	20	2	13	5	0	0	7	3	0
Q9QXV1;F8VQB8;Q9DBY5;Q3UK98;E9PZM8;D3Z5F6;D3Z329	Q9QXV1	6;1;1;1;1;1;1	6;1;1;1;1;1;1	6;1;1;1;1;1;1	Chromobox protein homolog 8	Cbx8	>sp|Q9QXV1|CBX8_MOUSE Chromobox protein homolog 8 OS=Mus musculus GN=Cbx8 PE=1 SV=1	7	6	6	6	1	0	0	0	0	1	2	1	0	1	2	1	0	0	0	0	0	2	1	0	0	0	0	1	2	1	0	1	2	1	0	0	0	0	0	2	1	0
Q8CH18;Q8CH18-3;Q8CH18-2	Q8CH18;Q8CH18-3;Q8CH18-2	5;4;3	5;4;3	5;4;3	Cell division cycle and apoptosis regulator protein 1	Ccar1	>sp|Q8CH18|CCAR1_MOUSE Cell division cycle and apoptosis regulator protein 1 OS=Mus musculus GN=Ccar1 PE=1 SV=1;>sp|Q8CH18-3|CCAR1_MOUSE Isoform 3 of Cell division cycle and apoptosis regulator protein 1 OS=Mus musculus GN=Ccar1;>sp|Q8CH18-2|CCAR1_MOUSE Is	3	5	5	5	2	0	1	1	1	1	1	0	1	0	3	1	3	0	1	0	1	0	2	0	1	1	1	1	1	0	1	0	3	1	3	0	1	0	1	0	2	0
Q3UFS4	Q3UFS4	2	2	2	Coiled-coil domain-containing protein 75	Ccdc75	>sp|Q3UFS4|GPT11_MOUSE G patch domain-containing protein 11 OS=Mus musculus GN=Gpatch11 PE=2 SV=2	1	2	2	2	0	0	1	0	0	1	0	0	0	0	0	0	0	0	0	0	0	1	0	0	1	0	0	1	0	0	0	0	0	0	0	0	0	0	0	1	0	0
Q9JJ89	Q9JJ89	12	12	12	Coiled-coil domain-containing protein 86	Ccdc86	>sp|Q9JJ89|CCD86_MOUSE Coiled-coil domain-containing protein 86 OS=Mus musculus GN=Ccdc86 PE=1 SV=2	1	12	12	12	7	4	6	4	3	3	1	6	1	3	4	4	6	0	6	2	2	5	7	4	6	4	3	3	1	6	1	3	4	4	6	0	6	2	2	5	7	4
Q3UUW5;Q61458;E9PWD3;F7D1U6	Q3UUW5;Q61458;E9PWD3;F7D1U6	1;1;1;1	1;1;1;1	1;1;1;1	Cyclin-H	Ccnh	>tr|Q3UUW5|Q3UUW5_MOUSE Cyclin-H OS=Mus musculus GN=Ccnh PE=2 SV=1;>sp|Q61458|CCNH_MOUSE Cyclin-H OS=Mus musculus GN=Ccnh PE=2 SV=2;>tr|E9PWD3|E9PWD3_MOUSE Cyclin-H OS=Mus musculus GN=Ccnh PE=2 SV=1;>tr|F7D1U6|F7D1U6_MOUSE Cyclin-H (Fragment) OS=Mus muscul	4	1	1	1	0	0	0	0	0	0	0	1	0	1	0	1	0	0	0	0	0	1	0	0	0	0	0	0	0	1	0	1	0	1	0	0	0	0	0	1	0	0
Q3U3M5;O88874	Q3U3M5;O88874	2;2	2;2	2;2	Cyclin-K	Ccnk	>tr|Q3U3M5|Q3U3M5_MOUSE Cyclin-K OS=Mus musculus GN=Ccnk PE=2 SV=1;>sp|O88874|CCNK_MOUSE Cyclin-K OS=Mus musculus GN=Ccnk PE=1 SV=3	2	2	2	2	0	0	0	0	0	0	0	2	0	1	0	0	0	0	0	0	0	1	0	0	0	0	0	0	0	2	0	1	0	0	0	0	0	0	0	1	0	0
Q52KE7;Q52KE7-2;F6WYR6;F6WST0	Q52KE7	20;6;2;2	20;6;2;2	20;6;2;2	Cyclin-L1	Ccnl1	>sp|Q52KE7|CCNL1_MOUSE Cyclin-L1 OS=Mus musculus GN=Ccnl1 PE=1 SV=1	4	20	20	20	12	0	6	0	3	0	1	2	1	0	7	1	0	0	11	0	1	0	12	0	6	0	3	0	1	2	1	0	7	1	0	0	11	0	1	0	12	0
Q9JJA7;Q9JJA7-2;Q9JJA7-3;F6RXL0	Q9JJA7;Q9JJA7-2;Q9JJA7-3	10;6;6;2	10;6;6;2	10;6;6;2	Cyclin-L2	Ccnl2	>sp|Q9JJA7|CCNL2_MOUSE Cyclin-L2 OS=Mus musculus GN=Ccnl2 PE=1 SV=1;>sp|Q9JJA7-2|CCNL2_MOUSE Isoform 2 of Cyclin-L2 OS=Mus musculus GN=Ccnl2;>sp|Q9JJA7-3|CCNL2_MOUSE Isoform 3 of Cyclin-L2 OS=Mus musculus GN=Ccnl2	4	10	10	10	1	3	1	4	0	0	0	5	0	4	2	3	0	0	2	0	0	3	1	3	1	4	0	0	0	5	0	4	2	3	0	0	2	0	0	3	1	3
Q9QWV9;E9Q7A7	Q9QWV9;E9Q7A7	2;1	2;1	2;1	Cyclin-T1	Ccnt1	>sp|Q9QWV9|CCNT1_MOUSE Cyclin-T1 OS=Mus musculus GN=Ccnt1 PE=1 SV=3;>tr|E9Q7A7|E9Q7A7_MOUSE Cyclin-T1 OS=Mus musculus GN=Ccnt1 PE=2 SV=1	2	2	2	2	0	0	0	1	0	0	0	1	0	2	0	0	0	0	0	0	0	2	0	0	0	1	0	0	0	1	0	2	0	0	0	0	0	0	0	2	0	0
Q7TQK0;E9QAF8	Q7TQK0;E9QAF8	1;1	1;1	1;1		Ccnt2	>tr|Q7TQK0|Q7TQK0_MOUSE Cyclin T2 OS=Mus musculus GN=Ccnt2 PE=2 SV=1;>tr|E9QAF8|E9QAF8_MOUSE Protein Ccnt2 OS=Mus musculus GN=Ccnt2 PE=2 SV=1	2	1	1	1	1	0	1	0	1	1	0	0	0	0	0	0	0	0	0	0	0	0	1	0	1	0	1	1	0	0	0	0	0	0	0	0	0	0	0	0	1	0
P80314	P80314	3	3	3	T-complex protein 1 subunit beta	Cct2	>sp|P80314|TCPB_MOUSE T-complex protein 1 subunit beta OS=Mus musculus GN=Cct2 PE=1 SV=4	1	3	3	3	0	1	0	1	0	1	0	1	0	1	0	1	0	0	1	0	0	1	0	1	0	1	0	1	0	1	0	1	0	1	0	0	1	0	0	1	0	1
P80318;E9Q133;Q3U0I3;F6Q609	P80318;E9Q133;Q3U0I3;F6Q609	2;2;1;1	2;2;1;1	2;2;1;1	T-complex protein 1 subunit gamma	Cct3	>sp|P80318|TCPG_MOUSE T-complex protein 1 subunit gamma OS=Mus musculus GN=Cct3 PE=1 SV=1;>tr|E9Q133|E9Q133_MOUSE T-complex protein 1 subunit gamma OS=Mus musculus GN=Cct3 PE=2 SV=1;>tr|Q3U0I3|Q3U0I3_MOUSE T-complex protein 1 subunit gamma OS=Mus musculus	4	2	2	2	0	0	0	0	0	1	0	1	0	2	0	0	0	0	0	0	0	0	0	0	0	0	0	1	0	1	0	2	0	0	0	0	0	0	0	0	0	0
P80315;G5E839;G3UYW5;G3UXG2;G3UXF3	P80315;G5E839;G3UYW5	4;4;2;1;1	4;4;2;1;1	4;4;2;1;1	T-complex protein 1 subunit delta	Cct4	>sp|P80315|TCPD_MOUSE T-complex protein 1 subunit delta OS=Mus musculus GN=Cct4 PE=1 SV=3;>tr|G5E839|G5E839_MOUSE T-complex protein 1 subunit delta OS=Mus musculus GN=Cct4 PE=2 SV=1;>tr|G3UYW5|G3UYW5_MOUSE T-complex protein 1 subunit delta OS=Mus musculus	5	4	4	4	1	0	1	0	1	0	2	1	1	2	0	0	0	0	0	0	1	2	1	0	1	0	1	0	2	1	1	2	0	0	0	0	0	0	1	2	1	0
P80316;E0CZA1	P80316	3;1	3;1	3;1	T-complex protein 1 subunit epsilon	Cct5	>sp|P80316|TCPE_MOUSE T-complex protein 1 subunit epsilon OS=Mus musculus GN=Cct5 PE=1 SV=1	2	3	3	3	0	0	0	0	0	0	0	1	0	1	0	1	0	0	0	0	0	2	0	0	0	0	0	0	0	1	0	1	0	1	0	0	0	0	0	2	0	0
P80317;E9QPA6	P80317;E9QPA6	3;2	3;2	3;2	T-complex protein 1 subunit zeta	Cct6a	>sp|P80317|TCPZ_MOUSE T-complex protein 1 subunit zeta OS=Mus musculus GN=Cct6a PE=1 SV=3;>tr|E9QPA6|E9QPA6_MOUSE T-complex protein 1 subunit zeta OS=Mus musculus GN=Cct6a PE=3 SV=1	2	3	3	3	0	0	0	0	0	0	0	2	0	1	0	0	0	0	0	0	0	1	0	0	0	0	0	0	0	2	0	1	0	0	0	0	0	0	0	1	0	0
P80313	P80313	1	1	1	T-complex protein 1 subunit eta	Cct7	>sp|P80313|TCPH_MOUSE T-complex protein 1 subunit eta OS=Mus musculus GN=Cct7 PE=1 SV=1	1	1	1	1	0	0	0	0	0	0	0	0	0	0	0	1	0	0	0	0	0	0	0	0	0	0	0	0	0	0	0	0	0	1	0	0	0	0	0	0	0	0
P42932;H3BL49;H3BJB6;H3BKG2;H3BLL1	P42932;H3BL49;H3BJB6	4;4;2;1;1	4;4;2;1;1	4;4;2;1;1	T-complex protein 1 subunit theta	Cct8	>sp|P42932|TCPQ_MOUSE T-complex protein 1 subunit theta OS=Mus musculus GN=Cct8 PE=1 SV=3;>tr|H3BL49|H3BL49_MOUSE T-complex protein 1 subunit theta OS=Mus musculus GN=Cct8 PE=2 SV=1;>tr|H3BJB6|H3BJB6_MOUSE T-complex protein 1 subunit theta (Fragment) OS=Mu	5	4	4	4	0	0	0	0	0	1	0	1	0	2	0	0	0	0	0	0	0	2	0	0	0	0	0	1	0	1	0	2	0	0	0	0	0	0	0	2	0	0
Q9CWK3	Q9CWK3	3	3	3	CD2 antigen cytoplasmic tail-binding protein 2	Cd2bp2	>sp|Q9CWK3|CD2B2_MOUSE CD2 antigen cytoplasmic tail-binding protein 2 OS=Mus musculus GN=Cd2bp2 PE=1 SV=1	1	3	3	3	1	0	0	0	0	1	0	1	1	1	1	1	0	0	2	0	0	1	1	0	0	0	0	1	0	1	1	1	1	1	0	0	2	0	0	1	1	0
Q76KJ5	Q76KJ5	13	13	13	DNA-directed RNA polymerase I subunit RPA34	Cd3eap	>sp|Q76KJ5|RPA34_MOUSE DNA-directed RNA polymerase I subunit RPA34 OS=Mus musculus GN=Cd3eap PE=1 SV=2	1	13	13	13	0	10	0	10	0	7	0	7	1	6	2	10	0	1	0	3	0	6	0	10	0	10	0	7	0	7	1	6	2	10	0	1	0	3	0	6	0	10
Q8R349	Q8R349	12	12	12	Cell division cycle protein 16 homolog	Cdc16	>sp|Q8R349|CDC16_MOUSE Cell division cycle protein 16 homolog OS=Mus musculus GN=Cdc16 PE=2 SV=1	1	12	12	12	1	7	0	1	1	1	1	8	1	7	0	9	0	0	1	0	0	6	1	7	0	1	1	1	1	8	1	7	0	9	0	0	1	0	0	6	1	7
G3X8W7	G3X8W7	24	1	1		Cdc23	>tr|G3X8W7|G3X8W7_MOUSE CDC23 (Cell division cycle 23, yeast, homolog), isoform CRA_a OS=Mus musculus GN=Cdc23 PE=4 SV=1	1	24	1	1	1	13	0	8	0	4	2	16	0	7	0	13	0	0	0	0	0	9	1	0	0	0	0	0	1	0	0	0	0	0	0	0	0	0	0	0	1	0
Q8BGZ4;Q8BGZ4-2	Q8BGZ4;Q8BGZ4-2	25;22	25;22	2;2	Cell division cycle protein 23 homolog	Cdc23	>sp|Q8BGZ4|CDC23_MOUSE Cell division cycle protein 23 homolog OS=Mus musculus GN=Cdc23 PE=1 SV=2;>sp|Q8BGZ4-2|CDC23_MOUSE Isoform 2 of Cell division cycle protein 23 homolog OS=Mus musculus GN=Cdc23	2	25	25	2	1	14	1	9	0	4	1	17	0	7	1	14	1	0	1	0	0	10	1	14	1	9	0	4	1	17	0	7	1	14	1	0	1	0	0	10	1	1
A2A6Q5-3;A2A6Q5;Q8R568	A2A6Q5-3;A2A6Q5	24;24;6	1;1;0	1;1;0	Cell division cycle protein 27 homolog	Cdc27	>sp|A2A6Q5-3|CDC27_MOUSE Isoform 3 of Cell division cycle protein 27 homolog OS=Mus musculus GN=Cdc27;>sp|A2A6Q5|CDC27_MOUSE Cell division cycle protein 27 homolog OS=Mus musculus GN=Cdc27 PE=1 SV=1	3	24	1	1	4	7	2	6	3	5	3	18	0	8	6	7	6	0	9	0	5	11	0	1	0	1	0	1	0	1	0	1	0	1	0	0	1	0	0	1	0	1
Q61081	Q61081	1	1	1	Hsp90 co-chaperone Cdc37	Cdc37	>sp|Q61081|CDC37_MOUSE Hsp90 co-chaperone Cdc37 OS=Mus musculus GN=Cdc37 PE=2 SV=1	1	1	1	1	0	0	1	0	0	0	0	0	0	0	0	0	0	0	0	0	0	0	0	0	1	0	0	0	0	0	0	0	0	0	0	0	0	0	0	0	0	0
Q6A068	Q6A068	10	10	10	Cell division cycle 5-like protein	Cdc5l	>sp|Q6A068|CDC5L_MOUSE Cell division cycle 5-like protein OS=Mus musculus GN=Cdc5l PE=1 SV=2	1	10	10	10	2	1	0	1	3	0	2	3	0	0	4	1	5	0	6	0	2	1	2	1	0	1	3	0	2	3	0	0	4	1	5	0	6	0	2	1	2	1
Q8JZM7	Q8JZM7	47	47	47	Parafibromin	Cdc73	>sp|Q8JZM7|CDC73_MOUSE Parafibromin OS=Mus musculus GN=Cdc73 PE=2 SV=1	1	47	47	47	11	31	7	24	3	17	8	31	2	25	7	29	4	5	6	10	3	30	11	31	7	24	3	17	8	31	2	25	7	29	4	5	6	10	3	30	11	31
P24788	P24788	67	67	7	Cyclin-dependent kinase 11B	Cdk11b	>sp|P24788|CD11B_MOUSE Cyclin-dependent kinase 11B OS=Mus musculus GN=Cdk11b PE=1 SV=2	1	67	67	7	34	29	29	41	22	20	16	25	5	25	33	26	37	1	44	7	19	22	34	29	29	41	22	20	16	25	5	25	33	26	37	1	44	7	19	22	4	1
O35207;F2Z4B3;G3UYI1	O35207;F2Z4B3	4;4;1	1;1;0	1;1;0	Cyclin-dependent kinase 2-associated protein 1	Cdk2ap1	>sp|O35207|CDKA1_MOUSE Cyclin-dependent kinase 2-associated protein 1 OS=Mus musculus GN=Cdk2ap1 PE=1 SV=2;>tr|F2Z4B3|F2Z4B3_MOUSE Cyclin-dependent kinase 2-associated protein 1 OS=Mus musculus GN=Cdk2ap1 PE=4 SV=1	3	4	1	1	0	0	0	2	0	1	0	2	0	1	0	3	0	1	0	0	0	2	0	0	0	0	0	0	0	1	0	0	0	0	0	0	0	0	0	1	0	0
Q9CPY4	Q9CPY4	4	4	1	Cyclin-dependent kinase 2-associated protein 2	Cdk2ap2	>sp|Q9CPY4|CDKA2_MOUSE Cyclin-dependent kinase 2-associated protein 2 OS=Mus musculus GN=Cdk2ap2 PE=2 SV=1	1	4	4	1	0	0	0	3	0	2	0	1	0	1	0	4	0	1	0	0	0	1	0	0	0	3	0	2	0	1	0	1	0	4	0	1	0	0	0	1	0	0
Q99J95;Q99J95-2;Q99J95-3;D6RHP4;B0R021	Q99J95;Q99J95-2;Q99J95-3	7;6;5;1;1	7;6;5;1;1	6;5;4;1;1	Cyclin-dependent kinase 9	Cdk9	>sp|Q99J95|CDK9_MOUSE Cyclin-dependent kinase 9 OS=Mus musculus GN=Cdk9 PE=1 SV=1;>sp|Q99J95-2|CDK9_MOUSE Isoform 2 of Cyclin-dependent kinase 9 OS=Mus musculus GN=Cdk9;>sp|Q99J95-3|CDK9_MOUSE Isoform 3 of Cyclin-dependent kinase 9 OS=Mus musculus GN=Cdk9	5	7	7	6	1	0	1	3	0	4	1	4	0	4	1	2	0	0	0	1	0	4	1	0	1	3	0	4	1	4	0	4	1	2	0	0	0	1	0	4	1	0
Q64364	Q64364	1	1	1	Cyclin-dependent kinase inhibitor 2A, isoform 3	Cdkn2a	>sp|Q64364|CD2A2_MOUSE Cyclin-dependent kinase inhibitor 2A, isoform 3 OS=Mus musculus GN=Cdkn2a PE=1 SV=1	1	1	1	1	0	0	0	0	0	0	0	0	0	0	0	1	0	0	0	0	0	0	0	0	0	0	0	0	0	0	0	0	0	1	0	0	0	0	0	0	0	0
Q8BI72	Q8BI72	1	1	1	CDKN2A-interacting protein	Cdkn2aip	>sp|Q8BI72|CARF_MOUSE CDKN2A-interacting protein OS=Mus musculus GN=Cdkn2aip PE=2 SV=1	1	1	1	1	0	0	0	0	0	0	1	0	0	0	0	0	0	0	0	0	0	0	0	0	0	0	0	0	1	0	0	0	0	0	0	0	0	0	0	0	0	0
Q4VAA2;Q4VAA2-2	Q4VAA2;Q4VAA2-2	3;3	3;3	3;3	Protein CDV3	Cdv3	>sp|Q4VAA2|CDV3_MOUSE Protein CDV3 OS=Mus musculus GN=Cdv3 PE=1 SV=2;>sp|Q4VAA2-2|CDV3_MOUSE Isoform 2 of Protein CDV3 OS=Mus musculus GN=Cdv3	2	3	3	3	1	0	1	1	0	1	1	0	1	2	1	1	1	0	1	0	1	0	1	0	1	1	0	1	1	0	1	2	1	1	1	0	1	0	1	0	1	0
Q9WTK2-2;Q9WTK2	Q9WTK2-2;Q9WTK2	23;20	23;20	23;20	Chromodomain Y-like protein	Cdyl	>sp|Q9WTK2-2|CDYL_MOUSE Isoform 2 of Chromodomain Y-like protein OS=Mus musculus GN=Cdyl;>sp|Q9WTK2|CDYL_MOUSE Chromodomain Y-like protein OS=Mus musculus GN=Cdyl PE=1 SV=1	2	23	23	23	1	4	0	2	0	3	1	7	0	7	6	19	0	1	1	1	0	6	1	4	0	2	0	3	1	7	0	7	6	19	0	1	1	1	0	6	1	4
Q9CXS4;F6SS03	Q9CXS4;F6SS03	2;1	2;1	2;1	Centromere protein V	Cenpv	>sp|Q9CXS4|CENPV_MOUSE Centromere protein V OS=Mus musculus GN=Cenpv PE=2 SV=2;>tr|F6SS03|F6SS03_MOUSE Centromere protein V (Fragment) OS=Mus musculus GN=Cenpv PE=4 SV=1	2	2	2	2	1	0	1	0	1	0	1	0	1	0	1	1	0	0	1	0	1	0	1	0	1	0	1	0	1	0	1	0	1	1	0	0	1	0	1	0	1	0
Q9QWF0	Q9QWF0	19	19	19	Chromatin assembly factor 1 subunit A	Chaf1a	>sp|Q9QWF0|CAF1A_MOUSE Chromatin assembly factor 1 subunit A OS=Mus musculus GN=Chaf1a PE=1 SV=1	1	19	19	19	1	2	0	0	3	3	2	4	1	5	8	14	6	0	3	2	2	4	1	2	0	0	3	3	2	4	1	5	8	14	6	0	3	2	2	4	1	2
Q9D0N7;D3Z616;D3YTP6	Q9D0N7	17;3;2	17;3;2	17;3;2	Chromatin assembly factor 1 subunit B	Chaf1b	>sp|Q9D0N7|CAF1B_MOUSE Chromatin assembly factor 1 subunit B OS=Mus musculus GN=Chaf1b PE=2 SV=1	3	17	17	17	3	1	1	1	6	3	2	3	1	4	13	9	0	0	3	1	2	2	3	1	1	1	6	3	2	3	1	4	13	9	0	0	3	1	2	2	3	1
Q8K327	Q8K327	53	53	53	Chromosome alignment-maintaining phosphoprotein 1	Champ1	>sp|Q8K327|CHAP1_MOUSE Chromosome alignment-maintaining phosphoprotein 1 OS=Mus musculus GN=Champ1 PE=1 SV=1	1	53	53	53	7	10	8	7	9	17	5	20	1	17	24	35	16	4	9	5	9	18	7	10	8	7	9	17	5	20	1	17	24	35	16	4	9	5	9	18	7	10
Q9CQA6	Q9CQA6	2	2	2	Coiled-coil-helix-coiled-coil-helix domain-containing protein 1	Chchd1	>sp|Q9CQA6|CHCH1_MOUSE Coiled-coil-helix-coiled-coil-helix domain-containing protein 1 OS=Mus musculus GN=Chchd1 PE=2 SV=1	1	2	2	2	0	0	0	1	0	0	0	0	0	0	0	1	0	0	0	0	0	0	0	0	0	1	0	0	0	0	0	0	0	1	0	0	0	0	0	0	0	0
Q9CRB9;D3Z0L4;Q9D9P1	Q9CRB9;D3Z0L4;Q9D9P1	1;1;1	1;1;1	1;1;1	Coiled-coil-helix-coiled-coil-helix domain-containing protein 3, mitochondrial	Chchd3	>sp|Q9CRB9|CHCH3_MOUSE Coiled-coil-helix-coiled-coil-helix domain-containing protein 3, mitochondrial OS=Mus musculus GN=Chchd3 PE=1 SV=1;>tr|D3Z0L4|D3Z0L4_MOUSE Coiled-coil-helix-coiled-coil-helix domain-containing protein 3, mitochondrial (Fragment) OS=M	3	1	1	1	1	0	0	0	0	0	1	0	0	0	0	0	0	0	0	0	0	0	1	0	0	0	0	0	1	0	0	0	0	0	0	0	0	0	0	0	1	0
P40201;Q8C7Q2;G3V014;G3UWS6;Q5NCC9	P40201;Q8C7Q2;G3V014	40;29;22;5;1	40;29;22;5;1	30;20;14;5;1	Chromodomain-helicase-DNA-binding protein 1	Chd1	>sp|P40201|CHD1_MOUSE Chromodomain-helicase-DNA-binding protein 1 OS=Mus musculus GN=Chd1 PE=1 SV=3;>tr|Q8C7Q2|Q8C7Q2_MOUSE Chromodomain-helicase-DNA-binding protein 1 OS=Mus musculus GN=Chd1 PE=2 SV=1;>tr|G3V014|G3V014_MOUSE Chromodomain-helicase-DNA-bind	5	40	40	30	3	2	10	28	2	4	1	10	1	7	2	10	3	0	2	4	1	4	3	2	10	28	2	4	1	10	1	7	2	10	3	0	2	4	1	4	3	0
E9PZM4;G3UXJ4	E9PZM4	31;2	21;1	21;1		Chd2	>tr|E9PZM4|E9PZM4_MOUSE Protein Chd2 OS=Mus musculus GN=Chd2 PE=2 SV=1	2	31	21	21	0	7	3	23	1	5	0	10	0	6	0	12	0	0	0	4	0	9	0	5	2	16	0	3	0	7	0	4	0	7	0	0	0	3	0	7	0	5
B1AR17;E9Q614;F7C528;F6V4V3	B1AR17;E9Q614;F7C528	50;50;50;10	20;20;20;4	18;18;18;3		Chd3	>tr|B1AR17|B1AR17_MOUSE Protein Chd3 OS=Mus musculus GN=Chd3 PE=2 SV=1;>tr|E9Q614|E9Q614_MOUSE Protein Chd3 OS=Mus musculus GN=Chd3 PE=2 SV=1;>tr|F7C528|F7C528_MOUSE Protein Chd3 (Fragment) OS=Mus musculus GN=Chd3 PE=4 SV=1	4	50	20	18	6	16	17	32	6	10	4	19	2	18	10	28	10	9	7	21	3	18	0	1	3	12	0	0	0	3	0	4	0	3	0	0	1	2	0	3	0	1
E9QAS4;E9QAS5;Q6PDQ2;B0QZH7;B0QZH8	E9QAS4;E9QAS5;Q6PDQ2	187;186;186;2;2	187;186;186;2;2	119;118;118;1;1	Chromodomain-helicase-DNA-binding protein 4	Chd4	>tr|E9QAS4|E9QAS4_MOUSE Chromodomain-helicase-DNA-binding protein 4 OS=Mus musculus GN=Chd4 PE=2 SV=1;>tr|E9QAS5|E9QAS5_MOUSE Chromodomain-helicase-DNA-binding protein 4 OS=Mus musculus GN=Chd4 PE=2 SV=1;>sp|Q6PDQ2|CHD4_MOUSE Chromodomain-helicase-DNA-bind	5	187	187	119	35	79	88	128	52	75	26	100	13	87	61	131	66	51	48	84	29	89	35	79	88	128	52	75	26	100	13	87	61	131	66	51	48	84	29	89	20	51
A2AJK6;A2AJK6-3;Q8BYH8;Q8BYH8-2;A3KFM7;A3KFM8	A2AJK6;A2AJK6-3	23;23;9;9;7;6	13;13;2;2;1;1	13;13;2;2;1;1	Chromodomain-helicase-DNA-binding protein 7	Chd7	>sp|A2AJK6|CHD7_MOUSE Chromodomain-helicase-DNA-binding protein 7 OS=Mus musculus GN=Chd7 PE=1 SV=1;>sp|A2AJK6-3|CHD7_MOUSE Isoform 3 of Chromodomain-helicase-DNA-binding protein 7 OS=Mus musculus GN=Chd7	6	23	13	13	0	1	4	12	1	4	0	8	0	4	0	3	0	0	0	1	1	5	0	0	0	4	0	3	0	5	0	2	0	2	0	0	0	1	1	3	0	0
F6W5S9	F6W5S9	2	1	1		Chd8	>tr|F6W5S9|F6W5S9_MOUSE Chromodomain-helicase-DNA-binding protein 8 (Fragment) OS=Mus musculus GN=Chd8 PE=4 SV=1	1	2	1	1	0	0	2	1	0	0	0	0	0	0	0	0	0	0	0	0	0	0	0	0	1	0	0	0	0	0	0	0	0	0	0	0	0	0	0	0	0	0
Q09XV5;F7AL76;Q09XV5-2	Q09XV5;F7AL76	24;23;6	23;22;6	14;13;6	Chromodomain-helicase-DNA-binding protein 8	Chd8	>sp|Q09XV5|CHD8_MOUSE Chromodomain-helicase-DNA-binding protein 8 OS=Mus musculus GN=Chd8 PE=1 SV=1;>tr|F7AL76|F7AL76_MOUSE Chromodomain-helicase-DNA-binding protein 8 (Fragment) OS=Mus musculus GN=Chd8 PE=4 SV=1	3	24	23	14	2	3	9	18	2	3	0	5	0	4	1	2	1	0	0	0	0	4	2	2	8	17	1	2	0	4	0	3	1	1	1	0	0	0	0	3	2	2
G5E8I8;Q8CGZ0	G5E8I8;Q8CGZ0	16;16	16;16	16;16	Calcium homeostasis endoplasmic reticulum protein	Cherp	>tr|G5E8I8|G5E8I8_MOUSE Calcium homeostasis endoplasmic reticulum protein OS=Mus musculus GN=Cherp PE=4 SV=1;>sp|Q8CGZ0|CHERP_MOUSE Calcium homeostasis endoplasmic reticulum protein OS=Mus musculus GN=Cherp PE=1 SV=1	2	16	16	16	2	1	0	4	0	3	1	7	0	4	3	1	4	0	1	0	2	5	2	1	0	4	0	3	1	7	0	4	3	1	4	0	1	0	2	5	2	1
Q9JKP8;D3Z0U4	Q9JKP8;D3Z0U4	1;1	1;1	1;1	Chromatin accessibility complex protein 1	Chrac1	>sp|Q9JKP8|CHRC1_MOUSE Chromatin accessibility complex protein 1 OS=Mus musculus GN=Chrac1 PE=1 SV=1;>tr|D3Z0U4|D3Z0U4_MOUSE Chromatin accessibility complex 1, isoform CRA_a OS=Mus musculus GN=Chrac1 PE=4 SV=1	2	1	1	1	1	0	1	0	0	0	0	0	0	0	1	1	0	0	1	0	1	0	1	0	1	0	0	0	0	0	0	0	1	1	0	0	1	0	1	0	1	0
Q8R2N2	Q8R2N2	10	10	10	Cirhin	Cirh1a	>sp|Q8R2N2|CIR1A_MOUSE Cirhin OS=Mus musculus GN=Cirh1a PE=2 SV=3	1	10	10	10	0	4	0	1	0	0	0	3	0	3	0	4	0	0	1	0	0	3	0	4	0	1	0	0	0	3	0	3	0	4	0	0	1	0	0	3	0	4
Q8BMK4	Q8BMK4	41	41	41	Cytoskeleton-associated protein 4	Ckap4	>sp|Q8BMK4|CKAP4_MOUSE Cytoskeleton-associated protein 4 OS=Mus musculus GN=Ckap4 PE=2 SV=2	1	41	41	41	3	24	1	19	0	15	3	25	0	24	3	21	0	1	2	0	1	25	3	24	1	19	0	15	3	25	0	24	3	21	0	1	2	0	1	25	3	24
Q8CFC7;Q8CFC7-3;Q8CFC7-2	Q8CFC7;Q8CFC7-3;Q8CFC7-2	7;6;6	7;6;6	7;6;6	CLK4-associating serine/arginine rich protein	Clasrp	>sp|Q8CFC7|CLASR_MOUSE CLK4-associating serine/arginine rich protein OS=Mus musculus GN=Clasrp PE=1 SV=3;>sp|Q8CFC7-3|CLASR_MOUSE Isoform 3 of CLK4-associating serine/arginine rich protein OS=Mus musculus GN=Clasrp;>sp|Q8CFC7-2|CLASR_MOUSE Isoform 2 of CLK	3	7	7	7	2	0	2	0	2	0	0	0	0	0	0	0	4	0	3	0	0	0	2	0	2	0	2	0	0	0	0	0	0	0	4	0	3	0	0	0	2	0
Q5SXR6;Q68FD5;F6Z1R4	Q5SXR6;Q68FD5	32;32;1	32;32;1	32;32;1	Clathrin heavy chain 1	Cltc	>tr|Q5SXR6|Q5SXR6_MOUSE Clathrin heavy chain 1 OS=Mus musculus GN=Cltc PE=2 SV=1;>sp|Q68FD5|CLH1_MOUSE Clathrin heavy chain 1 OS=Mus musculus GN=Cltc PE=1 SV=3	3	32	32	32	3	2	1	10	2	13	0	18	0	18	0	4	3	0	2	7	2	16	3	2	1	10	2	13	0	18	0	18	0	4	3	0	2	7	2	16	3	2
Q99KK2;Q99KK2-2	Q99KK2	5;2	5;2	5;2	N-acylneuraminate cytidylyltransferase	Cmas	>sp|Q99KK2|NEUA_MOUSE N-acylneuraminate cytidylyltransferase OS=Mus musculus GN=Cmas PE=1 SV=2	2	5	5	5	0	0	0	2	0	1	0	1	0	3	0	3	0	0	0	2	0	3	0	0	0	2	0	1	0	1	0	3	0	3	0	0	0	2	0	3	0	0
E9Q284;Q5SU73;A6PWE1	E9Q284;Q5SU73;A6PWE1	3;3;3	3;3;3	3;3;3	Coilin	Coil	>tr|E9Q284|E9Q284_MOUSE Coilin OS=Mus musculus GN=Coil PE=2 SV=1;>sp|Q5SU73|COIL_MOUSE Coilin OS=Mus musculus GN=Coil PE=2 SV=1;>tr|A6PWE1|A6PWE1_MOUSE Coilin (Fragment) OS=Mus musculus GN=Coil PE=2 SV=1	3	3	3	3	0	1	0	1	1	1	1	2	1	1	0	1	1	0	1	0	0	1	0	1	0	1	1	1	1	2	1	1	0	1	1	0	1	0	0	1	0	1
Q8CIE6;F8WHL2;F6XJN3	Q8CIE6;F8WHL2	66;65;10	66;65;10	66;65;10	Coatomer subunit alpha;Xenin;Proxenin	Copa	>sp|Q8CIE6|COPA_MOUSE Coatomer subunit alpha OS=Mus musculus GN=Copa PE=1 SV=2;>tr|F8WHL2|F8WHL2_MOUSE Coatomer subunit alpha OS=Mus musculus GN=Copa PE=2 SV=1	3	66	66	66	4	30	5	45	2	21	1	36	0	28	2	35	3	0	1	12	0	26	4	30	5	45	2	21	1	36	0	28	2	35	3	0	1	12	0	26	4	30
Q9JIF7	Q9JIF7	6	6	6	Coatomer subunit beta	Copb1	>sp|Q9JIF7|COPB_MOUSE Coatomer subunit beta OS=Mus musculus GN=Copb1 PE=1 SV=1	1	6	6	6	0	3	0	1	0	0	0	4	0	3	0	2	1	0	0	0	0	3	0	3	0	1	0	0	0	4	0	3	0	2	1	0	0	0	0	3	0	3
O55029	O55029	27	27	27	Coatomer subunit beta	Copb2	>sp|O55029|COPB2_MOUSE Coatomer subunit beta OS=Mus musculus GN=Copb2 PE=2 SV=2	1	27	27	27	1	7	2	24	1	8	1	13	0	12	2	8	1	0	0	1	1	11	1	7	2	24	1	8	1	13	0	12	2	8	1	0	0	1	1	11	1	7
O89079;D3Z315;F6YFR7;E9Q6I5;F6XIG5	O89079;D3Z315;F6YFR7	11;10;6;3;1	11;10;6;3;1	11;10;6;3;1	Coatomer subunit epsilon	Cope	>sp|O89079|COPE_MOUSE Coatomer subunit epsilon OS=Mus musculus GN=Cope PE=2 SV=3;>tr|D3Z315|D3Z315_MOUSE Coatomer subunit epsilon (Fragment) OS=Mus musculus GN=Cope PE=2 SV=1;>tr|F6YFR7|F6YFR7_MOUSE Coatomer subunit epsilon (Fragment) OS=Mus musculus GN=Co	5	11	11	11	0	0	0	2	0	1	0	6	0	8	0	6	0	0	0	0	0	5	0	0	0	2	0	1	0	6	0	8	0	6	0	0	0	0	0	5	0	0
Q9QZE5;Q9QXK3;Q9QXK3-4;Q9QXK3-3;Q9QXK3-2;E9Q783;F7ARP0;Q7TNQ1	Q9QZE5;Q9QXK3;Q9QXK3-4;Q9QXK3-3	5;3;3;3;1;1;1;1	5;3;3;3;1;1;1;1	5;3;3;3;1;1;1;1	Coatomer subunit gamma-1;Coatomer subunit gamma-2	Copg1;Copg2	>sp|Q9QZE5|COPG1_MOUSE Coatomer subunit gamma-1 OS=Mus musculus GN=Copg1 PE=2 SV=1;>sp|Q9QXK3|COPG2_MOUSE Coatomer subunit gamma-2 OS=Mus musculus GN=Copg2 PE=2 SV=1;>sp|Q9QXK3-4|COPG2_MOUSE Isoform 4 of Coatomer subunit gamma-2 OS=Mus musculus GN=Copg2;>s	8	5	5	5	1	1	1	0	1	0	1	2	0	2	0	2	1	0	1	0	1	2	1	1	1	0	1	0	1	2	0	2	0	2	1	0	1	0	1	2	1	1
O88543;D3Z036	O88543;D3Z036	1;1	1;1	1;1	COP9 signalosome complex subunit 3	Cops3	>sp|O88543|CSN3_MOUSE COP9 signalosome complex subunit 3 OS=Mus musculus GN=Cops3 PE=1 SV=3;>tr|D3Z036|D3Z036_MOUSE COP9 signalosome complex subunit 3 (Fragment) OS=Mus musculus GN=Cops3 PE=2 SV=1	2	1	1	1	0	0	0	1	0	0	0	0	0	0	0	1	0	0	0	0	0	1	0	0	0	1	0	0	0	0	0	0	0	1	0	0	0	0	0	1	0	0
Q9WUM3;D3YUG6	Q9WUM3	3;1	3;1	3;1	Coronin-1B	Coro1b	>sp|Q9WUM3|COR1B_MOUSE Coronin-1B OS=Mus musculus GN=Coro1b PE=1 SV=1	2	3	3	3	0	0	0	0	0	1	0	0	0	1	0	0	0	0	0	1	0	1	0	0	0	0	0	1	0	0	0	1	0	0	0	0	0	1	0	1	0	0
Q9EPU4	Q9EPU4	16	16	16	Cleavage and polyadenylation specificity factor subunit 1	Cpsf1	>sp|Q9EPU4|CPSF1_MOUSE Cleavage and polyadenylation specificity factor subunit 1 OS=Mus musculus GN=Cpsf1 PE=1 SV=1	1	16	16	16	1	3	3	5	1	5	0	13	0	7	0	3	3	0	0	1	2	10	1	3	3	5	1	5	0	13	0	7	0	3	3	0	0	1	2	10	1	3
O35218	O35218	8	8	8	Cleavage and polyadenylation specificity factor subunit 2	Cpsf2	>sp|O35218|CPSF2_MOUSE Cleavage and polyadenylation specificity factor subunit 2 OS=Mus musculus GN=Cpsf2 PE=1 SV=1	1	8	8	8	1	1	0	0	1	1	0	3	0	2	1	1	2	0	3	0	1	2	1	1	0	0	1	1	0	3	0	2	1	1	2	0	3	0	1	2	1	1
Q9QXK7	Q9QXK7	10	10	10	Cleavage and polyadenylation specificity factor subunit 3	Cpsf3	>sp|Q9QXK7|CPSF3_MOUSE Cleavage and polyadenylation specificity factor subunit 3 OS=Mus musculus GN=Cpsf3 PE=1 SV=2	1	10	10	10	0	1	1	0	1	0	0	6	0	3	0	4	0	0	2	0	1	4	0	1	1	0	1	0	0	6	0	3	0	4	0	0	2	0	1	4	0	1
Q9CWS4;A8Y5J3	Q9CWS4;A8Y5J3	2;2	2;2	2;2	Integrator complex subunit 11	Cpsf3l	>sp|Q9CWS4|INT11_MOUSE Integrator complex subunit 11 OS=Mus musculus GN=Cpsf3l PE=2 SV=1;>tr|A8Y5J3|A8Y5J3_MOUSE Integrator complex subunit 11 OS=Mus musculus GN=Cpsf3l PE=2 SV=1	2	2	2	2	0	0	0	1	0	0	0	1	0	1	0	1	0	0	0	0	0	2	0	0	0	1	0	0	0	1	0	1	0	1	0	0	0	0	0	2	0	0
P63254	P63254	1	1	1	Cysteine-rich protein 1	Crip1	>sp|P63254|CRIP1_MOUSE Cysteine-rich protein 1 OS=Mus musculus GN=Crip1 PE=2 SV=2	1	1	1	1	0	0	0	1	0	1	0	0	0	0	0	1	0	1	0	0	0	0	0	0	0	1	0	1	0	0	0	0	0	1	0	1	0	0	0	0	0	0
P63154	P63154	3	3	2	Crooked neck-like protein 1	Crnkl1	>sp|P63154|CRNL1_MOUSE Crooked neck-like protein 1 OS=Mus musculus GN=Crnkl1 PE=2 SV=1	1	3	3	2	0	1	0	0	0	0	0	0	1	1	0	0	0	0	0	0	0	0	0	1	0	0	0	0	0	0	1	1	0	0	0	0	0	0	0	0	0	0
Q9CZU6	Q9CZU6	2	2	2	Citrate synthase, mitochondrial	Cs	>sp|Q9CZU6|CISY_MOUSE Citrate synthase, mitochondrial OS=Mus musculus GN=Cs PE=1 SV=1	1	2	2	2	0	0	0	0	0	0	0	0	0	0	0	0	0	0	0	0	0	2	0	0	0	0	0	0	0	0	0	0	0	0	0	0	0	0	0	2	0	0
Q9JKB3-2;Q9JKB3	Q9JKB3-2;Q9JKB3	11;10	6;5	6;5	DNA-binding protein A	Csda	>sp|Q9JKB3-2|YBOX3_MOUSE Isoform 2 of Y-box-binding protein 3 OS=Mus musculus GN=Ybx3;>sp|Q9JKB3|YBOX3_MOUSE Y-box-binding protein 3 OS=Mus musculus GN=Ybx3 PE=1 SV=2	2	11	6	6	0	2	0	5	0	1	0	6	0	4	0	6	0	0	0	3	0	6	0	0	0	2	0	0	0	2	0	0	0	3	0	0	0	2	0	2	0	0
Q9DC28;Q9DC28-2;F7A4U8	Q9DC28;Q9DC28-2	11;11;4	11;11;4	4;4;1	Casein kinase I isoform delta	Csnk1d	>sp|Q9DC28|KC1D_MOUSE Casein kinase I isoform delta OS=Mus musculus GN=Csnk1d PE=1 SV=2;>sp|Q9DC28-2|KC1D_MOUSE Isoform 2 of Casein kinase I isoform delta OS=Mus musculus GN=Csnk1d	3	11	11	4	1	0	1	2	0	2	0	5	0	3	1	3	0	0	1	2	1	5	1	0	1	2	0	2	0	5	0	3	1	3	0	0	1	2	1	5	1	0
Q9JMK2;Q3TYE1;A8Y2Z9;A8Y2Z5	Q9JMK2;Q3TYE1	9;7;1;1	2;0;0;0	2;0;0;0	Casein kinase I isoform epsilon	Csnk1e	>sp|Q9JMK2|KC1E_MOUSE Casein kinase I isoform epsilon OS=Mus musculus GN=Csnk1e PE=1 SV=2;>tr|Q3TYE1|Q3TYE1_MOUSE Casein kinase I isoform epsilon OS=Mus musculus GN=Csnk1e PE=2 SV=1	4	9	2	2	1	0	2	2	0	1	1	4	1	2	1	3	0	0	1	1	1	3	1	0	2	0	0	0	1	0	1	0	1	0	0	0	1	0	1	0	1	0
Q60737;A2ANR6;Q6NSS6	Q60737	30;13;9	30;13;9	28;12;8	Casein kinase II subunit alpha	Csnk2a1	>sp|Q60737|CSK21_MOUSE Casein kinase II subunit alpha OS=Mus musculus GN=Csnk2a1 PE=1 SV=2	3	30	30	28	1	3	2	24	1	6	2	22	0	17	0	28	2	13	0	11	0	19	1	3	2	24	1	6	2	22	0	17	0	28	2	13	0	11	0	19	1	3
O54833	O54833	23	21	21	Casein kinase II subunit alpha	Csnk2a2	>sp|O54833|CSK22_MOUSE Casein kinase II subunit alpha OS=Mus musculus GN=Csnk2a2 PE=2 SV=1	1	23	21	21	1	0	2	15	0	2	1	12	0	10	1	18	0	0	0	0	0	16	1	0	2	13	0	2	1	11	0	9	1	16	0	0	0	0	0	15	1	0
P67871;G3UXG7;G3UZJ5;G3UZX4;G3UXU2;G3UZA4;G3UWU5	P67871;G3UXG7;G3UZJ5	9;8;6;4;4;4;1	9;8;6;4;4;4;1	9;8;6;4;4;4;1	Casein kinase II subunit beta	Csnk2b	>sp|P67871|CSK2B_MOUSE Casein kinase II subunit beta OS=Mus musculus GN=Csnk2b PE=1 SV=1;>tr|G3UXG7|G3UXG7_MOUSE Casein kinase II subunit beta OS=Mus musculus GN=Csnk2b PE=2 SV=1;>tr|G3UZJ5|G3UZJ5_MOUSE Casein kinase II subunit beta (Fragment) OS=Mus muscu	7	9	9	9	0	0	0	9	0	5	0	6	0	8	0	8	0	6	0	1	0	6	0	0	0	9	0	5	0	6	0	8	0	8	0	6	0	1	0	6	0	0
Q8BIQ5;Q8BIQ5-2;A2AEK1;F6ZKC7;A2AEK3;A2AEJ8	Q8BIQ5;Q8BIQ5-2	3;3;1;1;1;1	3;3;1;1;1;1	3;3;1;1;1;1	Cleavage stimulation factor subunit 2	Cstf2	>sp|Q8BIQ5|CSTF2_MOUSE Cleavage stimulation factor subunit 2 OS=Mus musculus GN=Cstf2 PE=1 SV=2;>sp|Q8BIQ5-2|CSTF2_MOUSE Isoform 2 of Cleavage stimulation factor subunit 2 OS=Mus musculus GN=Cstf2	6	3	3	3	2	0	0	0	0	0	0	0	0	0	0	0	0	0	0	0	1	0	2	0	0	0	0	0	0	0	0	0	0	0	0	0	0	0	1	0	2	0
Q99LI7	Q99LI7	3	3	3	Cleavage stimulation factor subunit 3	Cstf3	>sp|Q99LI7|CSTF3_MOUSE Cleavage stimulation factor subunit 3 OS=Mus musculus GN=Cstf3 PE=1 SV=1	1	3	3	3	1	0	0	0	1	0	0	1	0	0	0	0	0	0	0	0	1	1	1	0	0	0	1	0	0	1	0	0	0	0	0	0	0	0	1	1	1	0
O88712;O88712-2;O88712-3	O88712;O88712-2;O88712-3	6;6;5	6;6;5	3;3;3	C-terminal-binding protein 1	Ctbp1	>sp|O88712|CTBP1_MOUSE C-terminal-binding protein 1 OS=Mus musculus GN=Ctbp1 PE=1 SV=2;>sp|O88712-2|CTBP1_MOUSE Isoform 2 of C-terminal-binding protein 1 OS=Mus musculus GN=Ctbp1;>sp|O88712-3|CTBP1_MOUSE Isoform 3 of C-terminal-binding protein 1 OS=Mus mus	3	6	6	3	0	0	0	0	0	1	0	1	0	1	0	1	0	0	0	0	0	2	0	0	0	0	0	1	0	1	0	1	0	1	0	0	0	0	0	2	0	0
Q61164;A2APF3-2;A2APF3	Q61164	24;1;1	24;1;1	24;1;1	Transcriptional repressor CTCF	Ctcf	>sp|Q61164|CTCF_MOUSE Transcriptional repressor CTCF OS=Mus musculus GN=Ctcf PE=1 SV=2	3	24	24	24	3	10	4	12	1	3	0	8	0	9	1	8	3	0	1	2	0	5	3	10	4	12	1	3	0	8	0	9	1	8	3	0	1	2	0	5	3	10
Q9CWL8	Q9CWL8	5	5	5	Beta-catenin-like protein 1	Ctnnbl1	>sp|Q9CWL8|CTBL1_MOUSE Beta-catenin-like protein 1 OS=Mus musculus GN=Ctnnbl1 PE=1 SV=1	1	5	5	5	0	3	0	3	0	0	0	3	0	3	0	3	0	0	0	0	0	3	0	3	0	3	0	0	0	3	0	3	0	3	0	0	0	0	0	3	0	3
Q62018;Q62018-3;Q62018-2	Q62018;Q62018-3;Q62018-2	71;63;43	71;63;43	71;63;43	RNA polymerase-associated protein CTR9 homolog	Ctr9	>sp|Q62018|CTR9_MOUSE RNA polymerase-associated protein CTR9 homolog OS=Mus musculus GN=Ctr9 PE=1 SV=2;>sp|Q62018-3|CTR9_MOUSE Isoform 3 of RNA polymerase-associated protein CTR9 homolog OS=Mus musculus GN=Ctr9;>sp|Q62018-2|CTR9_MOUSE Isoform 2 of RNA poly	3	71	71	71	15	42	4	40	3	27	2	39	0	26	13	31	14	1	9	10	8	34	15	42	4	40	3	27	2	39	0	26	13	31	14	1	9	10	8	34	15	42
Q3TCH7;E9PXT5;F6UV36	Q3TCH7;E9PXT5	4;3;1	4;3;1	3;2;1	Cullin-4A	Cul4a	>sp|Q3TCH7|CUL4A_MOUSE Cullin-4A OS=Mus musculus GN=Cul4a PE=1 SV=1;>tr|E9PXT5|E9PXT5_MOUSE Cullin-4A OS=Mus musculus GN=Cul4a PE=2 SV=1	3	4	4	3	0	0	0	0	0	0	0	2	0	1	1	1	1	0	0	1	0	1	0	0	0	0	0	0	0	2	0	1	1	1	1	0	0	1	0	1	0	0
A2A432;A2A432-2;E9PXY1;J3QJX0	A2A432;A2A432-2;E9PXY1;J3QJX0	3;3;3;3	2;2;2;2	2;2;2;2	Cullin-4B	Cul4b	>sp|A2A432|CUL4B_MOUSE Cullin-4B OS=Mus musculus GN=Cul4b PE=1 SV=1;>sp|A2A432-2|CUL4B_MOUSE Isoform 2 of Cullin-4B OS=Mus musculus GN=Cul4b;>tr|E9PXY1|E9PXY1_MOUSE Cullin-4B OS=Mus musculus GN=Cul4b PE=3 SV=2;>tr|J3QJX0|J3QJX0_MOUSE Cullin-4B OS=Mus muscu	4	3	2	2	0	0	0	0	0	0	0	2	0	1	0	1	0	0	0	0	0	2	0	0	0	0	0	0	0	1	0	0	0	1	0	0	0	0	0	1	0	0
B1AYU7;Q8C5N3;Q8C5N3-2;A2AK42;A2AK44;B1AYU4;B1AYU8;J3QM48;J3QNR0;B1AYU9	B1AYU7;Q8C5N3;Q8C5N3-2;A2AK42;A2AK44;B1AYU4	12;11;11;11;11;8;3;1;1;1	12;11;11;11;11;8;3;1;1;1	12;11;11;11;11;8;3;1;1;1	Pre-mRNA-splicing factor CWC22 homolog	Cwc22;OTTMUSG00000013393;Gm13695	>tr|B1AYU7|B1AYU7_MOUSE Pre-mRNA-splicing factor CWC22 homolog OS=Mus musculus GN=Cwc22 PE=4 SV=1;>sp|Q8C5N3|CWC22_MOUSE Pre-mRNA-splicing factor CWC22 homolog OS=Mus musculus GN=Cwc22 PE=1 SV=1;>sp|Q8C5N3-2|CWC22_MOUSE Isoform 2 of Pre-mRNA-splicing facto	10	12	12	12	3	1	3	4	3	0	0	4	1	3	2	2	1	1	5	0	0	2	3	1	3	4	3	0	0	4	1	3	2	2	1	1	5	0	0	2	3	1
Q3TKY6;D3Z2U3	Q3TKY6	7;1	7;1	7;1	Peptidyl-prolyl cis-trans isomerase CWC27 homolog	Cwc27	>sp|Q3TKY6|CWC27_MOUSE Peptidyl-prolyl cis-trans isomerase CWC27 homolog OS=Mus musculus GN=Cwc27 PE=1 SV=1	2	7	7	7	1	1	1	5	0	1	0	2	0	2	0	1	0	0	1	0	0	1	1	1	1	5	0	1	0	2	0	2	0	1	0	0	1	0	0	1	1	1
Q9CWW7	Q9CWW7	2	2	2	CpG-binding protein	Cxxc1	>sp|Q9CWW7|CXXC1_MOUSE CpG-binding protein OS=Mus musculus GN=Cxxc1 PE=2 SV=1	1	2	2	2	0	0	0	0	0	0	0	1	0	1	1	0	0	0	0	0	0	1	0	0	0	0	0	0	0	1	0	1	1	0	0	0	0	0	0	1	0	0
Q99LF4	Q99LF4	7	7	7	tRNA-splicing ligase RtcB homolog	D10Wsu52e	>sp|Q99LF4|RTCB_MOUSE tRNA-splicing ligase RtcB homolog OS=Mus musculus GN=D10Wsu52e PE=2 SV=1	1	7	7	7	0	0	0	0	0	1	1	3	0	3	0	2	0	0	0	2	0	2	0	0	0	0	0	1	1	3	0	3	0	2	0	0	0	2	0	2	0	0
Q3UHX9;Q3UHX9-2	Q3UHX9;Q3UHX9-2	2;2	2;2	2;2	Uncharacterized protein C9orf114 homolog	D2Wsu81e	>sp|Q3UHX9|CI114_MOUSE Uncharacterized protein C9orf114 homolog OS=Mus musculus GN=D2Wsu81e PE=2 SV=1;>sp|Q3UHX9-2|CI114_MOUSE Isoform 2 of Uncharacterized protein C9orf114 homolog OS=Mus musculus GN=D2Wsu81e	2	2	2	2	0	0	0	0	0	0	0	2	0	0	0	0	0	0	0	0	0	1	0	0	0	0	0	0	0	2	0	0	0	0	0	0	0	0	0	1	0	0
G3X9M0;Q9ER88;Q9ER88-2;G3UWZ6;G3UWM7;G3UZC0;G3UWJ4;G3UWR5;G3UYM6;G3UYP3	G3X9M0;Q9ER88;Q9ER88-2;G3UWZ6;G3UWM7;G3UZC0;G3UWJ4	28;28;26;19;17;16;16;12;8;2	28;28;26;19;17;16;16;12;8;2	28;28;26;19;17;16;16;12;8;2	28S ribosomal protein S29, mitochondrial	Dap3	>tr|G3X9M0|G3X9M0_MOUSE 28S ribosomal protein S29, mitochondrial OS=Mus musculus GN=Dap3 PE=2 SV=1;>sp|Q9ER88|RT29_MOUSE 28S ribosomal protein S29, mitochondrial OS=Mus musculus GN=Dap3 PE=2 SV=1;>sp|Q9ER88-2|RT29_MOUSE Isoform 2 of 28S ribosomal protein S	10	28	28	28	0	1	0	19	0	5	0	18	0	12	0	24	0	2	0	4	0	14	0	1	0	19	0	5	0	18	0	12	0	24	0	2	0	4	0	14	0	1
Q922B2;Q8BJY7	Q922B2	20;2	20;2	20;2	Aspartate--tRNA ligase, cytoplasmic	Dars	>sp|Q922B2|SYDC_MOUSE Aspartate--tRNA ligase, cytoplasmic OS=Mus musculus GN=Dars PE=2 SV=2	2	20	20	20	0	8	0	8	0	0	0	9	0	12	0	11	0	0	0	1	0	8	0	8	0	8	0	0	0	9	0	12	0	11	0	0	0	1	0	8	0	8
Q3UKR0;G3UX50;O35613;G3UWI4;G3UWJ9	Q3UKR0;G3UX50;O35613	15;15;14;2;1	15;15;14;2;1	15;15;14;2;1	Death domain-associated protein 6	Daxx	>tr|Q3UKR0|Q3UKR0_MOUSE Death domain-associated protein 6 OS=Mus musculus GN=Daxx PE=2 SV=1;>tr|G3UX50|G3UX50_MOUSE Death domain-associated protein 6 OS=Mus musculus GN=Daxx PE=2 SV=1;>sp|O35613|DAXX_MOUSE Death domain-associated protein 6 OS=Mus musculus	5	15	15	15	1	3	0	2	1	0	1	7	0	7	5	7	8	0	1	0	0	6	1	3	0	2	1	0	1	7	0	7	5	7	8	0	1	0	0	6	1	3
K3W4L8;Q9D1B8	K3W4L8;Q9D1B8	1;1	1;1	1;1	Doublecortin domain-containing protein 2C	Dcdc2c	>tr|K3W4L8|K3W4L8_MOUSE Doublecortin domain-containing protein 2C OS=Mus musculus GN=Dcdc2c PE=4 SV=1;>sp|Q9D1B8|DCD2C_MOUSE Doublecortin domain-containing protein 2C OS=Mus musculus GN=Dcdc2c PE=2 SV=2	2	1	1	1	0	1	0	0	0	0	0	0	0	0	0	0	0	0	0	0	0	0	0	1	0	0	0	0	0	0	0	0	0	0	0	0	0	0	0	0	0	1
Q3U1J4	Q3U1J4	40	40	40	DNA damage-binding protein 1	Ddb1	>sp|Q3U1J4|DDB1_MOUSE DNA damage-binding protein 1 OS=Mus musculus GN=Ddb1 PE=1 SV=2	1	40	40	40	5	12	2	26	4	6	1	30	0	20	6	21	7	0	12	1	2	22	5	12	2	26	4	6	1	30	0	20	6	21	7	0	12	1	2	22	5	12
O54734	O54734	8	8	8	Dolichyl-diphosphooligosaccharide--protein glycosyltransferase 48 kDa subunit	Ddost	>sp|O54734|OST48_MOUSE Dolichyl-diphosphooligosaccharide--protein glycosyltransferase 48 kDa subunit OS=Mus musculus GN=Ddost PE=1 SV=2	1	8	8	8	0	0	0	2	0	3	0	3	0	3	0	5	0	0	0	1	0	4	0	0	0	2	0	3	0	3	0	3	0	5	0	0	0	1	0	4	0	0
Q91VR5	Q91VR5	13	13	13	ATP-dependent RNA helicase DDX1	Ddx1	>sp|Q91VR5|DDX1_MOUSE ATP-dependent RNA helicase DDX1 OS=Mus musculus GN=Ddx1 PE=1 SV=1	1	13	13	13	3	0	0	0	1	0	2	6	0	2	2	2	3	0	5	0	2	2	3	0	0	0	1	0	2	6	0	2	2	2	3	0	5	0	2	2	3	0
Q80Y44	Q80Y44	5	5	5	Probable ATP-dependent RNA helicase DDX10	Ddx10	>sp|Q80Y44|DDX10_MOUSE Probable ATP-dependent RNA helicase DDX10 OS=Mus musculus GN=Ddx10 PE=1 SV=2	1	5	5	5	0	0	0	1	0	1	0	3	0	3	0	0	0	0	0	0	1	3	0	0	0	1	0	1	0	3	0	3	0	0	0	0	0	0	1	3	0	0
Q501J6;Q3U741;Q501J6-2	Q501J6;Q3U741;Q501J6-2	29;28;22	19;18;12	19;18;12	Probable ATP-dependent RNA helicase DDX17	Ddx17	>sp|Q501J6|DDX17_MOUSE Probable ATP-dependent RNA helicase DDX17 OS=Mus musculus GN=Ddx17 PE=2 SV=1;>tr|Q3U741|Q3U741_MOUSE DEAD (Asp-Glu-Ala-Asp) box polypeptide 17, isoform CRA_a OS=Mus musculus GN=Ddx17 PE=2 SV=1;>sp|Q501J6-2|DDX17_MOUSE Isoform 2 of Pr	3	29	19	19	10	15	7	15	3	10	4	19	1	15	8	15	3	1	12	2	2	19	7	9	5	7	2	5	3	11	1	8	5	7	2	1	9	1	2	12	7	9
Q8K363;F6ZX28	Q8K363	13;1	13;1	13;1	ATP-dependent RNA helicase DDX18	Ddx18	>sp|Q8K363|DDX18_MOUSE ATP-dependent RNA helicase DDX18 OS=Mus musculus GN=Ddx18 PE=2 SV=1	2	13	13	13	3	1	4	5	0	2	2	4	0	4	0	2	1	0	7	1	2	3	3	1	4	5	0	2	2	4	0	4	0	2	1	0	7	1	2	3	3	1
Q9JIK5;REV__E9Q0J2;REV__A2ACC6;REV__F8WHN4;REV__Q8BQZ4;REV__Q03391;REV__A2ACC7;B2RPS7;Q61056;Q61056-2	Q9JIK5	104;1;1;1;1;1;1;1;1;1	104;1;1;1;1;1;1;1;1;1	102;0;0;0;0;0;0;0;0;0	Nucleolar RNA helicase 2	Ddx21	>sp|Q9JIK5|DDX21_MOUSE Nucleolar RNA helicase 2 OS=Mus musculus GN=Ddx21 PE=1 SV=3	10	104	104	102	50	57	51	67	39	44	42	52	16	48	47	70	56	23	61	31	37	51	50	57	51	67	39	44	42	52	16	48	47	70	56	23	61	31	37	51	49	57
D3Z0M9	D3Z0M9	29	29	29		Ddx23	>tr|D3Z0M9|D3Z0M9_MOUSE MCG18410, isoform CRA_a OS=Mus musculus GN=Ddx23 PE=3 SV=1	1	29	29	29	6	3	2	10	5	0	0	7	0	4	7	6	15	0	17	0	2	6	6	3	2	10	5	0	0	7	0	4	7	6	15	0	17	0	2	6	6	3
F8WJA0;Q9ESV0	F8WJA0;Q9ESV0	5;5	5;5	5;5	ATP-dependent RNA helicase DDX24	Ddx24	>tr|F8WJA0|F8WJA0_MOUSE ATP-dependent RNA helicase DDX24 OS=Mus musculus GN=Ddx24 PE=2 SV=1;>sp|Q9ESV0|DDX24_MOUSE ATP-dependent RNA helicase DDX24 OS=Mus musculus GN=Ddx24 PE=1 SV=2	2	5	5	5	0	1	0	2	2	1	1	0	0	0	0	1	0	0	1	1	0	1	0	1	0	2	2	1	1	0	0	0	0	1	0	0	1	1	0	1	0	1
Q921N6;H3BLJ6;Q921N6-2	Q921N6	15;5;5	15;5;5	15;5;5	Probable ATP-dependent RNA helicase DDX27	Ddx27	>sp|Q921N6|DDX27_MOUSE Probable ATP-dependent RNA helicase DDX27 OS=Mus musculus GN=Ddx27 PE=1 SV=3	3	15	15	15	5	0	3	4	0	3	0	8	1	9	4	4	3	0	2	0	0	6	5	0	3	4	0	3	0	8	1	9	4	4	3	0	2	0	0	6	5	0
Q6NZQ2	Q6NZQ2	4	4	4		Ddx31	>tr|Q6NZQ2|Q6NZQ2_MOUSE DEAD/H (Asp-Glu-Ala-Asp/His) box polypeptide 31 OS=Mus musculus GN=Ddx31 PE=2 SV=2	1	4	4	4	0	0	1	0	0	1	0	2	0	1	0	0	0	0	1	0	0	0	0	0	1	0	0	1	0	2	0	1	0	0	0	0	1	0	0	0	0	0
Q8VDW0;Q8VDW0-2;D6RHT5	Q8VDW0;Q8VDW0-2	7;4;2	2;1;1	2;1;1	ATP-dependent RNA helicase DDX39A	Ddx39a	>sp|Q8VDW0|DX39A_MOUSE ATP-dependent RNA helicase DDX39A OS=Mus musculus GN=Ddx39a PE=2 SV=1;>sp|Q8VDW0-2|DX39A_MOUSE Isoform 2 of ATP-dependent RNA helicase DDX39A OS=Mus musculus GN=Ddx39a	3	7	2	2	0	1	0	1	0	3	0	3	0	3	0	1	0	0	0	1	0	5	0	0	0	0	0	0	0	1	0	1	0	0	0	0	0	0	0	2	0	0
Q9Z1N5;G3UXI6	Q9Z1N5	9;2	9;2	4;1	Spliceosome RNA helicase Ddx39b	Ddx39b	>sp|Q9Z1N5|DX39B_MOUSE Spliceosome RNA helicase Ddx39b OS=Mus musculus GN=Ddx39b PE=1 SV=1	2	9	9	4	0	1	0	1	0	3	0	3	0	3	0	2	0	0	0	1	0	5	0	1	0	1	0	3	0	3	0	3	0	2	0	0	0	1	0	5	0	0
Q62167;P16381;Q62095;Q3V086;Q61496	Q62167;P16381;Q62095	22;17;17;1;1	21;16;16;1;1	21;16;16;1;1	ATP-dependent RNA helicase DDX3X;Putative ATP-dependent RNA helicase Pl10;ATP-dependent RNA helicase DDX3Y	Ddx3x;D1Pas1;Ddx3y	>sp|Q62167|DDX3X_MOUSE ATP-dependent RNA helicase DDX3X OS=Mus musculus GN=Ddx3x PE=1 SV=3;>sp|P16381|DDX3L_MOUSE Putative ATP-dependent RNA helicase Pl10 OS=Mus musculus GN=D1Pas1 PE=1 SV=1;>sp|Q62095|DDX3Y_MOUSE ATP-dependent RNA helicase DDX3Y OS=Mus mu	5	22	21	21	3	7	1	7	3	5	1	15	0	9	2	10	2	0	6	0	1	10	3	7	1	6	3	5	1	14	0	8	2	9	2	0	6	0	1	9	3	7
Q91VN6	Q91VN6	6	6	6	Probable ATP-dependent RNA helicase DDX41	Ddx41	>sp|Q91VN6|DDX41_MOUSE Probable ATP-dependent RNA helicase DDX41 OS=Mus musculus GN=Ddx41 PE=1 SV=2	1	6	6	6	1	0	0	0	0	0	0	0	0	4	0	0	0	0	1	0	0	0	1	0	0	0	0	0	0	0	0	4	0	0	0	0	1	0	0	0	1	0
Q810A7;Q810A7-2	Q810A7;Q810A7-2	7;7	7;7	7;7	ATP-dependent RNA helicase DDX42	Ddx42	>sp|Q810A7|DDX42_MOUSE ATP-dependent RNA helicase DDX42 OS=Mus musculus GN=Ddx42 PE=1 SV=3;>sp|Q810A7-2|DDX42_MOUSE Isoform 2 of ATP-dependent RNA helicase DDX42 OS=Mus musculus GN=Ddx42	2	7	7	7	1	0	0	0	2	1	1	3	0	1	2	0	3	0	2	0	1	0	1	0	0	0	2	1	1	3	0	1	2	0	3	0	2	0	1	0	1	0
Q569Z5;F8WHR6;Q569Z5-2	Q569Z5;F8WHR6;Q569Z5-2	65;62;62	65;62;62	65;62;62	Probable ATP-dependent RNA helicase DDX46	Ddx46	>sp|Q569Z5|DDX46_MOUSE Probable ATP-dependent RNA helicase DDX46 OS=Mus musculus GN=Ddx46 PE=1 SV=2;>tr|F8WHR6|F8WHR6_MOUSE Probable ATP-dependent RNA helicase DDX46 OS=Mus musculus GN=Ddx46 PE=2 SV=1;>sp|Q569Z5-2|DDX46_MOUSE Isoform 2 of Probable ATP-depe	3	65	65	65	44	19	31	36	26	15	18	20	9	20	33	20	38	0	34	2	27	24	44	19	31	36	26	15	18	20	9	20	33	20	38	0	34	2	27	24	44	19
Q9CWX9;F6QKD2;D3YWF9	Q9CWX9;F6QKD2	13;12;2	13;12;2	13;12;2	Probable ATP-dependent RNA helicase DDX47	Ddx47	>sp|Q9CWX9|DDX47_MOUSE Probable ATP-dependent RNA helicase DDX47 OS=Mus musculus GN=Ddx47 PE=2 SV=2;>tr|F6QKD2|F6QKD2_MOUSE Probable ATP-dependent RNA helicase DDX47 (Fragment) OS=Mus musculus GN=Ddx47 PE=3 SV=1	3	13	13	13	0	4	0	4	0	1	0	7	0	4	0	6	0	0	0	0	0	7	0	4	0	4	0	1	0	7	0	4	0	6	0	0	0	0	0	7	0	4
Q4FZF3	Q4FZF3	5	5	5	Probable ATP-dependent RNA helicase DDX49	Ddx49	>sp|Q4FZF3|DDX49_MOUSE Probable ATP-dependent RNA helicase DDX49 OS=Mus musculus GN=Ddx49 PE=2 SV=1	1	5	5	5	0	0	1	4	0	0	0	4	0	1	0	4	0	0	0	1	0	3	0	0	1	4	0	0	0	4	0	1	0	4	0	0	0	1	0	3	0	0
Q8BTS0;Q61656;B1ARB9;B1ARC0;B1ARB8	Q8BTS0;Q61656	33;33;10;9;9	33;33;10;9;9	23;23;9;9;9	Probable ATP-dependent RNA helicase DDX5	Ddx5	>tr|Q8BTS0|Q8BTS0_MOUSE DEAD (Asp-Glu-Ala-Asp) box polypeptide 5 OS=Mus musculus GN=Ddx5 PE=2 SV=1;>sp|Q61656|DDX5_MOUSE Probable ATP-dependent RNA helicase DDX5 OS=Mus musculus GN=Ddx5 PE=1 SV=2	5	33	33	23	8	15	8	18	2	10	4	18	2	15	7	16	1	0	9	4	2	16	8	15	8	18	2	10	4	18	2	15	7	16	1	0	9	4	2	16	5	9
Q99MJ9	Q99MJ9	15	13	13	ATP-dependent RNA helicase DDX50	Ddx50	>sp|Q99MJ9|DDX50_MOUSE ATP-dependent RNA helicase DDX50 OS=Mus musculus GN=Ddx50 PE=2 SV=1	1	15	13	13	6	1	1	5	5	3	1	6	0	6	4	4	5	0	6	0	2	4	5	1	1	4	5	3	1	6	0	6	3	3	5	0	6	0	1	4	5	1
Q8K301	Q8K301	5	5	5	Probable ATP-dependent RNA helicase DDX52	Ddx52	>sp|Q8K301|DDX52_MOUSE Probable ATP-dependent RNA helicase DDX52 OS=Mus musculus GN=Ddx52 PE=2 SV=2	1	5	5	5	1	0	0	2	0	0	0	1	0	1	1	2	0	0	3	0	0	2	1	0	0	2	0	0	0	1	0	1	1	2	0	0	3	0	0	2	1	0
Q8K4L0	Q8K4L0	5	5	5	ATP-dependent RNA helicase DDX54	Ddx54	>sp|Q8K4L0|DDX54_MOUSE ATP-dependent RNA helicase DDX54 OS=Mus musculus GN=Ddx54 PE=1 SV=1	1	5	5	5	1	0	3	0	0	0	0	1	0	1	0	0	2	0	2	0	1	0	1	0	3	0	0	0	0	1	0	1	0	0	2	0	2	0	1	0	1	0
Q6ZPL9;E9Q9T6	Q6ZPL9;E9Q9T6	7;7	7;7	7;7	ATP-dependent RNA helicase DDX55	Ddx55	>sp|Q6ZPL9|DDX55_MOUSE ATP-dependent RNA helicase DDX55 OS=Mus musculus GN=Ddx55 PE=2 SV=2;>tr|E9Q9T6|E9Q9T6_MOUSE ATP-dependent RNA helicase DDX55 OS=Mus musculus GN=Ddx55 PE=2 SV=1	2	7	7	7	3	2	1	1	0	1	0	2	0	2	2	0	0	0	1	0	0	3	3	2	1	1	0	1	0	2	0	2	2	0	0	0	1	0	0	3	3	2
Q9D0R4;Q5SVX2	Q9D0R4;Q5SVX2	6;3	6;3	6;3	Probable ATP-dependent RNA helicase DDX56	Ddx56	>sp|Q9D0R4|DDX56_MOUSE Probable ATP-dependent RNA helicase DDX56 OS=Mus musculus GN=Ddx56 PE=2 SV=1;>tr|Q5SVX2|Q5SVX2_MOUSE Probable ATP-dependent RNA helicase DDX56 (Fragment) OS=Mus musculus GN=Ddx56 PE=2 SV=1	2	6	6	6	1	0	2	2	1	1	1	2	1	0	2	2	0	0	1	3	1	1	1	0	2	2	1	1	1	2	1	0	2	2	0	0	1	3	1	1	1	0
Q7TNV0;D3YVJ6;E9Q8Y1	Q7TNV0;D3YVJ6;E9Q8Y1	5;4;4	5;4;4	5;4;4	Protein DEK	Dek	>sp|Q7TNV0|DEK_MOUSE Protein DEK OS=Mus musculus GN=Dek PE=1 SV=1;>tr|D3YVJ6|D3YVJ6_MOUSE Protein DEK (Fragment) OS=Mus musculus GN=Dek PE=2 SV=1;>tr|E9Q8Y1|E9Q8Y1_MOUSE Protein DEK (Fragment) OS=Mus musculus GN=Dek PE=2 SV=1	3	5	5	5	0	1	0	0	0	2	0	5	0	2	0	0	0	0	0	0	0	3	0	1	0	0	0	2	0	5	0	2	0	0	0	0	0	0	0	3	0	1
Q99LB2	Q99LB2	1	1	1	Dehydrogenase/reductase SDR family member 4	Dhrs4	>sp|Q99LB2|DHRS4_MOUSE Dehydrogenase/reductase SDR family member 4 OS=Mus musculus GN=Dhrs4 PE=2 SV=3	1	1	1	1	0	0	0	0	0	0	0	1	0	0	0	0	0	0	0	0	0	0	0	0	0	0	0	0	0	1	0	0	0	0	0	0	0	0	0	0	0	0
Q99J47;Q99J47-2	Q99J47;Q99J47-2	1;1	1;1	1;1	Dehydrogenase/reductase SDR family member 7B	Dhrs7b	>sp|Q99J47|DRS7B_MOUSE Dehydrogenase/reductase SDR family member 7B OS=Mus musculus GN=Dhrs7b PE=2 SV=1;>sp|Q99J47-2|DRS7B_MOUSE Isoform 2 of Dehydrogenase/reductase SDR family member 7B OS=Mus musculus GN=Dhrs7b	2	1	1	1	0	0	0	0	0	0	0	1	0	0	0	0	0	0	0	0	0	1	0	0	0	0	0	0	0	1	0	0	0	0	0	0	0	0	0	1	0	0
O35286;A2A4P0;A2A4N9;G3X8X0;Q05BH3	O35286	37;1;1;1;1	37;1;1;1;1	37;1;1;1;1	Putative pre-mRNA-splicing factor ATP-dependent RNA helicase DHX15	Dhx15	>sp|O35286|DHX15_MOUSE Putative pre-mRNA-splicing factor ATP-dependent RNA helicase DHX15 OS=Mus musculus GN=Dhx15 PE=2 SV=2	5	37	37	37	14	18	9	18	12	16	5	23	1	19	14	18	18	3	21	3	9	24	14	18	9	18	12	16	5	23	1	19	14	18	18	3	21	3	9	24	14	18
Q6PGC1	Q6PGC1	10	9	9	ATP-dependent RNA helicase Dhx29	Dhx29	>sp|Q6PGC1|DHX29_MOUSE ATP-dependent RNA helicase Dhx29 OS=Mus musculus GN=Dhx29 PE=2 SV=1	1	10	9	9	0	1	3	2	0	1	0	4	0	3	0	0	1	0	1	1	1	5	0	0	3	1	0	1	0	3	0	2	0	0	1	0	1	1	1	4	0	0
D3Z2J3;Q99PU8-3;Q99PU8;Q99PU8-2;D3Z1G8;D3YXL7	D3Z2J3;Q99PU8-3;Q99PU8;Q99PU8-2	49;48;48;48;7;2	49;48;48;48;7;2	49;48;48;48;7;2	Putative ATP-dependent RNA helicase DHX30	Dhx30	>tr|D3Z2J3|D3Z2J3_MOUSE Putative ATP-dependent RNA helicase DHX30 OS=Mus musculus GN=Dhx30 PE=2 SV=1;>sp|Q99PU8-3|DHX30_MOUSE Isoform 3 of Putative ATP-dependent RNA helicase DHX30 OS=Mus musculus GN=Dhx30;>sp|Q99PU8|DHX30_MOUSE Putative ATP-dependent RNA	6	49	49	49	10	8	12	24	8	9	3	27	2	17	13	11	18	1	18	6	1	15	10	8	12	24	8	9	3	27	2	17	13	11	18	1	18	6	1	15	10	8
Q8VHK9	Q8VHK9	5	4	4	Probable ATP-dependent RNA helicase DHX36	Dhx36	>sp|Q8VHK9|DHX36_MOUSE Probable ATP-dependent RNA helicase DHX36 OS=Mus musculus GN=Dhx36 PE=2 SV=2	1	5	4	4	0	0	1	2	1	0	0	1	0	1	0	0	0	0	0	0	0	2	0	0	1	1	1	0	0	1	0	1	0	0	0	0	0	0	0	2	0	0
Q6NZL1	Q6NZL1	39	39	39		Dhx37	>tr|Q6NZL1|Q6NZL1_MOUSE DEAH (Asp-Glu-Ala-His) box polypeptide 37 OS=Mus musculus GN=Dhx37 PE=2 SV=1	1	39	39	39	8	7	5	18	5	14	3	21	0	15	7	9	8	0	2	6	4	19	8	7	5	18	5	14	3	21	0	15	7	9	8	0	2	6	4	19	8	7
Q6P5D3;Q6P5D3-2;Q6P5D3-3;Q6P5D3-4;Q6P5D3-5	Q6P5D3;Q6P5D3-2;Q6P5D3-3	27;24;18;9;6	27;24;18;9;6	25;22;16;9;6	Putative ATP-dependent RNA helicase DHX57	Dhx57	>sp|Q6P5D3|DHX57_MOUSE Putative ATP-dependent RNA helicase DHX57 OS=Mus musculus GN=Dhx57 PE=2 SV=2;>sp|Q6P5D3-2|DHX57_MOUSE Isoform 2 of Putative ATP-dependent RNA helicase DHX57 OS=Mus musculus GN=Dhx57;>sp|Q6P5D3-3|DHX57_MOUSE Isoform 3 of Putative ATP-	5	27	27	25	0	6	2	13	1	3	0	18	0	10	0	1	3	0	0	2	0	10	0	6	2	13	1	3	0	18	0	10	0	1	3	0	0	2	0	10	0	5
E9QNN1;O70133-2;O70133;O70133-3	E9QNN1;O70133-2;O70133;O70133-3	111;108;107;82	111;108;107;82	111;108;107;82	ATP-dependent RNA helicase A	Dhx9	>tr|E9QNN1|E9QNN1_MOUSE ATP-dependent RNA helicase A OS=Mus musculus GN=Dhx9 PE=2 SV=1;>sp|O70133-2|DHX9_MOUSE Isoform 2 of ATP-dependent RNA helicase A OS=Mus musculus GN=Dhx9;>sp|O70133|DHX9_MOUSE ATP-dependent RNA helicase A OS=Mus musculus GN=Dhx9 PE=1	4	111	111	111	31	66	35	76	29	45	17	85	6	72	31	74	43	15	31	43	28	76	31	66	35	76	29	45	17	85	6	72	31	74	43	15	31	43	28	76	31	66
Q8C9B9;Q8C9B9-3;Q8C9B9-2	Q8C9B9;Q8C9B9-3	6;3;2	6;3;2	6;3;2	Death-inducer obliterator 1	Dido1	>sp|Q8C9B9|DIDO1_MOUSE Death-inducer obliterator 1 OS=Mus musculus GN=Dido1 PE=1 SV=4;>sp|Q8C9B9-3|DIDO1_MOUSE Isoform 3 of Death-inducer obliterator 1 OS=Mus musculus GN=Dido1	3	6	6	6	1	0	1	1	1	3	1	0	0	1	1	1	0	0	1	1	1	1	1	0	1	1	1	3	1	0	0	1	1	1	0	0	1	1	1	1	1	0
Q8BTT6	Q8BTT6	15	15	15	Digestive organ expansion factor homolog	Diexf	>sp|Q8BTT6|DIEXF_MOUSE Digestive organ expansion factor homolog OS=Mus musculus GN=Diexf PE=2 SV=2	1	15	15	15	7	6	5	7	1	5	3	4	2	6	7	7	5	0	7	0	1	7	7	6	5	7	1	5	3	4	2	6	7	7	5	0	7	0	1	7	7	6
Q9D0D4	Q9D0D4	16	16	16	Probable dimethyladenosine transferase	Dimt1	>sp|Q9D0D4|DIM1_MOUSE Probable dimethyladenosine transferase OS=Mus musculus GN=Dimt1 PE=2 SV=1	1	16	16	16	0	0	0	7	0	2	0	11	0	10	0	6	0	2	0	0	0	13	0	0	0	7	0	2	0	11	0	10	0	6	0	2	0	0	0	13	0	0
Q9ESX5;B7ZCL7;F6YUI5;A2AN81;F6S1S5	Q9ESX5;B7ZCL7	30;17;9;7;5	30;17;9;7;5	30;17;9;7;5	H/ACA ribonucleoprotein complex subunit 4	Dkc1	>sp|Q9ESX5|DKC1_MOUSE H/ACA ribonucleoprotein complex subunit 4 OS=Mus musculus GN=Dkc1 PE=1 SV=4;>tr|B7ZCL7|B7ZCL7_MOUSE H/ACA ribonucleoprotein complex subunit 4 (Fragment) OS=Mus musculus GN=Dkc1 PE=2 SV=1	5	30	30	30	3	18	5	23	0	10	3	19	1	16	5	24	2	3	4	8	1	18	3	18	5	23	0	10	3	19	1	16	5	24	2	3	4	8	1	18	3	18
Q8BMF4	Q8BMF4	4	4	4	Dihydrolipoyllysine-residue acetyltransferase component of pyruvate dehydrogenase complex, mitochondrial	Dlat	>sp|Q8BMF4|ODP2_MOUSE Dihydrolipoyllysine-residue acetyltransferase component of pyruvate dehydrogenase complex, mitochondrial OS=Mus musculus GN=Dlat PE=1 SV=2	1	4	4	4	0	0	0	0	0	1	0	4	0	2	0	2	0	0	0	0	0	2	0	0	0	0	0	1	0	4	0	2	0	2	0	0	0	0	0	2	0	0
Q9D2G2;Q9D2G2-2	Q9D2G2;Q9D2G2-2	2;2	2;2	2;2	Dihydrolipoyllysine-residue succinyltransferase component of 2-oxoglutarate dehydrogenase complex, mitochondrial	Dlst	>sp|Q9D2G2|ODO2_MOUSE Dihydrolipoyllysine-residue succinyltransferase component of 2-oxoglutarate dehydrogenase complex, mitochondrial OS=Mus musculus GN=Dlst PE=1 SV=1;>sp|Q9D2G2-2|ODO2_MOUSE Isoform 2 of Dihydrolipoyllysine-residue succinyltransferase co	2	2	2	2	0	0	0	1	0	1	0	1	0	2	0	0	0	0	0	0	0	1	0	0	0	1	0	1	0	1	0	2	0	0	0	0	0	0	0	1	0	0
Q9JI44;Q9JI44-2	Q9JI44	5;1	5;1	5;1	DNA methyltransferase 1-associated protein 1	Dmap1	>sp|Q9JI44|DMAP1_MOUSE DNA methyltransferase 1-associated protein 1 OS=Mus musculus GN=Dmap1 PE=1 SV=1	2	5	5	5	1	0	1	1	0	1	0	1	0	2	0	1	0	0	0	0	1	2	1	0	1	1	0	1	0	1	0	2	0	1	0	0	0	0	1	2	1	0
Q9QYJ0	Q9QYJ0	4	4	4	DnaJ homolog subfamily A member 2	Dnaja2	>sp|Q9QYJ0|DNJA2_MOUSE DnaJ homolog subfamily A member 2 OS=Mus musculus GN=Dnaja2 PE=1 SV=1	1	4	4	4	0	0	0	3	0	1	0	2	0	0	0	1	0	0	0	0	0	3	0	0	0	3	0	1	0	2	0	0	0	1	0	0	0	0	0	3	0	0
Q99M87;Q99M87-2;Q99M87-3	Q99M87;Q99M87-2;Q99M87-3	2;2;2	2;2;2	2;2;2	DnaJ homolog subfamily A member 3, mitochondrial	Dnaja3	>sp|Q99M87|DNJA3_MOUSE DnaJ homolog subfamily A member 3, mitochondrial OS=Mus musculus GN=Dnaja3 PE=1 SV=1;>sp|Q99M87-2|DNJA3_MOUSE Isoform 2 of DnaJ homolog subfamily A member 3, mitochondrial OS=Mus musculus GN=Dnaja3;>sp|Q99M87-3|DNJA3_MOUSE Isoform 3	3	2	2	2	0	0	0	0	0	1	0	1	0	0	0	0	0	0	0	0	0	0	0	0	0	0	0	1	0	1	0	0	0	0	0	0	0	0	0	0	0	0
Q99KV1	Q99KV1	4	4	4	DnaJ homolog subfamily B member 11	Dnajb11	>sp|Q99KV1|DJB11_MOUSE DnaJ homolog subfamily B member 11 OS=Mus musculus GN=Dnajb11 PE=1 SV=1	1	4	4	4	0	0	0	0	0	1	0	1	0	1	0	0	0	0	0	0	0	3	0	0	0	0	0	1	0	1	0	1	0	0	0	0	0	0	0	3	0	0
Q91WT4	Q91WT4	1	1	1	DnaJ homolog subfamily C member 17	Dnajc17	>sp|Q91WT4|DJC17_MOUSE DnaJ homolog subfamily C member 17 OS=Mus musculus GN=Dnajc17 PE=2 SV=2	1	1	1	1	0	0	0	0	0	0	0	1	0	1	0	0	0	0	0	0	0	1	0	0	0	0	0	0	0	1	0	1	0	0	0	0	0	0	0	1	0	0
Q6NZB0;A2ALF3;F6TQL3;A2ALF0;D3Z4I5;F6QIL6;E9PZT4	Q6NZB0;A2ALF3;F6TQL3;A2ALF0;D3Z4I5;F6QIL6;E9PZT4	4;4;3;2;2;2;2	4;4;3;2;2;2;2	4;4;3;2;2;2;2	DnaJ homolog subfamily C member 8	Dnajc8	>sp|Q6NZB0|DNJC8_MOUSE DnaJ homolog subfamily C member 8 OS=Mus musculus GN=Dnajc8 PE=2 SV=2;>tr|A2ALF3|A2ALF3_MOUSE DnaJ homolog subfamily C member 8 OS=Mus musculus GN=Dnajc8 PE=2 SV=1;>tr|F6TQL3|F6TQL3_MOUSE DnaJ homolog subfamily C member 8 (Fragment)	7	4	4	4	1	0	1	0	0	0	1	0	0	0	0	0	0	0	0	0	1	1	1	0	1	0	0	0	1	0	0	0	0	0	0	0	0	0	1	1	1	0
Q91WN1	Q91WN1	10	10	10	DnaJ homolog subfamily C member 9	Dnajc9	>sp|Q91WN1|DNJC9_MOUSE DnaJ homolog subfamily C member 9 OS=Mus musculus GN=Dnajc9 PE=2 SV=2	1	10	10	10	0	0	0	3	0	0	0	5	0	4	0	5	0	0	0	0	0	4	0	0	0	3	0	0	0	5	0	4	0	5	0	0	0	0	0	4	0	0
O88508;O88508-2;G3UXY2;G3UX07;G3UZN5;G3UZK0;G3UX63;G3UZH2;G3UZF8;G3UZG8;G3UY43	O88508;O88508-2;G3UXY2	9;6;5;2;2;2;2;2;1;1;1	9;6;5;2;2;2;2;2;1;1;1	8;5;5;2;2;2;2;1;1;1;1	DNA (cytosine-5)-methyltransferase 3A	Dnmt3a	>sp|O88508|DNM3A_MOUSE DNA (cytosine-5)-methyltransferase 3A OS=Mus musculus GN=Dnmt3a PE=1 SV=2;>sp|O88508-2|DNM3A_MOUSE Isoform 2 of DNA (cytosine-5)-methyltransferase 3A OS=Mus musculus GN=Dnmt3a;>tr|G3UXY2|G3UXY2_MOUSE DNA (cytosine-5)-methyltransferas	11	9	9	8	0	1	2	3	0	2	0	3	0	2	1	2	3	0	0	1	0	2	0	1	2	3	0	2	0	3	0	2	1	2	3	0	0	1	0	2	0	1
Q99LB0;F7B2G8;A2A4Y7	Q99LB0;F7B2G8;A2A4Y7	1;1;1	1;1;1	1;1;1	Deoxynucleotidyltransferase terminal-interacting protein 1	Dnttip1	>sp|Q99LB0|TDIF1_MOUSE Deoxynucleotidyltransferase terminal-interacting protein 1 OS=Mus musculus GN=Dnttip1 PE=2 SV=1;>tr|F7B2G8|F7B2G8_MOUSE Deoxynucleotidyltransferase terminal-interacting protein 1 (Fragment) OS=Mus musculus GN=Dnttip1 PE=2 SV=1;>tr|A2	3	1	1	1	1	0	0	0	0	0	1	0	0	0	0	0	0	0	0	0	0	0	1	0	0	0	0	0	1	0	0	0	0	0	0	0	0	0	0	0	1	0
Q8R2M2	Q8R2M2	32	32	32	Deoxynucleotidyltransferase terminal-interacting protein 2	Dnttip2	>sp|Q8R2M2|TDIF2_MOUSE Deoxynucleotidyltransferase terminal-interacting protein 2 OS=Mus musculus GN=Dnttip2 PE=1 SV=1	1	32	32	32	1	2	1	1	5	2	3	3	0	2	18	18	6	1	5	2	3	2	1	2	1	1	5	2	3	3	0	2	18	18	6	1	5	2	3	2	1	2
Q8C3J5;Q5SRI3;D6RGU3	Q8C3J5;Q5SRI3;D6RGU3	2;2;1	2;2;1	2;2;1	Dedicator of cytokinesis protein 2	Dock2	>sp|Q8C3J5|DOCK2_MOUSE Dedicator of cytokinesis protein 2 OS=Mus musculus GN=Dock2 PE=1 SV=3;>tr|Q5SRI3|Q5SRI3_MOUSE Dedicator of cytokinesis protein 2 OS=Mus musculus GN=Dock2 PE=2 SV=2;>tr|D6RGU3|D6RGU3_MOUSE Dedicator of cytokinesis protein 2 OS=Mus mus	3	2	2	2	0	0	0	1	0	0	0	1	0	0	0	0	0	0	0	0	0	0	0	0	0	1	0	0	0	1	0	0	0	0	0	0	0	0	0	0	0	0
Q6XZL8;F7CVL0	Q6XZL8;F7CVL0	7;7	7;7	7;7		Dot1l	>tr|Q6XZL8|Q6XZL8_MOUSE Histone H3 methyltransferase DOT1 variant a OS=Mus musculus GN=Dot1l PE=2 SV=1;>tr|F7CVL0|F7CVL0_MOUSE Protein Dot1l (Fragment) OS=Mus musculus GN=Dot1l PE=2 SV=1	2	7	7	7	1	2	0	0	1	0	1	0	0	0	0	0	1	0	0	1	1	0	1	2	0	0	1	0	1	0	0	0	0	0	1	0	0	1	1	0	1	2
D3Z5N6;Q61103;F8WIP7	D3Z5N6;Q61103;F8WIP7	10;10;6	10;10;6	10;10;6	Zinc finger protein ubi-d4	Dpf2	>tr|D3Z5N6|D3Z5N6_MOUSE Zinc finger protein ubi-d4 OS=Mus musculus GN=Dpf2 PE=2 SV=1;>sp|Q61103|REQU_MOUSE Zinc finger protein ubi-d4 OS=Mus musculus GN=Dpf2 PE=1 SV=1;>tr|F8WIP7|F8WIP7_MOUSE Zinc finger protein ubi-d4 (Fragment) OS=Mus musculus GN=Dpf2 PE	3	10	10	10	1	0	2	3	1	2	1	3	1	2	2	9	1	0	2	1	2	3	1	0	2	3	1	2	1	3	1	2	2	9	1	0	2	1	2	3	1	0
B1ARH1	B1ARH1	1	1	1		Dph1	>tr|B1ARH1|B1ARH1_MOUSE Diphthamide biosynthesis protein 1 (Fragment) OS=Mus musculus GN=Dph1 PE=2 SV=1	1	1	1	1	1	0	1	0	1	0	0	0	1	0	1	0	0	0	1	0	1	0	1	0	1	0	1	0	0	0	1	0	1	0	0	0	1	0	1	0	1	0
Q99LT0	Q99LT0	4	4	4	Protein dpy-30 homolog	Dpy30	>sp|Q99LT0|DPY30_MOUSE Protein dpy-30 homolog OS=Mus musculus GN=Dpy30 PE=1 SV=1	1	4	4	4	1	0	0	2	1	1	0	2	1	1	3	1	0	1	1	0	0	1	1	0	0	2	1	1	0	2	1	1	3	1	0	1	1	0	0	1	1	0
E9Q557;E9PZW0	E9Q557;E9PZW0	8;5	8;5	8;5	Desmoplakin	Dsp	>sp|E9Q557|DESP_MOUSE Desmoplakin OS=Mus musculus GN=Dsp PE=2 SV=1;>tr|E9PZW0|E9PZW0_MOUSE Desmoplakin OS=Mus musculus GN=Dsp PE=2 SV=1	2	8	8	8	1	1	0	0	0	1	0	2	0	0	0	2	0	0	0	1	2	0	1	1	0	0	0	1	0	2	0	0	0	2	0	0	0	1	2	0	1	1
E9Q9X1;Q91ZU6-4;Q91ZU6-3;E9PXE5;Q91ZU6;Q91ZU6-2;E9QL23	E9Q9X1;Q91ZU6-4;Q91ZU6-3;E9PXE5;Q91ZU6;Q91ZU6-2;E9QL23	5;5;5;5;5;4;4	5;5;5;5;5;4;4	5;5;5;5;5;4;4	Dystonin	Dst	>tr|E9Q9X1|E9Q9X1_MOUSE Dystonin OS=Mus musculus GN=Dst PE=4 SV=2;>sp|Q91ZU6-4|DYST_MOUSE Isoform 4 of Dystonin OS=Mus musculus GN=Dst;>sp|Q91ZU6-3|DYST_MOUSE Isoform 3 of Dystonin OS=Mus musculus GN=Dst;>tr|E9PXE5|E9PXE5_MOUSE Dystonin OS=Mus musculus GN=	7	5	5	5	0	0	1	1	0	1	0	1	0	1	1	1	1	1	0	0	0	0	0	0	1	1	0	1	0	1	0	1	1	1	1	1	0	0	0	0	0	0
P63168;Q80ZS7	P63168	5;2	5;2	3;1	Dynein light chain 1, cytoplasmic	Dynll1	>sp|P63168|DYL1_MOUSE Dynein light chain 1, cytoplasmic OS=Mus musculus GN=Dynll1 PE=1 SV=1	2	5	5	3	0	0	0	5	0	1	0	0	0	2	0	0	0	1	0	0	0	1	0	0	0	5	0	1	0	0	0	2	0	0	0	1	0	0	0	1	0	0
Q9D0M5;D6RIN4	Q9D0M5;D6RIN4	4;2	2;2	2;2	Dynein light chain 2, cytoplasmic	Dynll2	>sp|Q9D0M5|DYL2_MOUSE Dynein light chain 2, cytoplasmic OS=Mus musculus GN=Dynll2 PE=1 SV=1;>tr|D6RIN4|D6RIN4_MOUSE Dynein light chain 2, cytoplasmic OS=Mus musculus GN=Dynll2 PE=2 SV=1	2	4	2	2	0	0	0	4	0	1	0	0	0	1	0	0	0	1	0	0	0	1	0	0	0	2	0	0	0	0	0	0	0	0	0	0	0	0	0	0	0	0
Q8BMD2;Q8BMD2-2;Q8BMD2-3	Q8BMD2;Q8BMD2-2;Q8BMD2-3	2;2;1	2;2;1	2;2;1	Zinc finger protein DZIP1	Dzip1	>sp|Q8BMD2|DZIP1_MOUSE Zinc finger protein DZIP1 OS=Mus musculus GN=Dzip1 PE=2 SV=3;>sp|Q8BMD2-2|DZIP1_MOUSE Isoform 2 of Zinc finger protein DZIP1 OS=Mus musculus GN=Dzip1;>sp|Q8BMD2-3|DZIP1_MOUSE Isoform 3 of Zinc finger protein DZIP1 OS=Mus musculus GN=	3	2	2	2	1	0	0	0	0	0	0	0	0	0	1	0	0	0	1	0	0	0	1	0	0	0	0	0	0	0	0	0	1	0	0	0	1	0	0	0	1	0
Q921E6;Q921E6-3	Q921E6;Q921E6-3	36;33	2;0	2;0	Polycomb protein EED	Eed	>sp|Q921E6|EED_MOUSE Polycomb protein EED OS=Mus musculus GN=Eed PE=1 SV=1;>sp|Q921E6-3|EED_MOUSE Isoform 3 of Polycomb protein EED OS=Mus musculus GN=Eed	2	36	2	2	2	19	2	27	2	12	2	28	1	20	4	33	2	10	4	8	0	22	2	2	1	2	1	2	1	2	1	1	2	2	2	2	2	2	0	1	2	2
P10126;D3YZ68;D3Z3I8;P62631	P10126;D3YZ68;D3Z3I8;P62631	30;20;20;15	30;20;20;15	30;20;20;15	Elongation factor 1-alpha 1;Elongation factor 1-alpha 2	Eef1a1;Eef1a2	>sp|P10126|EF1A1_MOUSE Elongation factor 1-alpha 1 OS=Mus musculus GN=Eef1a1 PE=1 SV=3;>tr|D3YZ68|D3YZ68_MOUSE Elongation factor 1-alpha 1 (Fragment) OS=Mus musculus GN=Eef1a1 PE=2 SV=1;>tr|D3Z3I8|D3Z3I8_MOUSE Elongation factor 1-alpha 1 (Fragment) OS=Mus	4	30	30	30	2	4	1	10	1	13	1	21	2	14	1	10	0	1	2	3	1	22	2	4	1	10	1	13	1	21	2	14	1	10	0	1	2	3	1	22	2	4
P57776-3;P57776;Q80T06;E9QN08;F6ZFU0;Q91VK2;P57776-2;D3YUQ9;D3YZT9;D3Z7N2;D3YY68	P57776-3;P57776;Q80T06;E9QN08;F6ZFU0;Q91VK2;P57776-2;D3YUQ9;D3YZT9;D3Z7N2	6;6;6;6;5;5;5;5;4;4;2	6;6;6;6;5;5;5;5;4;4;2	6;6;6;6;5;5;5;5;4;4;2	Elongation factor 1-delta	Eef1d	>sp|P57776-3|EF1D_MOUSE Isoform 3 of Elongation factor 1-delta OS=Mus musculus GN=Eef1d;>sp|P57776|EF1D_MOUSE Elongation factor 1-delta OS=Mus musculus GN=Eef1d PE=1 SV=3;>tr|Q80T06|Q80T06_MOUSE Elongation factor 1-delta OS=Mus musculus GN=Eef1d PE=2 SV=1;	11	6	6	6	0	0	0	0	0	1	0	2	0	3	0	0	0	1	0	0	0	3	0	0	0	0	0	1	0	2	0	3	0	0	0	1	0	0	0	3	0	0
Q9D1M4	Q9D1M4	5	5	5	Eukaryotic translation elongation factor 1 epsilon-1	Eef1e1	>sp|Q9D1M4|MCA3_MOUSE Eukaryotic translation elongation factor 1 epsilon-1 OS=Mus musculus GN=Eef1e1 PE=2 SV=1	1	5	5	5	1	0	0	0	0	0	0	1	0	0	1	2	0	0	0	1	0	0	1	0	0	0	0	0	0	1	0	0	1	2	0	0	0	1	0	0	1	0
Q9D8N0	Q9D8N0	5	5	5	Elongation factor 1-gamma	Eef1g	>sp|Q9D8N0|EF1G_MOUSE Elongation factor 1-gamma OS=Mus musculus GN=Eef1g PE=1 SV=3	1	5	5	5	0	0	0	0	0	2	0	5	0	2	0	0	0	0	0	1	0	5	0	0	0	0	0	2	0	5	0	2	0	0	0	0	0	1	0	5	0	0
P58252	P58252	7	6	6	Elongation factor 2	Eef2	>sp|P58252|EF2_MOUSE Elongation factor 2 OS=Mus musculus GN=Eef2 PE=1 SV=2	1	7	6	6	1	0	1	1	0	0	1	3	0	3	1	1	1	0	1	0	0	2	0	0	0	0	0	0	0	3	0	3	1	0	0	0	0	0	0	2	0	0
A2AH85;O08810;G3UZ34;G3UXK8;G3UZ25	A2AH85;O08810;G3UZ34	48;48;47;5;1	48;48;47;5;1	47;47;46;4;1	116 kDa U5 small nuclear ribonucleoprotein component	Eftud2	>tr|A2AH85|A2AH85_MOUSE 116 kDa U5 small nuclear ribonucleoprotein component OS=Mus musculus GN=Eftud2 PE=4 SV=1;>sp|O08810|U5S1_MOUSE 116 kDa U5 small nuclear ribonucleoprotein component OS=Mus musculus GN=Eftud2 PE=2 SV=1;>tr|G3UZ34|G3UZ34_MOUSE 116 kDa	5	48	48	47	16	21	8	25	10	11	3	25	2	29	12	22	19	0	25	2	3	27	16	21	8	25	10	11	3	25	2	29	12	22	19	0	25	2	3	27	15	21
Q5DW34;Q5DW34-3;Q5DW34-2;E9Q5A3;A2AIS5;Q8BRN2;F6WWY8	Q5DW34;Q5DW34-3;Q5DW34-2;E9Q5A3	26;25;25;24;5;3;3	26;25;25;24;5;3;3	26;25;25;24;5;3;3	Histone-lysine N-methyltransferase EHMT1	Ehmt1	>sp|Q5DW34|EHMT1_MOUSE Histone-lysine N-methyltransferase EHMT1 OS=Mus musculus GN=Ehmt1 PE=1 SV=2;>sp|Q5DW34-3|EHMT1_MOUSE Isoform 3 of Histone-lysine N-methyltransferase EHMT1 OS=Mus musculus GN=Ehmt1;>sp|Q5DW34-2|EHMT1_MOUSE Isoform 2 of Histone-lysine	7	26	26	26	1	0	5	22	2	4	0	3	0	3	1	1	1	0	0	2	1	3	1	0	5	22	2	4	0	3	0	3	1	1	1	0	0	2	1	3	1	0
Q8BJW6;Q8BJW6-2;D3YZZ6;D6RGA6;D6RFN2	Q8BJW6;Q8BJW6-2	25;21;7;2;2	25;21;7;2;2	25;21;7;2;2	Eukaryotic translation initiation factor 2A	Eif2a	>sp|Q8BJW6|EIF2A_MOUSE Eukaryotic translation initiation factor 2A OS=Mus musculus GN=Eif2a PE=2 SV=2;>sp|Q8BJW6-2|EIF2A_MOUSE Isoform 2 of Eukaryotic translation initiation factor 2A OS=Mus musculus GN=Eif2a	5	25	25	25	13	12	9	10	1	7	5	12	1	11	7	6	1	3	6	5	3	14	13	12	9	10	1	7	5	12	1	11	7	6	1	3	6	5	3	14	13	12
Q6ZWX6	Q6ZWX6	6	6	6	Eukaryotic translation initiation factor 2 subunit 1	Eif2s1	>sp|Q6ZWX6|IF2A_MOUSE Eukaryotic translation initiation factor 2 subunit 1 OS=Mus musculus GN=Eif2s1 PE=1 SV=3	1	6	6	6	1	0	0	1	0	1	0	3	0	5	0	0	0	0	0	0	0	3	1	0	0	1	0	1	0	3	0	5	0	0	0	0	0	0	0	3	1	0
J3QPC6;Q99L45	J3QPC6;Q99L45	1;1	1;1	1;1	Eukaryotic translation initiation factor 2 subunit 2	Eif2s2	>tr|J3QPC6|J3QPC6_MOUSE Protein Gm9892 OS=Mus musculus GN=Gm9892 PE=4 SV=1;>sp|Q99L45|IF2B_MOUSE Eukaryotic translation initiation factor 2 subunit 2 OS=Mus musculus GN=Eif2s2 PE=1 SV=1	2	1	1	1	0	0	0	0	0	0	0	1	0	1	0	0	0	0	0	0	0	1	0	0	0	0	0	0	0	1	0	1	0	0	0	0	0	0	0	1	0	0
Q9Z0N1;A2AAW9;Q9Z0N2	Q9Z0N1;A2AAW9;Q9Z0N2	10;7;6	10;7;6	10;7;6	Eukaryotic translation initiation factor 2 subunit 3, X-linked;Eukaryotic translation initiation factor 2 subunit 3, Y-linked	Eif2s3x;Eif2s3y	>sp|Q9Z0N1|IF2G_MOUSE Eukaryotic translation initiation factor 2 subunit 3, X-linked OS=Mus musculus GN=Eif2s3x PE=1 SV=2;>tr|A2AAW9|A2AAW9_MOUSE Eukaryotic translation initiation factor 2 subunit 3, X-linked OS=Mus musculus GN=Eif2s3x PE=2 SV=1;>sp|Q9Z0N2	3	10	10	10	1	0	0	1	0	2	0	5	0	5	0	1	0	0	0	1	0	7	1	0	0	1	0	2	0	5	0	5	0	1	0	0	0	1	0	7	1	0
P23116;A2AG51	P23116	126;1	126;1	125;0	Eukaryotic translation initiation factor 3 subunit A	Eif3a	>sp|P23116|EIF3A_MOUSE Eukaryotic translation initiation factor 3 subunit A OS=Mus musculus GN=Eif3a PE=1 SV=5	2	126	126	125	43	59	63	71	19	46	16	61	7	54	39	56	70	4	30	31	30	61	43	59	63	71	19	46	16	61	7	54	39	56	70	4	30	31	30	61	43	59
Q8JZQ9	Q8JZQ9	50	50	50	Eukaryotic translation initiation factor 3 subunit B	Eif3b	>sp|Q8JZQ9|EIF3B_MOUSE Eukaryotic translation initiation factor 3 subunit B OS=Mus musculus GN=Eif3b PE=1 SV=1	1	50	50	50	19	22	12	27	16	16	9	30	5	23	17	27	23	2	25	5	12	26	19	22	12	27	16	16	9	30	5	23	17	27	23	2	25	5	12	26	19	22
Q8R1B4;Q68FF7;F7B673;F6V9T4	Q8R1B4	64;1;1;1	64;1;1;1	63;0;0;0	Eukaryotic translation initiation factor 3 subunit C	Eif3c	>sp|Q8R1B4|EIF3C_MOUSE Eukaryotic translation initiation factor 3 subunit C OS=Mus musculus GN=Eif3c PE=1 SV=1	4	64	64	63	19	32	16	40	16	24	12	34	5	31	22	27	24	6	29	7	16	28	19	32	16	40	16	24	12	34	5	31	22	27	24	6	29	7	16	28	19	32
O70194	O70194	28	28	28	Eukaryotic translation initiation factor 3 subunit D	Eif3d	>sp|O70194|EIF3D_MOUSE Eukaryotic translation initiation factor 3 subunit D OS=Mus musculus GN=Eif3d PE=1 SV=2	1	28	28	28	9	14	5	17	2	8	2	17	1	13	5	14	0	2	8	8	0	15	9	14	5	17	2	8	2	17	1	13	5	14	0	2	8	8	0	15	9	14
P60229	P60229	33	33	33	Eukaryotic translation initiation factor 3 subunit E	Eif3e	>sp|P60229|EIF3E_MOUSE Eukaryotic translation initiation factor 3 subunit E OS=Mus musculus GN=Eif3e PE=1 SV=1	1	33	33	33	6	9	6	22	2	12	6	17	1	17	5	22	1	0	4	8	5	22	6	9	6	22	2	12	6	17	1	17	5	22	1	0	4	8	5	22	6	9
Q9DCH4	Q9DCH4	20	20	20	Eukaryotic translation initiation factor 3 subunit F	Eif3f	>sp|Q9DCH4|EIF3F_MOUSE Eukaryotic translation initiation factor 3 subunit F OS=Mus musculus GN=Eif3f PE=1 SV=2	1	20	20	20	1	12	2	17	0	9	3	15	0	13	0	14	0	0	1	7	0	12	1	12	2	17	0	9	3	15	0	13	0	14	0	0	1	7	0	12	1	12
Q9Z1D1	Q9Z1D1	19	19	19	Eukaryotic translation initiation factor 3 subunit G	Eif3g	>sp|Q9Z1D1|EIF3G_MOUSE Eukaryotic translation initiation factor 3 subunit G OS=Mus musculus GN=Eif3g PE=1 SV=2	1	19	19	19	3	3	2	9	0	5	2	11	2	7	3	11	1	8	3	3	1	10	3	3	2	9	0	5	2	11	2	7	3	11	1	8	3	3	1	10	3	3
Q91WK2	Q91WK2	24	24	24	Eukaryotic translation initiation factor 3 subunit H	Eif3h	>sp|Q91WK2|EIF3H_MOUSE Eukaryotic translation initiation factor 3 subunit H OS=Mus musculus GN=Eif3h PE=1 SV=1	1	24	24	24	5	5	4	14	1	5	4	11	2	11	6	16	1	4	3	7	2	16	5	5	4	14	1	5	4	11	2	11	6	16	1	4	3	7	2	16	5	5
Q9QZD9;A2AE03	Q9QZD9	24;10	24;10	24;10	Eukaryotic translation initiation factor 3 subunit I	Eif3i	>sp|Q9QZD9|EIF3I_MOUSE Eukaryotic translation initiation factor 3 subunit I OS=Mus musculus GN=Eif3i PE=1 SV=1	2	24	24	24	2	2	1	15	0	9	2	16	0	13	1	16	0	5	1	2	1	17	2	2	1	15	0	9	2	16	0	13	1	16	0	5	1	2	1	17	2	2
Q66JS6;Q3UGC7	Q66JS6;Q3UGC7	3;3	3;3	3;3	Eukaryotic translation initiation factor 3 subunit J	Eif3j	>sp|Q66JS6|EI3JB_MOUSE Eukaryotic translation initiation factor 3 subunit J-B OS=Mus musculus GN=Eif3j2 PE=2 SV=1;>sp|Q3UGC7|EI3JA_MOUSE Eukaryotic translation initiation factor 3 subunit J-A OS=Mus musculus GN=Eif3j1 PE=2 SV=1	2	3	3	3	0	0	0	0	0	0	0	1	0	3	0	0	0	0	0	0	0	1	0	0	0	0	0	0	0	1	0	3	0	0	0	0	0	0	0	1	0	0
Q9DBZ5;Q9DBZ5-2	Q9DBZ5;Q9DBZ5-2	11;6	11;6	11;6	Eukaryotic translation initiation factor 3 subunit K	Eif3k	>sp|Q9DBZ5|EIF3K_MOUSE Eukaryotic translation initiation factor 3 subunit K OS=Mus musculus GN=Eif3k PE=1 SV=1;>sp|Q9DBZ5-2|EIF3K_MOUSE Isoform 2 of Eukaryotic translation initiation factor 3 subunit K OS=Mus musculus GN=Eif3k	2	11	11	11	1	0	1	7	1	5	1	8	1	5	2	8	0	6	1	2	0	9	1	0	1	7	1	5	1	8	1	5	2	8	0	6	1	2	0	9	1	0
Q8QZY1	Q8QZY1	36	36	36	Eukaryotic translation initiation factor 3 subunit L	Eif3l	>sp|Q8QZY1|EIF3L_MOUSE Eukaryotic translation initiation factor 3 subunit L OS=Mus musculus GN=Eif3l PE=1 SV=1	1	36	36	36	11	25	6	26	0	11	4	27	0	24	7	28	0	1	5	2	0	25	11	25	6	26	0	11	4	27	0	24	7	28	0	1	5	2	0	25	11	25
Q99JX4;A2A702;A2A701	Q99JX4;A2A702	21;12;7	21;12;7	21;12;7	Eukaryotic translation initiation factor 3 subunit M	Eif3m	>sp|Q99JX4|EIF3M_MOUSE Eukaryotic translation initiation factor 3 subunit M OS=Mus musculus GN=Eif3m PE=2 SV=1;>tr|A2A702|A2A702_MOUSE Eukaryotic translation initiation factor 3 subunit M OS=Mus musculus GN=Eif3m PE=4 SV=1	3	21	21	21	1	0	3	9	1	2	2	15	0	8	0	10	0	1	1	0	1	15	1	0	3	9	1	2	2	15	0	8	0	10	0	1	1	0	1	15	1	0
P60843	P60843	26	26	12	Eukaryotic initiation factor 4A-I	Eif4a1	>sp|P60843|IF4A1_MOUSE Eukaryotic initiation factor 4A-I OS=Mus musculus GN=Eif4a1 PE=2 SV=1	1	26	26	12	0	7	0	17	0	8	0	15	0	15	0	14	0	0	0	5	0	19	0	7	0	17	0	8	0	15	0	15	0	14	0	0	0	5	0	19	0	3
Q91VC3;E9PV04;A2AFK7	Q91VC3;E9PV04;A2AFK7	20;16;13	17;13;10	17;13;10	Eukaryotic initiation factor 4A-III	Eif4a3;Gm5576	>sp|Q91VC3|IF4A3_MOUSE Eukaryotic initiation factor 4A-III OS=Mus musculus GN=Eif4a3 PE=2 SV=3;>tr|E9PV04|E9PV04_MOUSE Protein Gm8994 OS=Mus musculus GN=Gm8994 PE=3 SV=2;>tr|A2AFK7|A2AFK7_MOUSE Eukaryotic initiation factor 4A-III (Fragment) OS=Mus musculus	3	20	17	17	1	4	1	11	1	7	1	10	1	5	1	7	1	1	1	5	1	13	1	3	1	8	1	6	1	9	1	4	1	4	1	1	1	4	1	11	1	3
Q8BGD9	Q8BGD9	2	2	2	Eukaryotic translation initiation factor 4B	Eif4b	>sp|Q8BGD9|IF4B_MOUSE Eukaryotic translation initiation factor 4B OS=Mus musculus GN=Eif4b PE=1 SV=1	1	2	2	2	1	0	1	0	0	0	2	0	0	0	0	0	0	0	1	0	2	0	1	0	1	0	0	0	2	0	0	0	0	0	0	0	1	0	2	0	1	0
Q6NZJ6;E9Q9E1;E9PVC6;E9PVC5;Q6NZJ6-2;E9Q770;Q80XI3-3;A2AMI2;Q80XI3;Q80XI3-4;Q80XI3-2;A2AMI7	Q6NZJ6;E9Q9E1;E9PVC6;E9PVC5;Q6NZJ6-2	8;8;8;7;7;3;1;1;1;1;1;1	8;8;8;7;7;3;1;1;1;1;1;1	8;8;8;7;7;3;1;1;1;1;1;1	Eukaryotic translation initiation factor 4 gamma 1	Eif4g1	>sp|Q6NZJ6|IF4G1_MOUSE Eukaryotic translation initiation factor 4 gamma 1 OS=Mus musculus GN=Eif4g1 PE=1 SV=1;>tr|E9Q9E1|E9Q9E1_MOUSE Eukaryotic translation initiation factor 4 gamma 1 OS=Mus musculus GN=Eif4g1 PE=2 SV=1;>tr|E9PVC6|E9PVC6_MOUSE Eukaryotic	12	8	8	8	1	2	3	3	0	0	0	3	0	0	0	0	0	0	0	1	0	4	1	2	3	3	0	0	0	3	0	0	0	0	0	0	0	1	0	4	1	2
G3XA17;F7CBP1	G3XA17;F7CBP1	18;18	1;1	1;1		Eif4g2	>tr|G3XA17|G3XA17_MOUSE Eukaryotic translation initiation factor 4 gamma 2 OS=Mus musculus GN=Eif4g2 PE=4 SV=1;>tr|F7CBP1|F7CBP1_MOUSE Eukaryotic translation initiation factor 4 gamma 2 OS=Mus musculus GN=Eif4g2 PE=4 SV=1	2	18	1	1	1	1	2	5	2	2	1	12	1	8	0	1	0	0	2	0	0	10	0	0	0	1	0	0	0	1	0	1	0	0	0	0	0	0	0	1	0	0
Q62448;Q62448-2;F6TW20;F7DAB1;F7CHS2	Q62448;Q62448-2	18;18;3;2;1	18;18;3;2;1	1;1;0;0;0	Eukaryotic translation initiation factor 4 gamma 2	Eif4g2	>sp|Q62448|IF4G2_MOUSE Eukaryotic translation initiation factor 4 gamma 2 OS=Mus musculus GN=Eif4g2 PE=1 SV=2;>sp|Q62448-2|IF4G2_MOUSE Isoform 2 of Eukaryotic translation initiation factor 4 gamma 2 OS=Mus musculus GN=Eif4g2	5	18	18	1	2	1	3	4	3	3	2	12	2	8	1	1	1	0	3	0	1	10	2	1	3	4	3	3	2	12	2	8	1	1	1	0	3	0	1	10	1	0
Q05D44	Q05D44	23	23	23	Eukaryotic translation initiation factor 5B	Eif5b	>sp|Q05D44|IF2P_MOUSE Eukaryotic translation initiation factor 5B OS=Mus musculus GN=Eif5b PE=1 SV=2	1	23	23	23	2	7	3	18	0	4	0	4	0	6	3	11	1	0	0	1	1	3	2	7	3	18	0	4	0	4	0	6	3	11	1	0	0	1	1	3	2	7
O55135	O55135	1	1	1	Eukaryotic translation initiation factor 6	Eif6	>sp|O55135|IF6_MOUSE Eukaryotic translation initiation factor 6 OS=Mus musculus GN=Eif6 PE=1 SV=2	1	1	1	1	0	0	0	0	0	0	0	0	0	0	0	1	0	0	0	0	0	0	0	0	0	0	0	0	0	0	0	0	0	1	0	0	0	0	0	0	0	0
P70372;Q61701;A2A9S0;Q8BVA9;A2A9R6;A2A9R8;A2A9S2;Q61701-2;A2A9S3	P70372	18;1;1;1;1;1;1;1;1	18;1;1;1;1;1;1;1;1	17;0;0;0;0;0;0;0;0	ELAV-like protein 1	Elavl1	>sp|P70372|ELAV1_MOUSE ELAV-like protein 1 OS=Mus musculus GN=Elavl1 PE=1 SV=2	9	18	18	17	2	0	2	5	0	5	2	13	1	8	2	6	0	1	2	1	0	10	2	0	2	5	0	5	2	13	1	8	2	6	0	1	2	1	0	10	2	0
Q3UKU1	Q3UKU1	2	2	2	RNA polymerase II elongation factor ELL2	Ell2	>sp|Q3UKU1|ELL2_MOUSE RNA polymerase II elongation factor ELL2 OS=Mus musculus GN=Ell2 PE=2 SV=2	1	2	2	2	0	1	0	1	0	0	0	1	0	1	0	1	1	0	0	0	0	1	0	1	0	1	0	0	0	1	0	1	0	1	1	0	0	0	0	1	0	1
O35130	O35130	15	15	15	Ribosomal RNA small subunit methyltransferase NEP1	Emg1	>sp|O35130|NEP1_MOUSE Ribosomal RNA small subunit methyltransferase NEP1 OS=Mus musculus GN=Emg1 PE=1 SV=1	1	15	15	15	1	0	1	7	1	4	1	9	2	3	1	8	2	7	1	2	1	9	1	0	1	7	1	4	1	9	2	3	1	8	2	7	1	2	1	9	1	0
Q8VC03	Q8VC03	1	1	1	Echinoderm microtubule-associated protein-like 3	Eml3	>sp|Q8VC03|EMAL3_MOUSE Echinoderm microtubule-associated protein-like 3 OS=Mus musculus GN=Eml3 PE=2 SV=1	1	1	1	1	0	0	0	0	0	0	0	0	0	0	0	1	0	0	0	0	0	0	0	0	0	0	0	0	0	0	0	0	0	1	0	0	0	0	0	0	0	0
Q8BMB0;Q8BMB0-3;Q8BMB0-2	Q8BMB0;Q8BMB0-3;Q8BMB0-2	3;3;3	3;3;3	3;3;3	Protein EMSY	Emsy	>sp|Q8BMB0|EMSY_MOUSE Protein EMSY OS=Mus musculus GN=Emsy PE=1 SV=2;>sp|Q8BMB0-3|EMSY_MOUSE Isoform 3 of Protein EMSY OS=Mus musculus GN=Emsy;>sp|Q8BMB0-2|EMSY_MOUSE Isoform 2 of Protein EMSY OS=Mus musculus GN=Emsy	3	3	3	3	0	0	0	0	0	1	0	0	0	1	0	0	1	0	0	0	0	0	0	0	0	0	0	1	0	0	0	1	0	0	1	0	0	0	0	0	0	0
P17182;Q6PHC1;P21550;P17183;D3Z6E4;J3QPZ9;D3Z2S4;D3YVD3;B1ARR7;B1ARR6	P17182;Q6PHC1	5;4;1;1;1;1;1;1;1;1	5;4;1;1;1;1;1;1;1;1	2;2;1;0;0;1;0;0;0;0	Alpha-enolase;Enolase	Eno1	>sp|P17182|ENOA_MOUSE Alpha-enolase OS=Mus musculus GN=Eno1 PE=1 SV=3;>tr|Q6PHC1|Q6PHC1_MOUSE Enolase OS=Mus musculus GN=Eno1 PE=2 SV=1	10	5	5	2	0	0	0	0	0	2	0	3	0	2	0	0	0	0	0	0	0	3	0	0	0	0	0	2	0	3	0	2	0	0	0	0	0	0	0	3	0	0
Q8CGC7	Q8CGC7	64	64	64	Bifunctional glutamate/proline--tRNA ligase;Glutamate--tRNA ligase;Proline--tRNA ligase	Eprs	>sp|Q8CGC7|SYEP_MOUSE Bifunctional glutamate/proline--tRNA ligase OS=Mus musculus GN=Eprs PE=1 SV=4	1	64	64	64	3	30	7	45	2	20	2	30	0	21	3	33	7	2	1	11	2	20	3	30	7	45	2	20	2	30	0	21	3	33	7	2	1	11	2	20	3	30
O08811;E9Q6K1;F6YA33;D3Z700	O08811;E9Q6K1;F6YA33;D3Z700	2;2;2;1	2;2;2;1	2;2;2;1	TFIIH basal transcription factor complex helicase XPD subunit	Ercc2	>sp|O08811|ERCC2_MOUSE TFIIH basal transcription factor complex helicase XPD subunit OS=Mus musculus GN=Ercc2 PE=2 SV=2;>tr|E9Q6K1|E9Q6K1_MOUSE TFIIH basal transcription factor complex helicase XPD subunit OS=Mus musculus GN=Ercc2 PE=2 SV=1;>tr|F6YA33|F6YA	4	2	2	2	0	0	0	0	0	0	0	1	0	0	0	2	0	0	0	0	0	0	0	0	0	0	0	0	0	1	0	0	0	2	0	0	0	0	0	0	0	0
G3UW85;P84089;Q9D9P6	G3UW85;P84089	5;5;1	5;5;1	5;5;1	Enhancer of rudimentary homolog	Erh	>tr|G3UW85|G3UW85_MOUSE Enhancer of rudimentary homolog OS=Mus musculus GN=Erh PE=4 SV=1;>sp|P84089|ERH_MOUSE Enhancer of rudimentary homolog OS=Mus musculus GN=Erh PE=1 SV=1	3	5	5	5	0	0	1	4	0	3	1	2	0	2	0	2	0	2	0	1	0	2	0	0	1	4	0	3	1	2	0	2	0	2	0	2	0	1	0	2	0	0
Q7TMF2	Q7TMF2	11	11	11	3-5 exoribonuclease 1	Eri1	>sp|Q7TMF2|ERI1_MOUSE 3-5 exoribonuclease 1 OS=Mus musculus GN=Eri1 PE=1 SV=2	1	11	11	11	0	0	0	3	0	3	0	1	0	5	0	2	0	0	0	0	0	3	0	0	0	3	0	3	0	1	0	5	0	2	0	0	0	0	0	3	0	0
P57759	P57759	2	2	2	Endoplasmic reticulum resident protein 29	Erp29	>sp|P57759|ERP29_MOUSE Endoplasmic reticulum resident protein 29 OS=Mus musculus GN=Erp29 PE=1 SV=2	1	2	2	2	0	0	0	0	0	0	0	1	0	1	0	1	0	0	0	0	0	1	0	0	0	0	0	0	0	1	0	1	0	1	0	0	0	0	0	1	0	0
Q3V1V3	Q3V1V3	10	10	10	ESF1 homolog	Esf1	>sp|Q3V1V3|ESF1_MOUSE ESF1 homolog OS=Mus musculus GN=Esf1 PE=1 SV=1	1	10	10	10	5	0	2	0	3	0	1	0	0	0	5	0	7	0	1	0	2	0	5	0	2	0	3	0	1	0	0	0	5	0	7	0	1	0	2	0	5	0
Q5SUS9;Q61545;Q5SUT0	Q5SUS9;Q61545;Q5SUT0	1;1;1	1;1;1	1;1;1	RNA-binding protein EWS	Ewsr1	>tr|Q5SUS9|Q5SUS9_MOUSE RNA-binding protein EWS OS=Mus musculus GN=Ewsr1 PE=2 SV=1;>sp|Q61545|EWS_MOUSE RNA-binding protein EWS OS=Mus musculus GN=Ewsr1 PE=1 SV=2;>tr|Q5SUT0|Q5SUT0_MOUSE RNA-binding protein EWS OS=Mus musculus GN=Ewsr1 PE=2 SV=1	3	1	1	1	0	0	0	0	1	0	0	0	0	0	0	0	0	0	0	0	0	0	0	0	0	0	1	0	0	0	0	0	0	0	0	0	0	0	0	0	0	0
Q8C163;E9PZS5	Q8C163;E9PZS5	6;5	6;5	6;5	Nuclease EXOG, mitochondrial	Exog	>sp|Q8C163|EXOG_MOUSE Nuclease EXOG, mitochondrial OS=Mus musculus GN=Exog PE=2 SV=1;>tr|E9PZS5|E9PZS5_MOUSE Nuclease EXOG, mitochondrial OS=Mus musculus GN=Exog PE=2 SV=1	2	6	6	6	0	0	0	1	0	0	0	1	0	0	0	4	0	0	0	0	0	2	0	0	0	1	0	0	0	1	0	0	0	4	0	0	0	0	0	2	0	0
Q9DAA6;Q9DAA6-2	Q9DAA6;Q9DAA6-2	1;1	1;1	1;1	Exosome complex component CSL4	Exosc1	>sp|Q9DAA6|EXOS1_MOUSE Exosome complex component CSL4 OS=Mus musculus GN=Exosc1 PE=2 SV=1;>sp|Q9DAA6-2|EXOS1_MOUSE Isoform 2 of Exosome complex component CSL4 OS=Mus musculus GN=Exosc1	2	1	1	1	0	0	0	0	0	1	0	1	0	1	0	1	0	0	0	0	0	1	0	0	0	0	0	1	0	1	0	1	0	1	0	0	0	0	0	1	0	0
P56960;Q8K366;F6VYQ6	P56960;Q8K366;F6VYQ6	14;12;11	14;12;11	14;12;11	Exosome component 10	Exosc10	>sp|P56960|EXOSX_MOUSE Exosome component 10 OS=Mus musculus GN=Exosc10 PE=1 SV=2;>tr|Q8K366|Q8K366_MOUSE Exosc10 protein OS=Mus musculus GN=Exosc10 PE=2 SV=1;>tr|F6VYQ6|F6VYQ6_MOUSE Exosome component 10 OS=Mus musculus GN=Exosc10 PE=2 SV=1	3	14	14	14	2	1	3	0	2	1	0	4	0	1	3	0	7	0	5	0	0	2	2	1	3	0	2	1	0	4	0	1	3	0	7	0	5	0	0	2	2	1
Q8VBV3;A2AV19	Q8VBV3;A2AV19	2;1	2;1	2;1	Exosome complex component RRP4	Exosc2	>sp|Q8VBV3|EXOS2_MOUSE Exosome complex component RRP4 OS=Mus musculus GN=Exosc2 PE=2 SV=1;>tr|A2AV19|A2AV19_MOUSE Exosome complex component RRP4 (Fragment) OS=Mus musculus GN=Exosc2 PE=2 SV=1	2	2	2	2	0	0	0	0	0	0	0	1	0	1	1	0	0	0	0	0	0	1	0	0	0	0	0	0	0	1	0	1	1	0	0	0	0	0	0	1	0	0
Q921I9	Q921I9	3	3	3	Exosome complex component RRP41	Exosc4	>sp|Q921I9|EXOS4_MOUSE Exosome complex component RRP41 OS=Mus musculus GN=Exosc4 PE=2 SV=3	1	3	3	3	0	0	0	1	0	1	0	3	0	0	0	1	0	1	0	0	0	3	0	0	0	1	0	1	0	3	0	0	0	1	0	1	0	0	0	3	0	0
Q9CRA8	Q9CRA8	1	1	1	Exosome complex component RRP46	Exosc5	>sp|Q9CRA8|EXOS5_MOUSE Exosome complex component RRP46 OS=Mus musculus GN=Exosc5 PE=1 SV=1	1	1	1	1	0	0	0	0	0	0	0	1	0	0	0	0	0	0	0	0	0	1	0	0	0	0	0	0	0	1	0	0	0	0	0	0	0	0	0	1	0	0
Q8BTW3	Q8BTW3	2	2	2	Exosome complex component MTR3	Exosc6	>sp|Q8BTW3|EXOS6_MOUSE Exosome complex component MTR3 OS=Mus musculus GN=Exosc6 PE=1 SV=1	1	2	2	2	0	0	0	0	0	0	0	1	0	0	1	0	0	1	1	0	0	1	0	0	0	0	0	0	0	1	0	0	1	0	0	1	1	0	0	1	0	0
Q9D0M0	Q9D0M0	1	1	1	Exosome complex exonuclease RRP42	Exosc7	>sp|Q9D0M0|EXOS7_MOUSE Exosome complex exonuclease RRP42 OS=Mus musculus GN=Exosc7 PE=2 SV=2	1	1	1	1	0	0	0	0	0	0	0	1	0	1	0	0	0	0	0	0	0	1	0	0	0	0	0	0	0	1	0	1	0	0	0	0	0	0	0	1	0	0
Q9D753	Q9D753	1	1	1	Exosome complex component RRP43	Exosc8	>sp|Q9D753|EXOS8_MOUSE Exosome complex component RRP43 OS=Mus musculus GN=Exosc8 PE=2 SV=1	1	1	1	1	0	0	0	0	0	0	0	1	0	0	0	0	0	0	0	0	0	1	0	0	0	0	0	0	0	1	0	0	0	0	0	0	0	0	0	1	0	0
Q9JHI7;D6RGB5	Q9JHI7	3;1	3;1	3;1	Exosome complex component RRP45	Exosc9	>sp|Q9JHI7|EXOS9_MOUSE Exosome complex component RRP45 OS=Mus musculus GN=Exosc9 PE=2 SV=1	2	3	3	3	0	0	1	0	0	0	0	1	0	1	1	0	0	0	1	0	0	1	0	0	1	0	0	0	0	1	0	1	1	0	0	0	1	0	0	1	0	0
P70351;P70351-2	P70351;P70351-2	34;24	21;18	21;18	Histone-lysine N-methyltransferase EZH1	Ezh1	>sp|P70351|EZH1_MOUSE Histone-lysine N-methyltransferase EZH1 OS=Mus musculus GN=Ezh1 PE=1 SV=1;>sp|P70351-2|EZH1_MOUSE Isoform 2 of Histone-lysine N-methyltransferase EZH1 OS=Mus musculus GN=Ezh1	2	34	21	21	0	4	1	8	1	4	1	16	0	12	4	24	5	4	2	4	1	9	0	1	1	3	0	1	0	9	0	7	2	12	3	1	1	1	0	4	0	1
Q61188;D3Z774;Q61188-2;F7AQX0;F6T3Z0	Q61188;D3Z774;Q61188-2	51;49;47;10;7	51;49;47;10;7	7;5;7;3;2	Histone-lysine N-methyltransferase EZH2	Ezh2	>sp|Q61188|EZH2_MOUSE Histone-lysine N-methyltransferase EZH2 OS=Mus musculus GN=Ezh2 PE=1 SV=2;>tr|D3Z774|D3Z774_MOUSE Histone-lysine N-methyltransferase EZH2 OS=Mus musculus GN=Ezh2 PE=2 SV=1;>sp|Q61188-2|EZH2_MOUSE Isoform ENX-1B of Histone-lysine N-met	5	51	51	7	0	13	1	21	4	16	1	34	0	18	8	44	7	6	7	4	3	22	0	13	1	21	4	16	1	34	0	18	8	44	7	6	7	4	3	22	0	1
P26040;P26043;P26041;Q7TSG6	P26040;P26043;P26041;Q7TSG6	2;2;2;2	2;2;2;2	2;2;2;2	Ezrin;Radixin;Moesin	Ezr;Rdx;Msn	>sp|P26040|EZRI_MOUSE Ezrin OS=Mus musculus GN=Ezr PE=1 SV=3;>sp|P26043|RADI_MOUSE Radixin OS=Mus musculus GN=Rdx PE=1 SV=3;>sp|P26041|MOES_MOUSE Moesin OS=Mus musculus GN=Msn PE=1 SV=3;>tr|Q7TSG6|Q7TSG6_MOUSE Radixin OS=Mus musculus GN=Rdx PE=2 SV=1	4	2	2	2	0	0	0	0	0	0	0	2	0	1	0	0	0	0	0	0	0	2	0	0	0	0	0	0	0	2	0	1	0	0	0	0	0	0	0	2	0	0
Q8BPZ8	Q8BPZ8	1	1	1	BRCA1-A complex subunit Abraxas	Fam175a	>sp|Q8BPZ8|F175A_MOUSE BRCA1-A complex subunit Abraxas OS=Mus musculus GN=Fam175a PE=2 SV=1	1	1	1	1	0	0	0	0	0	0	0	1	0	0	0	0	0	0	0	0	0	0	0	0	0	0	0	0	0	1	0	0	0	0	0	0	0	0	0	0	0	0
P58468	P58468	17	17	17	Protein FAM207A	Fam207a	>sp|P58468|F207A_MOUSE Protein FAM207A OS=Mus musculus GN=Fam207a PE=1 SV=1	1	17	17	17	3	0	5	9	1	5	3	14	0	8	4	7	2	6	2	3	1	12	3	0	5	9	1	5	3	14	0	8	4	7	2	6	2	3	1	12	3	0
Q69ZR9;Q69ZR9-2	Q69ZR9;Q69ZR9-2	16;16	16;16	16;16	Protein FAM208A	Fam208a	>sp|Q69ZR9|F208A_MOUSE Protein FAM208A OS=Mus musculus GN=Fam208a PE=2 SV=2;>sp|Q69ZR9-2|F208A_MOUSE Isoform 2 of Protein FAM208A OS=Mus musculus GN=Fam208a	2	16	16	16	0	0	0	1	0	2	1	5	0	3	6	8	1	0	0	1	1	3	0	0	0	1	0	2	1	5	0	3	6	8	1	0	0	1	1	3	0	0
Q5DTT3	Q5DTT3	5	5	5	Protein FAM208B	Fam208b	>sp|Q5DTT3|F208B_MOUSE Protein FAM208B OS=Mus musculus GN=Fam208b PE=2 SV=2	1	5	5	5	0	0	0	0	0	0	0	2	0	1	1	1	1	0	1	1	0	0	0	0	0	0	0	0	0	2	0	1	1	1	1	0	1	1	0	0	0	0
Q8C8M1;D3Z0C1;D3Z1Z9;D3YVY1	Q8C8M1;D3Z0C1;D3Z1Z9	13;9;8;3	13;9;8;3	13;9;8;3	Protein FAM60A	Fam60a	>sp|Q8C8M1|FA60A_MOUSE Protein FAM60A OS=Mus musculus GN=Fam60a PE=2 SV=1;>tr|D3Z0C1|D3Z0C1_MOUSE Protein FAM60A (Fragment) OS=Mus musculus GN=Fam60a PE=2 SV=1;>tr|D3Z1Z9|D3Z1Z9_MOUSE Protein FAM60A (Fragment) OS=Mus musculus GN=Fam60a PE=2 SV=1	4	13	13	13	0	0	1	10	0	5	0	3	0	2	0	7	0	1	1	1	0	6	0	0	1	10	0	5	0	3	0	2	0	7	0	1	1	1	0	6	0	0
Q3TJZ6	Q3TJZ6	1	1	1	Protein FAM98A	Fam98a	>sp|Q3TJZ6|FA98A_MOUSE Protein FAM98A OS=Mus musculus GN=Fam98a PE=2 SV=1	1	1	1	1	0	0	0	1	0	0	0	0	0	1	0	0	0	0	0	0	0	1	0	0	0	1	0	0	0	0	0	1	0	0	0	0	0	0	0	1	0	0
Q922J9-4;Q922J9;Q922J9-3;Q922J9-2;D3Z4N9;D3Z5W6;D3Z072	Q922J9-4;Q922J9;Q922J9-3;Q922J9-2;D3Z4N9;D3Z5W6	4;4;3;3;2;2;1	4;4;3;3;2;2;1	4;4;3;3;2;2;1	Fatty acyl-CoA reductase 1	Far1	>sp|Q922J9-4|FACR1_MOUSE Isoform 4 of Fatty acyl-CoA reductase 1 OS=Mus musculus GN=Far1;>sp|Q922J9|FACR1_MOUSE Fatty acyl-CoA reductase 1 OS=Mus musculus GN=Far1 PE=1 SV=1;>sp|Q922J9-3|FACR1_MOUSE Isoform 3 of Fatty acyl-CoA reductase 1 OS=Mus musculus GN	7	4	4	4	0	0	0	0	0	2	0	0	0	4	0	1	0	0	0	1	0	1	0	0	0	0	0	2	0	0	0	4	0	1	0	0	0	1	0	1	0	0
Q642K5;P62862	Q642K5;P62862	10;10	10;10	10;10	40S ribosomal protein S30	Fau	>tr|Q642K5|Q642K5_MOUSE 40S ribosomal protein S30 OS=Mus musculus GN=Fau PE=2 SV=1;>sp|P62862|RS30_MOUSE 40S ribosomal protein S30 OS=Mus musculus GN=Fau PE=2 SV=1	2	10	10	10	0	0	0	4	0	0	1	0	2	0	0	9	0	4	0	3	0	1	0	0	0	4	0	0	1	0	2	0	0	9	0	4	0	3	0	1	0	0
P35550;Q80WS3	P35550	25;3	25;3	25;3	rRNA 2-O-methyltransferase fibrillarin	Fbl	>sp|P35550|FBRL_MOUSE rRNA 2-O-methyltransferase fibrillarin OS=Mus musculus GN=Fbl PE=1 SV=2	2	25	25	25	2	2	2	21	0	8	2	18	1	17	2	22	0	3	1	5	1	17	2	2	2	21	0	8	2	18	1	17	2	22	0	3	1	5	1	17	2	2
Q9D824;Q9D824-2;Q9D824-3;D3Z619;D3Z4V2;D3Z3F1;Q9D824-4	Q9D824;Q9D824-2;Q9D824-3;D3Z619;D3Z4V2;D3Z3F1;Q9D824-4	12;12;12;12;10;10;9	12;12;12;12;10;10;9	12;12;12;12;10;10;9	Pre-mRNA 3-end-processing factor FIP1	Fip1l1	>sp|Q9D824|FIP1_MOUSE Pre-mRNA 3-end-processing factor FIP1 OS=Mus musculus GN=Fip1l1 PE=1 SV=1;>sp|Q9D824-2|FIP1_MOUSE Isoform 2 of Pre-mRNA 3-end-processing factor FIP1 OS=Mus musculus GN=Fip1l1;>sp|Q9D824-3|FIP1_MOUSE Isoform 3 of Pre-mRNA 3-end-proc	7	12	12	12	4	2	4	2	4	1	2	2	1	3	3	2	1	0	6	1	2	1	4	2	4	2	4	1	2	2	1	3	3	2	1	0	6	1	2	1	4	2
Q6ZQ03;Q6ZQ03-3;Q6ZQ03-2	Q6ZQ03;Q6ZQ03-3;Q6ZQ03-2	1;1;1	1;1;1	1;1;1	Formin-binding protein 4	Fnbp4	>sp|Q6ZQ03|FNBP4_MOUSE Formin-binding protein 4 OS=Mus musculus GN=Fnbp4 PE=1 SV=2;>sp|Q6ZQ03-3|FNBP4_MOUSE Isoform 3 of Formin-binding protein 4 OS=Mus musculus GN=Fnbp4;>sp|Q6ZQ03-2|FNBP4_MOUSE Isoform 2 of Formin-binding protein 4 OS=Mus musculus GN=Fnb	3	1	1	1	0	0	0	0	0	0	0	1	0	1	0	0	0	0	0	0	0	0	0	0	0	0	0	0	0	1	0	1	0	0	0	0	0	0	0	0	0	0
Q9CY57;E9PW20;Q9CY57-3;D3Z7T7;D3YZA1;Q9CY57-2;Q9CY57-4;Q9CY57-5	Q9CY57;E9PW20;Q9CY57-3;D3Z7T7;D3YZA1;Q9CY57-2;Q9CY57-4;Q9CY57-5	2;2;2;2;2;1;1;1	2;2;2;2;2;1;1;1	2;2;2;2;2;1;1;1	Friend of PRMT1 protein	Fop;2500003M10Rik	>sp|Q9CY57|CHTOP_MOUSE Chromatin target of PRMT1 protein OS=Mus musculus GN=Chtop PE=1 SV=2;>tr|E9PW20|E9PW20_MOUSE Chromatin target of PRMT1 protein OS=Mus musculus GN=Chtop PE=2 SV=1;>sp|Q9CY57-3|CHTOP_MOUSE Isoform 3 of Chromatin target of PRMT1 protein	8	2	2	2	1	0	0	1	0	1	0	1	0	0	0	1	0	1	0	0	0	0	1	0	0	1	0	1	0	1	0	0	0	1	0	1	0	0	0	0	1	0
P42128	P42128	4	4	4	Forkhead box protein K1	Foxk1	>sp|P42128|FOXK1_MOUSE Forkhead box protein K1 OS=Mus musculus GN=Foxk1 PE=1 SV=2	1	4	4	4	0	0	1	2	0	0	0	0	0	0	0	0	0	0	0	1	0	0	0	0	1	2	0	0	0	0	0	0	0	0	0	0	0	1	0	0	0	0
P97376	P97376	2	2	2	Protein FRG1	Frg1	>sp|P97376|FRG1_MOUSE Protein FRG1 OS=Mus musculus GN=Frg1 PE=1 SV=2	1	2	2	2	0	0	0	0	0	0	0	2	0	1	0	0	0	0	0	0	0	1	0	0	0	0	0	0	0	2	0	1	0	0	0	0	0	0	0	1	0	0
A2ARZ3	A2ARZ3	3	3	3	Fibrous sheath-interacting protein 2	Fsip2	>sp|A2ARZ3|FSIP2_MOUSE Fibrous sheath-interacting protein 2 OS=Mus musculus GN=Fsip2 PE=1 SV=3	1	3	3	3	1	0	0	1	1	1	0	2	0	1	0	0	0	0	1	0	0	1	1	0	0	1	1	1	0	2	0	1	0	0	0	0	1	0	0	1	1	0
Q9DBE9	Q9DBE9	7	7	7	Putative rRNA methyltransferase 3	Ftsj3	>sp|Q9DBE9|SPB1_MOUSE pre-rRNA processing protein FTSJ3 OS=Mus musculus GN=Ftsj3 PE=1 SV=1	1	7	7	7	0	0	0	0	0	1	0	1	0	2	0	1	3	0	3	0	0	2	0	0	0	0	0	1	0	1	0	2	0	1	3	0	3	0	0	2	0	0
Q9CR59	Q9CR59	8	8	8	Growth arrest and DNA damage-inducible proteins-interacting protein 1	Gadd45gip1	>sp|Q9CR59|G45IP_MOUSE Growth arrest and DNA damage-inducible proteins-interacting protein 1 OS=Mus musculus GN=Gadd45gip1 PE=2 SV=1	1	8	8	8	2	0	1	3	1	1	1	2	0	0	2	4	0	1	0	1	1	3	2	0	1	3	1	1	1	2	0	0	2	4	0	1	0	1	1	3	2	0
P16858;M0QWZ0;F8WJL5;D3Z0Z9;D3YYI5;Q64467	P16858;M0QWZ0;F8WJL5;D3Z0Z9;D3YYI5	7;6;6;4;4;3	7;6;6;4;4;3	2;2;2;1;1;1	Glyceraldehyde-3-phosphate dehydrogenase	Gapdh;Gm5069;Gm7293	>sp|P16858|G3P_MOUSE Glyceraldehyde-3-phosphate dehydrogenase OS=Mus musculus GN=Gapdh PE=1 SV=2;>tr|M0QWZ0|M0QWZ0_MOUSE Uncharacterized protein OS=Mus musculus PE=3 SV=1;>tr|F8WJL5|F8WJL5_MOUSE Glyceraldehyde-3-phosphate dehydrogenase OS=Mus musculus GN=G	6	7	7	2	0	0	0	2	0	4	0	3	0	4	0	2	0	0	0	0	0	4	0	0	0	2	0	4	0	3	0	4	0	2	0	0	0	0	0	4	0	0
Q9CY66;Q9CY66-2;Q9CY66-3;D3YZ09;F6SL78	Q9CY66;Q9CY66-2;Q9CY66-3;D3YZ09;F6SL78	6;6;6;6;3	6;6;6;6;3	6;6;6;6;3	H/ACA ribonucleoprotein complex subunit 1	Gar1	>sp|Q9CY66|GAR1_MOUSE H/ACA ribonucleoprotein complex subunit 1 OS=Mus musculus GN=Gar1 PE=2 SV=1;>sp|Q9CY66-2|GAR1_MOUSE Isoform 2 of H/ACA ribonucleoprotein complex subunit 1 OS=Mus musculus GN=Gar1;>sp|Q9CY66-3|GAR1_MOUSE Isoform 3 of H/ACA ribonucleopr	5	6	6	6	0	0	1	4	0	0	1	6	0	2	0	4	0	3	0	0	0	4	0	0	1	4	0	0	1	6	0	2	0	4	0	3	0	0	0	4	0	0
Q9CZD3	Q9CZD3	17	17	17	Glycine--tRNA ligase	Gars	>sp|Q9CZD3|SYG_MOUSE Glycine--tRNA ligase OS=Mus musculus GN=Gars PE=1 SV=1	1	17	17	17	0	1	1	6	0	0	1	7	0	4	1	9	0	0	3	0	0	6	0	1	1	6	0	0	1	7	0	4	1	9	0	0	3	0	0	6	0	1
Q920S3	Q920S3	1	1	1	GATA zinc finger domain-containing protein 1	Gatad1	>sp|Q920S3|GATD1_MOUSE GATA zinc finger domain-containing protein 1 OS=Mus musculus GN=Gatad1 PE=2 SV=2	1	1	1	1	0	0	0	0	0	0	0	0	0	0	0	1	0	0	0	0	0	0	0	0	0	0	0	0	0	0	0	0	0	1	0	0	0	0	0	0	0	0
E9QMN5	E9QMN5	60	2	2		Gatad2a	>tr|E9QMN5|E9QMN5_MOUSE Transcriptional repressor p66 alpha OS=Mus musculus GN=Gatad2a PE=2 SV=1	1	60	2	2	15	22	30	38	21	28	16	28	14	25	26	36	15	17	34	25	17	30	0	0	1	0	0	0	0	0	0	0	0	0	0	0	1	1	0	1	0	0
Q8CHY6	Q8CHY6	60	56	2	Transcriptional repressor p66 alpha	Gatad2a	>sp|Q8CHY6|P66A_MOUSE Transcriptional repressor p66 alpha OS=Mus musculus GN=Gatad2a PE=1 SV=2	1	60	56	2	16	23	30	39	21	29	16	29	14	26	26	36	15	18	33	26	17	30	16	22	30	36	21	28	16	27	14	24	26	35	15	17	30	25	16	28	1	1
Q8VHR5;Q8VHR5-2	Q8VHR5;Q8VHR5-2	70;56	70;56	66;54	Transcriptional repressor p66-beta	Gatad2b	>sp|Q8VHR5|P66B_MOUSE Transcriptional repressor p66-beta OS=Mus musculus GN=Gatad2b PE=1 SV=1;>sp|Q8VHR5-2|P66B_MOUSE Isoform 2 of Transcriptional repressor p66-beta OS=Mus musculus GN=Gatad2b	2	70	70	66	16	28	39	48	17	28	11	32	10	34	33	42	7	19	37	26	8	33	16	28	39	48	17	28	11	32	10	34	33	42	7	19	37	26	8	33	16	27
P58501;P58501-2;F6YY19	P58501	11;3;3	11;3;3	11;3;3	GC-rich sequence DNA-binding factor 1	Gcfc1	>sp|P58501|PAXB1_MOUSE PAX3- and PAX7-binding protein 1 OS=Mus musculus GN=Paxbp1 PE=1 SV=3	3	11	11	11	1	1	0	2	1	0	1	3	0	3	1	0	4	0	5	0	1	2	1	1	0	2	1	0	1	3	0	3	1	0	4	0	5	0	1	2	1	1
E9PUU4;Q8BX17;A2AFQ9	E9PUU4;Q8BX17;A2AFQ9	3;3;3	3;3;3	3;3;3	Gem-associated protein 5	Gemin5	>tr|E9PUU4|E9PUU4_MOUSE Gem-associated protein 5 OS=Mus musculus GN=Gemin5 PE=2 SV=1;>sp|Q8BX17|GEMI5_MOUSE Gem-associated protein 5 OS=Mus musculus GN=Gemin5 PE=1 SV=2;>tr|A2AFQ9|A2AFQ9_MOUSE Gem-associated protein 5 OS=Mus musculus GN=Gemin5 PE=2 SV=1	3	3	3	3	0	0	0	0	0	0	0	1	0	0	0	0	0	0	0	0	0	2	0	0	0	0	0	0	0	1	0	0	0	0	0	0	0	0	0	2	0	0
F8VPZ9	F8VPZ9	3	3	3		Gltscr1	>tr|F8VPZ9|F8VPZ9_MOUSE Protein Gltscr1 OS=Mus musculus GN=Gltscr1 PE=4 SV=1	1	3	3	3	0	0	1	0	0	0	0	0	0	0	1	0	1	0	0	0	0	1	0	0	1	0	0	0	0	0	0	0	1	0	1	0	0	0	0	1	0	0
D3YYT1;Q922P9	D3YYT1;Q922P9	3;2	3;2	3;2	Putative oxidoreductase GLYR1	Glyr1	>tr|D3YYT1|D3YYT1_MOUSE Putative oxidoreductase GLYR1 OS=Mus musculus GN=Glyr1 PE=4 SV=1;>sp|Q922P9|GLYR1_MOUSE Putative oxidoreductase GLYR1 OS=Mus musculus GN=Glyr1 PE=2 SV=1	2	3	3	3	0	0	0	0	0	0	0	2	0	3	0	1	0	0	0	0	0	2	0	0	0	0	0	0	0	2	0	3	0	1	0	0	0	0	0	2	0	0
E9QAZ2;Q9CZM2;E9Q1X1;B8JKK2	E9QAZ2;Q9CZM2;E9Q1X1;B8JKK2	10;10;5;5	10;10;5;5	10;10;5;5	Ribosomal protein L15;60S ribosomal protein L15	Gm10020;Rpl15;Gm8420	>tr|E9QAZ2|E9QAZ2_MOUSE Ribosomal protein L15 OS=Mus musculus GN=Gm10020 PE=3 SV=1;>sp|Q9CZM2|RL15_MOUSE 60S ribosomal protein L15 OS=Mus musculus GN=Rpl15 PE=2 SV=4;>tr|E9Q1X1|E9Q1X1_MOUSE Ribosomal protein L15 OS=Mus musculus GN=Gm8420 PE=3 SV=1;>tr|B8JK	4	10	10	10	0	0	0	4	0	3	1	1	0	3	0	4	0	2	0	0	0	1	0	0	0	4	0	3	1	1	0	3	0	4	0	2	0	0	0	1	0	0
E9PYL9;Q9CXW4;D3Z3K1;E9PZB3;D3YW69;A2BH06	E9PYL9;Q9CXW4;D3Z3K1;E9PZB3;D3YW69;A2BH06	8;8;7;5;4;4	8;8;7;5;4;4	8;8;7;5;4;4	60S ribosomal protein L11	Gm10036;Rpl11;Gm10288;Gm5093;Gm7589	>tr|E9PYL9|E9PYL9_MOUSE Uncharacterized protein OS=Mus musculus GN=Gm10036 PE=3 SV=1;>sp|Q9CXW4|RL11_MOUSE 60S ribosomal protein L11 OS=Mus musculus GN=Rpl11 PE=1 SV=4;>tr|D3Z3K1|D3Z3K1_MOUSE MCG11809 OS=Mus musculus GN=Gm10288 PE=3 SV=1;>tr|E9PZB3|E9PZB3_	6	8	8	8	0	0	2	5	0	0	0	3	0	2	0	6	0	1	0	0	0	2	0	0	2	5	0	0	0	3	0	2	0	6	0	1	0	0	0	2	0	0
E9Q317;O55128;D3Z2N9;D3YY73;D3YY55	E9Q317;O55128;D3Z2N9;D3YY73	10;8;6;6;4	10;8;6;6;4	10;8;6;6;4	Histone deacetylase complex subunit SAP18	Gm10094;Sap18	>tr|E9Q317|E9Q317_MOUSE Histone deacetylase complex subunit SAP18 OS=Mus musculus GN=Gm10094 PE=4 SV=1;>sp|O55128|SAP18_MOUSE Histone deacetylase complex subunit SAP18 OS=Mus musculus GN=Sap18 PE=1 SV=1;>tr|D3Z2N9|D3Z2N9_MOUSE Histone deacetylase complex s	5	10	10	10	0	0	0	5	0	3	0	3	0	3	0	7	0	3	0	0	0	4	0	0	0	5	0	3	0	3	0	3	0	7	0	3	0	0	0	4	0	0
F5H8M6	F5H8M6	25	3	3		Gm10260	>tr|F5H8M6|F5H8M6_MOUSE MCG9349 OS=Mus musculus GN=Rps18-ps3 PE=3 SV=2	1	25	3	3	6	0	4	21	2	7	5	17	3	15	6	21	1	16	4	2	3	17	1	0	1	3	0	2	1	1	0	2	1	2	0	2	0	0	0	2	1	0
E9PW43;Q9CQS8	E9PW43;Q9CQS8	3;3	3;3	3;3	Protein transport protein Sec61 subunit beta	Gm10320;Sec61b	>tr|E9PW43|E9PW43_MOUSE Protein Gm10320 OS=Mus musculus GN=Gm10320 PE=4 SV=1;>sp|Q9CQS8|SC61B_MOUSE Protein transport protein Sec61 subunit beta OS=Mus musculus GN=Sec61b PE=1 SV=3	2	3	3	3	0	0	0	1	0	1	0	0	0	0	0	1	0	0	0	0	0	0	0	0	0	1	0	1	0	0	0	0	0	1	0	0	0	0	0	0	0	0
E9Q3B5;P62876	E9Q3B5;P62876	2;2	2;2	2;2	DNA-directed RNA polymerases I, II, and III subunit RPABC5	Gm10774;Polr2l	>tr|E9Q3B5|E9Q3B5_MOUSE Uncharacterized protein OS=Mus musculus GN=Gm10774 PE=3 SV=1;>sp|P62876|RPAB5_MOUSE DNA-directed RNA polymerases I, II, and III subunit RPABC5 OS=Mus musculus GN=Polr2l PE=2 SV=1	2	2	2	2	0	0	0	2	0	1	0	0	0	0	0	0	0	0	0	0	0	0	0	0	0	2	0	1	0	0	0	0	0	0	0	0	0	0	0	0	0	0
A2AMD0	A2AMD0	16	1	1		Gm12666	>tr|A2AMD0|A2AMD0_MOUSE Protein Gm12666 (Fragment) OS=Mus musculus GN=Gm12666 PE=4 SV=1	1	16	1	1	11	11	6	12	3	3	3	10	2	8	8	11	5	0	9	2	2	9	0	0	0	1	0	0	0	1	0	0	0	1	0	0	0	0	0	1	0	0
D3Z5Y8;E9QAG8;D3Z5Z2;K7N6R7;D3Z1G5;Q8BJ78;K7N6W1	D3Z5Y8;E9QAG8;D3Z5Z2;K7N6R7;D3Z1G5	4;4;4;2;2;1;1	3;3;3;1;1;1;1	2;2;2;1;1;1;1		Gm15446;Zfp932	>tr|D3Z5Y8|D3Z5Y8_MOUSE Protein Gm15446 OS=Mus musculus GN=Gm15446 PE=2 SV=1;>tr|E9QAG8|E9QAG8_MOUSE Protein Zfp932 OS=Mus musculus GN=Zfp932 PE=2 SV=1;>tr|D3Z5Z2|D3Z5Z2_MOUSE Protein Zfp932 OS=Mus musculus GN=Zfp932 PE=2 SV=1;>tr|K7N6R7|K7N6R7_MOUSE Prote	7	4	3	2	0	1	0	1	0	0	0	0	0	0	1	4	1	0	0	0	0	0	0	1	0	0	0	0	0	0	0	0	0	3	0	0	0	0	0	0	0	0
F6RGI3	F6RGI3	17	17	17		Gm340	>tr|F6RGI3|F6RGI3_MOUSE Protein Gm340 OS=Mus musculus GN=Gm340 PE=4 SV=1	1	17	17	17	2	1	5	13	1	5	0	3	0	3	2	3	1	0	2	6	0	4	2	1	5	13	1	5	0	3	0	3	2	3	1	0	2	6	0	4	2	1
Q0VG62;G3UW58	Q0VG62;G3UW58	2;2	2;2	2;2	Uncharacterized protein C8orf59 homolog	Gm4540	>sp|Q0VG62|CH059_MOUSE Uncharacterized protein C8orf59 homolog OS=Mus musculus PE=2 SV=1;>tr|G3UW58|G3UW58_MOUSE MCG1043768 OS=Mus musculus GN=mCG_1043768 PE=4 SV=1	2	2	2	2	0	0	0	0	0	1	0	1	0	0	0	0	0	2	0	0	0	0	0	0	0	0	0	1	0	1	0	0	0	0	0	2	0	0	0	0	0	0
A2AD25;P62911;P17932	A2AD25;P62911;P17932	3;3;2	3;3;2	3;3;2	60S ribosomal protein L32;Putative 60S ribosomal protein L32	Gm4987;Rpl32;Rpl32-ps	>tr|A2AD25|A2AD25_MOUSE MCG49690 OS=Mus musculus GN=Gm4987 PE=4 SV=1;>sp|P62911|RL32_MOUSE 60S ribosomal protein L32 OS=Mus musculus GN=Rpl32 PE=2 SV=2;>sp|P17932|RL32P_MOUSE Putative 60S ribosomal protein L32 OS=Mus musculus GN=Rpl32-ps PE=5 SV=2	3	3	3	3	0	0	1	0	0	0	1	0	0	0	1	1	0	0	0	0	0	0	0	0	1	0	0	0	1	0	0	0	1	1	0	0	0	0	0	0	0	0
D3YXT4;L7N202;P12970;D3YU93;F6U2H0;D3YVE6;F6VBB8;F6TIC7;F6ZVW4;F6YI27;F6SSI5	D3YXT4;L7N202;P12970;D3YU93;F6U2H0;D3YVE6;F6VBB8;F6TIC7;F6ZVW4;F6YI27	10;10;10;9;9;9;8;8;6;5;3	10;10;10;9;9;9;8;8;6;5;3	10;10;10;9;9;9;8;8;6;5;3	60S ribosomal protein L7a	Gm5619;Rpl7a;Rpl7a-ps3;Rpl7a-ps5;Rpl7a-ps10;Gm4978;Rpl7a-ps8;Gm5459;Gm17415	>tr|D3YXT4|D3YXT4_MOUSE Uncharacterized protein OS=Mus musculus GN=Gm5619 PE=4 SV=1;>tr|L7N202|L7N202_MOUSE Uncharacterized protein OS=Mus musculus PE=4 SV=1;>sp|P12970|RL7A_MOUSE 60S ribosomal protein L7a OS=Mus musculus GN=Rpl7a PE=2 SV=2;>tr|D3YU93|D3YU	11	10	10	10	1	0	1	8	1	2	0	3	0	3	1	5	0	4	1	0	0	3	1	0	1	8	1	2	0	3	0	3	1	5	0	4	1	0	0	3	1	0
J3QNY1;Q8BG05-2;B2RXM2;E9Q7H5	J3QNY1;Q8BG05-2;B2RXM2;E9Q7H5	29;29;28;27	26;26;25;24	2;2;2;2		Gm6793;Gm8991	>tr|J3QNY1|J3QNY1_MOUSE Uncharacterized protein OS=Mus musculus GN=Gm9242 PE=4 SV=1;>sp|Q8BG05-2|ROA3_MOUSE Isoform 2 of Heterogeneous nuclear ribonucleoprotein A3 OS=Mus musculus GN=Hnrnpa3;>tr|B2RXM2|B2RXM2_MOUSE EG627828 protein OS=Mus musculus GN=Gm679	4	29	26	2	1	6	1	13	1	7	1	22	1	21	2	16	1	7	1	5	1	22	1	5	1	13	1	6	1	21	1	19	1	15	1	6	1	4	1	20	0	2
D3YWG1;D3Z5X4	D3YWG1;D3Z5X4	23;23	2;2	2;2		Gm7964	>tr|D3YWG1|D3YWG1_MOUSE Uncharacterized protein OS=Mus musculus GN=Gm7964 PE=2 SV=1;>tr|D3Z5X4|D3Z5X4_MOUSE Uncharacterized protein OS=Mus musculus GN=Gm7964 PE=2 SV=1	2	23	2	2	10	15	1	18	2	13	5	18	1	15	6	14	0	1	3	2	2	15	1	1	0	1	0	0	0	1	0	0	0	1	0	0	0	0	0	0	1	1
E9Q070	E9Q070	13	2	2		Gm8730	>tr|E9Q070|E9Q070_MOUSE Uncharacterized protein OS=Mus musculus GN=Gm8730 PE=2 SV=1	1	13	2	2	0	0	1	8	0	3	0	7	0	6	0	11	0	3	0	0	0	8	0	0	0	1	0	0	0	1	0	1	0	2	0	0	0	0	0	1	0	0
E9PVG0;Q8BUH7	E9PVG0;Q8BUH7	1;1	1;1	1;1	Ring finger protein 26	Gm9008;Rnf26	>tr|E9PVG0|E9PVG0_MOUSE Uncharacterized protein OS=Mus musculus GN=Gm9008 PE=4 SV=1;>sp|Q8BUH7|RNF26_MOUSE Ring finger protein 26 OS=Mus musculus GN=Rnf26 PE=2 SV=1	2	1	1	1	0	1	0	0	0	0	0	0	0	0	0	0	0	0	0	0	0	0	0	1	0	0	0	0	0	0	0	0	0	0	0	0	0	0	0	0	0	1
D3YVN7;Q8BFR5;Q8BFR5-2	D3YVN7;Q8BFR5;Q8BFR5-2	20;20;16	20;20;16	20;20;16	Elongation factor Tu;Elongation factor Tu, mitochondrial	Gm9755;Tufm	>tr|D3YVN7|D3YVN7_MOUSE Elongation factor Tu OS=Mus musculus GN=Gm9755 PE=3 SV=1;>sp|Q8BFR5|EFTU_MOUSE Elongation factor Tu, mitochondrial OS=Mus musculus GN=Tufm PE=1 SV=1;>sp|Q8BFR5-2|EFTU_MOUSE Isoform 2 of Elongation factor Tu, mitochondrial OS=Mus mus	3	20	20	20	2	2	0	5	0	5	0	13	0	7	0	9	0	0	0	2	0	13	2	2	0	5	0	5	0	13	0	7	0	9	0	0	0	2	0	13	2	2
P68040	P68040	29	29	29	Guanine nucleotide-binding protein subunit beta-2-like 1	Gnb2l1	>sp|P68040|GBLP_MOUSE Guanine nucleotide-binding protein subunit beta-2-like 1 OS=Mus musculus GN=Gnb2l1 PE=1 SV=3	1	29	29	29	3	0	2	25	3	8	1	20	1	19	3	22	1	17	2	2	1	21	3	0	2	25	3	8	1	20	1	19	3	22	1	17	2	2	1	21	3	0
Q8CI11;Q8CI11-2	Q8CI11;Q8CI11-2	14;14	14;14	14;14	Guanine nucleotide-binding protein-like 3	Gnl3	>sp|Q8CI11|GNL3_MOUSE Guanine nucleotide-binding protein-like 3 OS=Mus musculus GN=Gnl3 PE=1 SV=2;>sp|Q8CI11-2|GNL3_MOUSE Isoform 2 of Guanine nucleotide-binding protein-like 3 OS=Mus musculus GN=Gnl3	2	14	14	14	2	4	0	1	0	0	0	6	0	3	0	4	0	0	4	0	0	7	2	4	0	1	0	0	0	6	0	3	0	4	0	0	4	0	0	7	2	4
A2A6A1	A2A6A1	4	4	4	G patch domain-containing protein 8	Gpatch8	>sp|A2A6A1|GPTC8_MOUSE G patch domain-containing protein 8 OS=Mus musculus GN=Gpatch8 PE=2 SV=1	1	4	4	4	0	0	3	0	1	0	0	0	0	0	0	0	0	0	0	0	0	0	0	0	3	0	1	0	0	0	0	0	0	0	0	0	0	0	0	0	0	0
Q9QZF2	Q9QZF2	13	13	13	Glypican-1;Secreted glypican-1	Gpc1	>sp|Q9QZF2|GPC1_MOUSE Glypican-1 OS=Mus musculus GN=Gpc1 PE=1 SV=1	1	13	13	13	0	0	3	2	0	0	1	5	0	6	3	4	2	0	2	2	1	1	0	0	3	2	0	0	1	5	0	6	3	4	2	0	2	2	1	1	0	0
Q810D6;D6REU5	Q810D6	7;1	7;1	7;1	Glutamate-rich WD repeat-containing protein 1	Grwd1	>sp|Q810D6|GRWD1_MOUSE Glutamate-rich WD repeat-containing protein 1 OS=Mus musculus GN=Grwd1 PE=2 SV=2	2	7	7	7	0	2	0	3	0	0	0	3	0	2	1	3	0	0	0	1	0	3	0	2	0	3	0	0	0	3	0	2	1	3	0	0	0	1	0	3	0	2
Q8BW56;Q8BW56-2;B1AY87;B1AY88;Q8BW56-3	Q8BW56;Q8BW56-2;B1AY87;B1AY88;Q8BW56-3	1;1;1;1;1	1;1;1;1;1	1;1;1;1;1	Glycosyltransferase-like domain-containing protein 1	Gtdc1	>sp|Q8BW56|GTDC1_MOUSE Glycosyltransferase-like domain-containing protein 1 OS=Mus musculus GN=Gtdc1 PE=2 SV=2;>sp|Q8BW56-2|GTDC1_MOUSE Isoform 2 of Glycosyltransferase-like domain-containing protein 1 OS=Mus musculus GN=Gtdc1;>tr|B1AY87|B1AY87_MOUSE Glyco	5	1	1	1	0	0	0	0	0	0	0	1	0	0	0	1	0	0	0	0	0	0	0	0	0	0	0	0	0	1	0	0	0	1	0	0	0	0	0	0	0	0
E9QKD9;G3X8R4;Q9DBA9;D6RJL7	E9QKD9;G3X8R4;Q9DBA9;D6RJL7	2;2;2;1	2;2;2;1	2;2;2;1	General transcription factor IIH subunit 1	Gtf2h1	>tr|E9QKD9|E9QKD9_MOUSE General transcription factor IIH subunit 1 OS=Mus musculus GN=Gtf2h1 PE=2 SV=1;>tr|G3X8R4|G3X8R4_MOUSE General transcription factor II H, polypeptide 1 OS=Mus musculus GN=Gtf2h1 PE=4 SV=1;>sp|Q9DBA9|TF2H1_MOUSE General transcription	4	2	2	2	0	1	0	1	0	0	0	2	0	0	0	1	0	0	0	0	0	1	0	1	0	1	0	0	0	2	0	0	0	1	0	0	0	0	0	1	0	1
Q9JIB4;Q8C5I2	Q9JIB4;Q8C5I2	3;2	3;2	3;2	General transcription factor IIH subunit 2	Gtf2h2	>sp|Q9JIB4|TF2H2_MOUSE General transcription factor IIH subunit 2 OS=Mus musculus GN=Gtf2h2 PE=1 SV=1;>tr|Q8C5I2|Q8C5I2_MOUSE General transcription factor IIH subunit 2 OS=Mus musculus GN=Gtf2h2 PE=2 SV=1	2	3	3	3	0	0	0	0	0	0	0	0	0	3	0	0	0	0	0	0	0	1	0	0	0	0	0	0	0	0	0	3	0	0	0	0	0	0	0	1	0	0
O70422	O70422	1	1	1	General transcription factor IIH subunit 4	Gtf2h4	>sp|O70422|TF2H4_MOUSE General transcription factor IIH subunit 4 OS=Mus musculus GN=Gtf2h4 PE=2 SV=1	1	1	1	1	0	0	0	0	0	0	0	1	0	0	0	0	0	0	0	0	0	1	0	0	0	0	0	0	0	1	0	0	0	0	0	0	0	0	0	1	0	0
Q8K284;Q8K284-2;Q8K284-3	Q8K284;Q8K284-2	5;5;1	5;5;1	5;5;1	General transcription factor 3C polypeptide 1	Gtf3c1	>sp|Q8K284|TF3C1_MOUSE General transcription factor 3C polypeptide 1 OS=Mus musculus GN=Gtf3c1 PE=2 SV=2;>sp|Q8K284-2|TF3C1_MOUSE Isoform 2 of General transcription factor 3C polypeptide 1 OS=Mus musculus GN=Gtf3c1	3	5	5	5	0	0	1	0	0	2	0	1	0	1	0	1	0	0	0	0	0	2	0	0	1	0	0	2	0	1	0	1	0	1	0	0	0	0	0	2	0	0
Q8BMQ2;E9Q2B0;Q8BMQ2-2;Q8BMQ2-3	Q8BMQ2;E9Q2B0;Q8BMQ2-2	3;2;2;1	3;2;2;1	3;2;2;1	General transcription factor 3C polypeptide 4	Gtf3c4	>sp|Q8BMQ2|TF3C4_MOUSE General transcription factor 3C polypeptide 4 OS=Mus musculus GN=Gtf3c4 PE=1 SV=2;>tr|E9Q2B0|E9Q2B0_MOUSE General transcription factor 3C polypeptide 4 OS=Mus musculus GN=Gtf3c4 PE=2 SV=1;>sp|Q8BMQ2-2|TF3C4_MOUSE Isoform 2 of General	4	3	3	3	0	0	0	0	0	0	1	0	0	0	0	2	0	0	0	0	0	0	0	0	0	0	0	0	1	0	0	0	0	2	0	0	0	0	0	0	0	0
Q8BTU1;Q8BTU1-2	Q8BTU1;Q8BTU1-2	2;1	2;1	2;1	UPF0468 protein C16orf80 homolog	Gtl3	>sp|Q8BTU1|CP080_MOUSE UPF0468 protein C16orf80 homolog OS=Mus musculus GN=Gtl3 PE=2 SV=1;>sp|Q8BTU1-2|CP080_MOUSE Isoform 2 of UPF0468 protein C16orf80 homolog OS=Mus musculus GN=Gtl3	2	2	2	2	0	0	1	0	0	1	1	0	0	1	0	0	0	0	0	0	0	0	0	0	1	0	0	1	1	0	0	1	0	0	0	0	0	0	0	0	0	0
P10922	P10922	1	1	1	Histone H1.0	H1f0	>sp|P10922|H10_MOUSE Histone H1.0 OS=Mus musculus GN=H1f0 PE=2 SV=4	1	1	1	1	1	0	0	0	0	0	1	0	0	0	0	0	0	0	1	0	0	0	1	0	0	0	0	0	1	0	0	0	0	0	0	0	1	0	0	0	1	0
P27661	P27661	24	24	9	Histone H2A.x	H2afx	>sp|P27661|H2AX_MOUSE Histone H2A.x OS=Mus musculus GN=H2afx PE=1 SV=2	1	24	24	9	4	1	6	7	5	6	4	10	3	6	5	20	4	8	5	9	2	8	4	1	6	7	5	6	4	10	3	6	5	20	4	8	5	9	2	8	3	0
Q9QZQ8;Q9QZQ8-2;Q8CCK0	Q9QZQ8;Q9QZQ8-2	19;19;2	19;19;2	19;19;2	Core histone macro-H2A.1	H2afy	>sp|Q9QZQ8|H2AY_MOUSE Core histone macro-H2A.1 OS=Mus musculus GN=H2afy PE=1 SV=3;>sp|Q9QZQ8-2|H2AY_MOUSE Isoform 1 of Core histone macro-H2A.1 OS=Mus musculus GN=H2afy	3	19	19	19	1	1	1	14	0	6	0	13	0	10	1	16	0	0	2	4	0	12	1	1	1	14	0	6	0	13	0	10	1	16	0	0	2	4	0	12	1	1
P0C0S6;Q3THW5;Q3UA95;Q8R029;G3UWL7	P0C0S6;Q3THW5;Q3UA95;Q8R029	10;10;6;6;4	8;8;5;5;3	8;8;5;5;3	Histone H2A.Z;Histone H2A.V;Histone H2A	H2afz;H2afv	>sp|P0C0S6|H2AZ_MOUSE Histone H2A.Z OS=Mus musculus GN=H2afz PE=1 SV=2;>sp|Q3THW5|H2AV_MOUSE Histone H2A.V OS=Mus musculus GN=H2afv PE=1 SV=3;>tr|Q3UA95|Q3UA95_MOUSE Histone H2A OS=Mus musculus GN=H2afz PE=3 SV=1;>tr|Q8R029|Q8R029_MOUSE Histone H2A OS=Mus	5	10	8	8	2	1	2	4	1	3	1	4	1	3	2	10	1	4	1	4	1	4	1	0	1	2	0	2	0	2	0	1	1	8	0	2	0	3	0	2	1	0
P84244;F8WI35;P02301;E0CZ27;E0CYR7;E0CYN1	P84244;F8WI35;P02301;E0CZ27	24;23;21;19;9;8	24;23;21;19;9;8	3;2;3;3;2;2	Histone H3.3;Histone H3;Histone H3.3C	H3f3a;H3f3c	>sp|P84244|H33_MOUSE Histone H3.3 OS=Mus musculus GN=H3f3a PE=1 SV=2;>tr|F8WI35|F8WI35_MOUSE Histone H3 OS=Mus musculus GN=H3f3a PE=2 SV=1;>sp|P02301|H3C_MOUSE Histone H3.3C OS=Mus musculus GN=H3f3c PE=1 SV=3;>tr|E0CZ27|E0CZ27_MOUSE Histone H3 (Fragment) O	6	24	24	3	5	1	5	12	2	8	4	7	2	4	5	19	6	8	3	10	3	6	5	1	5	12	2	8	4	7	2	4	5	19	6	8	3	10	3	6	2	0
Q8BY71;A2ATU9	Q8BY71;A2ATU9	6;5	6;5	6;5	Histone acetyltransferase type B catalytic subunit	Hat1	>sp|Q8BY71|HAT1_MOUSE Histone acetyltransferase type B catalytic subunit OS=Mus musculus GN=Hat1 PE=2 SV=1;>tr|A2ATU9|A2ATU9_MOUSE Histone acetyltransferase type B catalytic subunit OS=Mus musculus GN=Hat1 PE=2 SV=1	2	6	6	6	0	0	1	6	0	0	0	3	0	1	0	4	0	0	0	0	0	2	0	0	1	6	0	0	0	3	0	1	0	4	0	0	0	0	0	2	0	0
Q61191;B1AUX2;F6SJS2	Q61191;B1AUX2	19;18;8	19;18;8	18;17;7	Host cell factor 1;HCF N-terminal chain 1;HCF N-terminal chain 2;HCF N-terminal chain 3;HCF N-terminal chain 4;HCF N-terminal chain 5;HCF N-terminal chain 6;HCF C-terminal chain 1;HCF C-terminal chain 2;HCF C-terminal chain 3;HCF C-terminal chain 4;HCF C-terminal chain 5;HCF C-terminal chain 6	Hcfc1	>sp|Q61191|HCFC1_MOUSE Host cell factor 1 OS=Mus musculus GN=Hcfc1 PE=1 SV=2;>tr|B1AUX2|B1AUX2_MOUSE Host cell factor 1 OS=Mus musculus GN=Hcfc1 PE=2 SV=1	3	19	19	18	2	2	4	8	2	5	1	7	1	7	9	6	5	0	4	2	0	8	2	2	4	8	2	5	1	7	1	7	9	6	5	0	4	2	0	8	2	2
G5E837;F6T088;Q9D968;F6T0G2	G5E837	7;3;2;1	6;2;2;1	6;2;2;1		Hcfc2	>tr|G5E837|G5E837_MOUSE Host cell factor 2 OS=Mus musculus GN=Hcfc2 PE=4 SV=1	4	7	6	6	0	0	0	0	0	0	0	2	0	2	1	2	0	0	1	1	0	1	0	0	0	0	0	0	0	2	0	2	1	2	0	0	0	1	0	1	0	0
O09106;D3YYI8;Q3UM33;O88895	O09106;D3YYI8	47;45;1;1	47;45;1;1	33;31;0;0	Histone deacetylase 1;Histone deacetylase	Hdac1;Gm10093	>sp|O09106|HDAC1_MOUSE Histone deacetylase 1 OS=Mus musculus GN=Hdac1 PE=1 SV=1;>tr|D3YYI8|D3YYI8_MOUSE Histone deacetylase OS=Mus musculus GN=Gm10093 PE=3 SV=1	4	47	47	33	8	22	11	41	1	18	9	28	1	20	10	40	1	13	8	22	1	26	8	22	11	41	1	18	9	28	1	20	10	40	1	13	8	22	1	26	4	14
P70288;Q8BQ10	P70288;Q8BQ10	40;30	26;18	26;18	Histone deacetylase 2	Hdac2	>sp|P70288|HDAC2_MOUSE Histone deacetylase 2 OS=Mus musculus GN=Hdac2 PE=1 SV=1;>tr|Q8BQ10|Q8BQ10_MOUSE Histone deacetylase 2 OS=Mus musculus GN=Hdac2 PE=2 SV=1	2	40	26	26	8	18	12	33	3	13	4	21	4	16	8	31	3	9	8	16	2	20	4	10	7	20	3	6	2	12	4	10	3	18	3	3	6	5	2	10	4	10
Q3UMU9-3;Q3UMU9;Q9JMG7-2;Q9JMG7;P51859	Q3UMU9-3;Q3UMU9	59;59;3;3;2	59;59;3;3;2	2;2;0;0;0	Hepatoma-derived growth factor-related protein 2	Hdgfrp2	>sp|Q3UMU9-3|HDGR2_MOUSE Isoform 3 of Hepatoma-derived growth factor-related protein 2 OS=Mus musculus GN=Hdgfrp2;>sp|Q3UMU9|HDGR2_MOUSE Hepatoma-derived growth factor-related protein 2 OS=Mus musculus GN=Hdgfrp2 PE=1 SV=1	5	59	59	2	29	36	25	34	16	22	20	25	8	21	32	40	31	10	35	18	22	24	29	36	25	34	16	22	20	25	8	21	32	40	31	10	35	18	22	24	0	1
Q8VDJ3	Q8VDJ3	27	27	27	Vigilin	Hdlbp	>sp|Q8VDJ3|VIGLN_MOUSE Vigilin OS=Mus musculus GN=Hdlbp PE=1 SV=1	1	27	27	27	2	3	6	11	0	9	0	16	0	9	2	2	6	1	1	1	1	10	2	3	6	11	0	9	0	16	0	9	2	2	6	1	1	1	1	10	2	3
G3X9B1	G3X9B1	20	20	20		Heatr1	>tr|G3X9B1|G3X9B1_MOUSE HEAT repeat containing 1 OS=Mus musculus GN=Heatr1 PE=4 SV=1	1	20	20	20	1	2	1	16	1	6	1	6	0	3	1	0	0	0	0	1	2	5	1	2	1	16	1	6	1	6	0	3	1	0	0	0	0	1	2	5	1	2
E9PWH6	E9PWH6	10	10	2		Heatr3	>tr|E9PWH6|E9PWH6_MOUSE HEAT repeat-containing protein 3 OS=Mus musculus GN=Heatr3 PE=2 SV=1	1	10	10	2	0	0	1	1	0	1	0	6	0	2	1	6	0	1	1	0	0	2	0	0	1	1	0	1	0	6	0	2	1	6	0	1	1	0	0	2	0	0
Q8BQM4	Q8BQM4	10	2	2	HEAT repeat-containing protein 3	Heatr3	>sp|Q8BQM4|HEAT3_MOUSE HEAT repeat-containing protein 3 OS=Mus musculus GN=Heatr3 PE=2 SV=1	1	10	2	2	2	1	2	0	0	0	0	6	0	2	2	6	0	0	3	0	0	2	2	1	1	0	0	0	0	1	0	1	1	0	0	0	2	0	0	1	2	1
Q3U487	Q3U487	7	7	7	E3 ubiquitin-protein ligase HECTD3	Hectd3	>sp|Q3U487|HECD3_MOUSE E3 ubiquitin-protein ligase HECTD3 OS=Mus musculus GN=Hectd3 PE=1 SV=2	1	7	7	7	2	0	0	0	0	0	3	3	0	2	1	0	0	0	1	0	0	2	2	0	0	0	0	0	3	3	0	2	1	0	0	0	1	0	0	2	2	0
Q60848;Q60848-2	Q60848;Q60848-2	3;3	3;3	3;3	Lymphocyte-specific helicase	Hells	>sp|Q60848|HELLS_MOUSE Lymphocyte-specific helicase OS=Mus musculus GN=Hells PE=1 SV=2;>sp|Q60848-2|HELLS_MOUSE Isoform 2 of Lymphocyte-specific helicase OS=Mus musculus GN=Hells	2	3	3	3	0	0	0	0	0	1	0	1	0	1	0	2	0	0	0	0	0	0	0	0	0	0	0	1	0	1	0	1	0	2	0	0	0	0	0	0	0	0
Q3TVI4;A2AB67;A2AB66	Q3TVI4;A2AB67;A2AB66	1;1;1	1;1;1	1;1;1	Protein HEXIM2	Hexim2	>sp|Q3TVI4|HEXI2_MOUSE Protein HEXIM2 OS=Mus musculus GN=Hexim2 PE=2 SV=1;>tr|A2AB67|A2AB67_MOUSE Protein HEXIM2 (Fragment) OS=Mus musculus GN=Hexim2 PE=2 SV=1;>tr|A2AB66|A2AB66_MOUSE Protein HEXIM2 (Fragment) OS=Mus musculus GN=Hexim2 PE=2 SV=1	3	1	1	1	0	0	0	0	0	1	0	0	0	0	0	0	0	0	0	1	0	1	0	0	0	0	0	1	0	0	0	0	0	0	0	0	0	1	0	1	0	0
J3QPX3;Q9JLR9	J3QPX3;Q9JLR9	1;1	1;1	1;1	HIG1 domain family member 1A	Higd1a	>tr|J3QPX3|J3QPX3_MOUSE MCG1125 OS=Mus musculus GN=Gm9790 PE=4 SV=1;>sp|Q9JLR9|HIG1A_MOUSE HIG1 domain family member 1A, mitochondrial OS=Mus musculus GN=Higd1a PE=2 SV=1	2	1	1	1	0	0	0	0	0	0	0	0	0	0	0	1	0	0	0	0	0	0	0	0	0	0	0	0	0	0	0	0	0	1	0	0	0	0	0	0	0	0
Q8BLH7	Q8BLH7	3	3	3	HIRA-interacting protein 3	Hirip3	>sp|Q8BLH7|HIRP3_MOUSE HIRA-interacting protein 3 OS=Mus musculus GN=Hirip3 PE=1 SV=1	1	3	3	3	0	0	1	0	0	2	1	0	0	1	1	0	1	0	0	0	1	0	0	0	1	0	0	2	1	0	0	1	1	0	1	0	0	0	1	0	0	0
P43275	P43275	16	11	11	Histone H1.1	Hist1h1a	>sp|P43275|H11_MOUSE Histone H1.1 OS=Mus musculus GN=Hist1h1a PE=1 SV=2	1	16	11	11	4	0	7	10	2	8	3	9	2	8	4	9	2	5	4	3	2	9	2	0	4	6	1	6	2	5	2	5	2	5	2	3	2	3	1	6	2	0
P43276	P43276	26	16	16	Histone H1.5	Hist1h1b	>sp|P43276|H15_MOUSE Histone H1.5 OS=Mus musculus GN=Hist1h1b PE=1 SV=2	1	26	16	16	9	1	12	15	7	19	7	13	6	8	10	18	12	14	8	9	7	10	7	1	10	10	5	11	5	10	6	6	8	12	8	11	6	7	5	6	7	1
P15864	P15864	28	28	10	Histone H1.2	Hist1h1c	>sp|P15864|H12_MOUSE Histone H1.2 OS=Mus musculus GN=Hist1h1c PE=1 SV=2	1	28	28	10	12	1	14	18	5	12	12	12	9	10	14	18	5	9	14	6	7	13	12	1	14	18	5	12	12	12	9	10	14	18	5	9	14	6	7	13	6	0
P43277;I7HFT9;Q07133	P43277	27;5;5	10;0;0	3;0;0	Histone H1.3	Hist1h1d	>sp|P43277|H13_MOUSE Histone H1.3 OS=Mus musculus GN=Hist1h1d PE=1 SV=2	3	27	10	3	11	2	13	16	6	15	8	11	7	9	10	18	8	9	9	7	7	12	5	1	5	5	4	6	3	3	3	2	5	6	6	2	5	3	3	3	3	1
P43274	P43274	25	6	6	Histone H1.4	Hist1h1e	>sp|P43274|H14_MOUSE Histone H1.4 OS=Mus musculus GN=Hist1h1e PE=1 SV=2	1	25	6	6	9	2	11	16	6	15	8	12	5	9	9	17	9	8	8	6	5	11	4	1	4	5	4	3	4	4	3	3	4	5	5	2	4	3	3	3	4	1
Q64475	Q64475	25	1	1	Histone H2B type 1-B	Hist1h2bb	>sp|Q64475|H2B1B_MOUSE Histone H2B type 1-B OS=Mus musculus GN=Hist1h2bb PE=1 SV=3	1	25	1	1	10	2	10	17	6	14	8	9	6	8	11	25	8	15	10	12	6	7	1	0	1	1	0	0	0	0	0	0	1	1	1	0	1	1	1	0	1	0
P10853;Q8CBB6;P70696;Q9D2U9	P10853;Q8CBB6;P70696;Q9D2U9	25;23;18;15	4;4;2;3	0;0;0;0	Histone H2B type 1-F/J/L;Histone H2B;Histone H2B type 1-A;Histone H2B type 3-A	Hist1h2bf;Gm13646;Hist1h2ba;Hist3h2ba	>sp|P10853|H2B1F_MOUSE Histone H2B type 1-F/J/L OS=Mus musculus GN=Hist1h2bf PE=1 SV=2;>tr|Q8CBB6|Q8CBB6_MOUSE Histone H2B OS=Mus musculus GN=Gm13646 PE=2 SV=1;>sp|P70696|H2B1A_MOUSE Histone H2B type 1-A OS=Mus musculus GN=Hist1h2ba PE=1 SV=3;>sp|Q9D2U9|H2	4	25	4	0	10	2	10	16	7	14	8	9	7	8	11	25	8	16	10	12	6	7	2	0	2	1	1	1	1	0	1	0	2	4	1	2	2	1	2	0	0	0
Q8CGP1;Q64524	Q8CGP1	25;12	2;2	2;2	Histone H2B type 1-K	Hist1h2bk	>sp|Q8CGP1|H2B1K_MOUSE Histone H2B type 1-K OS=Mus musculus GN=Hist1h2bk PE=1 SV=3	2	25	2	2	10	2	10	14	5	13	7	9	5	8	10	25	6	14	9	12	5	7	1	0	1	0	0	1	0	0	0	0	1	2	0	0	1	2	0	0	1	0
P10854	P10854	25	1	1	Histone H2B type 1-M	Hist1h2bm	>sp|P10854|H2B1M_MOUSE Histone H2B type 1-M OS=Mus musculus GN=Hist1h2bm PE=1 SV=2	1	25	1	1	10	2	9	16	8	14	9	9	6	8	10	25	8	15	10	12	6	7	1	0	0	0	1	0	1	0	0	0	1	1	1	0	1	1	1	0	1	0
P68433	P68433	23	1	1	Histone H3.1	Hist1h3a	>sp|P68433|H31_MOUSE Histone H3.1 OS=Mus musculus GN=Hist1h3a PE=1 SV=2	1	23	1	1	3	1	4	12	1	8	2	7	1	4	4	21	4	7	2	10	1	6	0	0	0	0	0	0	0	1	0	0	0	1	0	0	0	0	0	0	0	0
P84228	P84228	23	2	1	Histone H3.2	Hist1h3b	>sp|P84228|H32_MOUSE Histone H3.2 OS=Mus musculus GN=Hist1h3b PE=1 SV=2	1	23	2	1	3	1	4	12	1	8	2	7	1	5	4	20	4	7	2	10	1	7	0	0	0	0	0	0	0	1	0	1	0	1	0	0	0	0	0	1	0	0
P62806	P62806	21	21	21	Histone H4	Hist1h4a	>sp|P62806|H4_MOUSE Histone H4 OS=Mus musculus GN=Hist1h4a PE=1 SV=2	1	21	21	21	2	0	4	18	1	13	4	12	1	13	5	16	1	14	2	6	1	11	2	0	4	18	1	13	4	12	1	13	5	16	1	14	2	6	1	11	2	0
Q6GSS7;F8WIX8;Q64523	Q6GSS7;F8WIX8;Q64523	21;21;18	11;11;8	4;4;4	Histone H2A type 2-A;Histone H2A;Histone H2A type 2-C	Hist2h2aa1;Hist1h2al;Hist2h2ac	>sp|Q6GSS7|H2A2A_MOUSE Histone H2A type 2-A OS=Mus musculus GN=Hist2h2aa1 PE=1 SV=3;>tr|F8WIX8|F8WIX8_MOUSE Histone H2A OS=Mus musculus GN=Hist1h2al PE=2 SV=1;>sp|Q64523|H2A2C_MOUSE Histone H2A type 2-C OS=Mus musculus GN=Hist2h2ac PE=1 SV=3	3	21	11	4	2	2	4	10	3	7	2	8	2	7	2	19	3	8	2	5	3	8	1	1	2	6	2	4	1	5	1	4	1	9	1	4	1	1	2	5	0	0
Q64525;G3X9D5	Q64525	27;10	27;10	3;3	Histone H2B type 2-B	Hist2h2bb	>sp|Q64525|H2B2B_MOUSE Histone H2B type 2-B OS=Mus musculus GN=Hist2h2bb PE=1 SV=3	2	27	27	3	10	2	10	16	8	14	9	9	7	8	11	25	8	15	12	12	6	7	10	2	10	16	8	14	9	9	7	8	11	25	8	15	12	12	6	7	1	0
Q8BFU2	Q8BFU2	20	4	0	Histone H2A type 3	Hist3h2a	>sp|Q8BFU2|H2A3_MOUSE Histone H2A type 3 OS=Mus musculus GN=Hist3h2a PE=1 SV=3	1	20	4	0	2	2	5	8	3	7	2	8	2	7	3	16	3	8	2	6	2	8	0	0	1	2	0	2	0	2	0	2	1	2	0	2	0	1	0	2	0	0
P17710;P17710-2;P17710-4;P17710-3;G3UVV4;D3Z365;D3YYR4;B4YB29	P17710;P17710-2;P17710-4;P17710-3;G3UVV4;D3Z365;D3YYR4;B4YB29	2;2;2;2;2;1;1;1	2;2;2;2;2;1;1;1	2;2;2;2;2;1;1;1	Hexokinase-1	Hk1	>sp|P17710|HXK1_MOUSE Hexokinase-1 OS=Mus musculus GN=Hk1 PE=1 SV=3;>sp|P17710-2|HXK1_MOUSE Isoform HK1-SB of Hexokinase-1 OS=Mus musculus GN=Hk1;>sp|P17710-4|HXK1_MOUSE Isoform HK1-SC of Hexokinase-1 OS=Mus musculus GN=Hk1;>sp|P17710-3|HXK1_MOUSE Isoform	8	2	2	2	0	0	0	0	0	0	0	2	0	1	0	0	0	0	0	0	0	1	0	0	0	0	0	0	0	2	0	1	0	0	0	0	0	0	0	1	0	0
Q9DC33;Q9DC33-2;Q9DC33-3	Q9DC33;Q9DC33-2	14;12;4	14;12;4	14;12;4	High mobility group protein 20A	Hmg20a	>sp|Q9DC33|HM20A_MOUSE High mobility group protein 20A OS=Mus musculus GN=Hmg20a PE=2 SV=1;>sp|Q9DC33-2|HM20A_MOUSE Isoform 2 of High mobility group protein 20A OS=Mus musculus GN=Hmg20a	3	14	14	14	1	0	0	8	0	0	0	4	0	3	1	8	0	0	1	5	0	6	1	0	0	8	0	0	0	4	0	3	1	8	0	0	1	5	0	6	1	0
P17095;P17095-1	P17095;P17095-1	2;2	2;2	2;2	High mobility group protein HMG-I/HMG-Y	Hmga1	>sp|P17095|HMGA1_MOUSE High mobility group protein HMG-I/HMG-Y OS=Mus musculus GN=Hmga1 PE=1 SV=4;>sp|P17095-1|HMGA1_MOUSE Isoform HMG-Y of High mobility group protein HMG-I/HMG-Y OS=Mus musculus GN=Hmga1	2	2	2	2	0	0	0	1	0	1	0	0	0	0	0	1	1	0	0	0	0	0	0	0	0	1	0	1	0	0	0	0	0	1	1	0	0	0	0	0	0	0
P63158;D3YZ18	P63158	4;1	4;1	3;1	High mobility group protein B1	Hmgb1	>sp|P63158|HMGB1_MOUSE High mobility group protein B1 OS=Mus musculus GN=Hmgb1 PE=1 SV=2	2	4	4	3	0	0	0	1	0	1	0	3	0	2	0	1	0	2	0	0	0	3	0	0	0	1	0	1	0	3	0	2	0	1	0	2	0	0	0	3	0	0
P30681	P30681	3	2	2	High mobility group protein B2	Hmgb2	>sp|P30681|HMGB2_MOUSE High mobility group protein B2 OS=Mus musculus GN=Hmgb2 PE=1 SV=3	1	3	2	2	0	0	0	0	0	1	0	2	0	1	0	0	0	2	0	0	0	2	0	0	0	0	0	1	0	2	0	1	0	0	0	2	0	0	0	1	0	0
P18608	P18608	2	2	2	Non-histone chromosomal protein HMG-14	Hmgn1	>sp|P18608|HMGN1_MOUSE Non-histone chromosomal protein HMG-14 OS=Mus musculus GN=Hmgn1 PE=1 SV=2	1	2	2	2	1	0	0	0	0	0	1	0	0	0	2	1	0	0	1	0	0	0	1	0	0	0	0	0	1	0	0	0	2	1	0	0	1	0	0	0	1	0
Q9CX86	Q9CX86	14	12	12	Heterogeneous nuclear ribonucleoprotein A0	Hnrnpa0	>sp|Q9CX86|ROA0_MOUSE Heterogeneous nuclear ribonucleoprotein A0 OS=Mus musculus GN=Hnrnpa0 PE=1 SV=1	1	14	12	12	1	2	1	4	0	5	1	5	1	5	2	4	1	1	1	1	1	8	1	2	1	4	0	5	1	4	1	3	2	4	1	1	1	1	1	6	1	2
Q5EBP8;P49312;J3QK72;P49312-2	Q5EBP8;P49312;J3QK72;P49312-2	30;30;27;27	27;27;24;24	26;26;23;23	Heterogeneous nuclear ribonucleoprotein A1	Hnrnpa1	>tr|Q5EBP8|Q5EBP8_MOUSE Heterogeneous nuclear ribonucleoprotein A1 OS=Mus musculus GN=Hnrnpa1 PE=2 SV=1;>sp|P49312|ROA1_MOUSE Heterogeneous nuclear ribonucleoprotein A1 OS=Mus musculus GN=Hnrnpa1 PE=1 SV=2;>tr|J3QK72|J3QK72_MOUSE Uncharacterized protein OS	4	30	27	26	3	5	2	16	1	7	2	16	2	16	2	16	3	13	2	7	2	17	3	5	2	16	1	7	2	14	2	13	2	16	3	13	2	7	2	14	3	4
O88569;REV__E9PW44;REV__E9Q5K9;REV__E9Q7Z8;REV__D6RG95	O88569	39;2;2;2;2	39;2;2;2;2	2;0;0;0;0	Heterogeneous nuclear ribonucleoproteins A2/B1	Hnrnpa2b1	>sp|O88569|ROA2_MOUSE Heterogeneous nuclear ribonucleoproteins A2/B1 OS=Mus musculus GN=Hnrnpa2b1 PE=1 SV=2	5	39	39	2	9	11	9	23	9	18	10	23	5	22	9	25	8	13	9	13	5	23	9	11	9	23	9	18	10	23	5	22	9	25	8	13	9	13	5	23	1	2
Q8BG05;A2AL12;A2AL13	Q8BG05;A2AL12	29;29;4	2;2;0	2;2;0	Heterogeneous nuclear ribonucleoprotein A3	Hnrnpa3	>sp|Q8BG05|ROA3_MOUSE Heterogeneous nuclear ribonucleoprotein A3 OS=Mus musculus GN=Hnrnpa3 PE=1 SV=1;>tr|A2AL12|A2AL12_MOUSE Heterogeneous nuclear ribonucleoprotein A3 OS=Mus musculus GN=Hnrnpa3 PE=2 SV=1	3	29	2	2	2	4	2	12	1	5	2	22	2	19	3	16	2	6	2	5	2	22	1	0	1	1	0	0	1	2	1	0	1	2	1	0	1	1	1	2	1	0
Q99020;Q20BD0;Q80XR6	Q99020;Q20BD0;Q80XR6	30;29;29	30;29;29	29;28;28	Heterogeneous nuclear ribonucleoprotein A/B	Hnrnpab	>sp|Q99020|ROAA_MOUSE Heterogeneous nuclear ribonucleoprotein A/B OS=Mus musculus GN=Hnrnpab PE=1 SV=1;>tr|Q20BD0|Q20BD0_MOUSE Heterogeneous nuclear ribonucleoprotein A/B OS=Mus musculus GN=Hnrnpab PE=2 SV=1;>tr|Q80XR6|Q80XR6_MOUSE Heterogeneous nuclear ri	3	30	30	29	3	3	3	18	2	10	3	20	1	12	3	21	0	8	3	12	2	16	3	3	3	18	2	10	3	20	1	12	3	21	0	8	3	12	2	16	3	3
Q9Z204	Q9Z204	51	2	0	Heterogeneous nuclear ribonucleoproteins C1/C2	Hnrnpc	>sp|Q9Z204|HNRPC_MOUSE Heterogeneous nuclear ribonucleoproteins C1/C2 OS=Mus musculus GN=Hnrnpc PE=1 SV=1	1	51	2	0	13	15	12	29	5	21	15	29	9	21	11	31	9	19	13	14	9	27	0	0	0	2	0	0	0	1	0	0	0	1	0	0	0	0	0	2	0	0
Q60668;Q60668-3;G3X9W0;Q60668-2;G5E8G0;Q60668-4;F6ZV59;E9Q5B6;F6SHF3;F7A465;Q9D3U4	Q60668;Q60668-3;G3X9W0;Q60668-2;G5E8G0;Q60668-4;F6ZV59;E9Q5B6	17;17;15;15;15;15;15;11;6;3;2	16;16;14;14;14;14;14;10;6;3;2	14;14;12;12;12;12;12;8;6;3;0	Heterogeneous nuclear ribonucleoprotein D0	Hnrnpd	>sp|Q60668|HNRPD_MOUSE Heterogeneous nuclear ribonucleoprotein D0 OS=Mus musculus GN=Hnrnpd PE=1 SV=2;>sp|Q60668-3|HNRPD_MOUSE Isoform 3 of Heterogeneous nuclear ribonucleoprotein D0 OS=Mus musculus GN=Hnrnpd;>tr|G3X9W0|G3X9W0_MOUSE Heterogeneous nuclear r	11	17	16	14	0	6	1	11	0	5	0	13	0	10	0	9	0	1	0	3	0	14	0	6	1	10	0	4	0	12	0	9	0	8	0	1	0	3	0	13	0	5
Q9Z2X1;J3QMQ5;Q9Z2X1-2;J3QM80;J3QMT0;J3QP45;J3QMV8;J3QNH2	Q9Z2X1;J3QMQ5;Q9Z2X1-2;J3QM80;J3QMT0	22;19;19;16;14;4;3;2	22;19;19;16;14;4;3;2	20;18;17;16;14;4;3;2	Heterogeneous nuclear ribonucleoprotein F;Heterogeneous nuclear ribonucleoprotein F, N-terminally processed	Hnrnpf	>sp|Q9Z2X1|HNRPF_MOUSE Heterogeneous nuclear ribonucleoprotein F OS=Mus musculus GN=Hnrnpf PE=1 SV=3;>tr|J3QMQ5|J3QMQ5_MOUSE MCG129396 OS=Mus musculus GN=Gm6430 PE=4 SV=1;>sp|Q9Z2X1-2|HNRPF_MOUSE Isoform 2 of Heterogeneous nuclear ribonucleoprotein F OS=Mu	8	22	22	20	1	11	2	11	1	10	4	14	0	12	1	15	1	8	1	2	1	15	1	11	2	11	1	10	4	14	0	12	1	15	1	8	1	2	1	15	1	9
Q8C2Q7;O35737	Q8C2Q7;O35737	18;17	16;15	10;9	Heterogeneous nuclear ribonucleoprotein H;Heterogeneous nuclear ribonucleoprotein H, N-terminally processed	Hnrnph1	>tr|Q8C2Q7|Q8C2Q7_MOUSE Heterogeneous nuclear ribonucleoprotein H OS=Mus musculus GN=Hnrnph1 PE=2 SV=1;>sp|O35737|HNRH1_MOUSE Heterogeneous nuclear ribonucleoprotein H OS=Mus musculus GN=Hnrnph1 PE=1 SV=3	2	18	16	10	1	9	2	9	0	6	4	13	0	12	1	10	0	7	1	6	0	12	1	7	2	7	0	4	3	11	0	10	1	8	0	5	1	6	0	10	1	4
P70333;J3QPH6	P70333	15;7	8;5	8;5	Heterogeneous nuclear ribonucleoprotein H2	Hnrnph2	>sp|P70333|HNRH2_MOUSE Heterogeneous nuclear ribonucleoprotein H2 OS=Mus musculus GN=Hnrnph2 PE=1 SV=1	2	15	8	8	1	9	1	9	0	4	2	11	0	11	1	9	0	3	1	3	0	11	1	5	1	5	0	1	1	6	0	7	1	4	0	0	1	1	0	6	1	5
P61979-2;B2M1R6;P61979;P61979-3;H3BKD0;H3BLL4;H3BK96;H3BKI8;H3BLP7;Q8BT23;H3BJS9;H3BJ43	P61979-2;B2M1R6;P61979;P61979-3;H3BKD0;H3BLL4;H3BK96;H3BKI8	26;26;25;25;19;18;17;15;7;7;6;5	26;26;25;25;19;18;17;15;7;7;6;5	5;5;4;4;3;4;2;2;1;0;0;0	Heterogeneous nuclear ribonucleoprotein K	Hnrnpk	>sp|P61979-2|HNRPK_MOUSE Isoform 2 of Heterogeneous nuclear ribonucleoprotein K OS=Mus musculus GN=Hnrnpk;>tr|B2M1R6|B2M1R6_MOUSE Heterogeneous nuclear ribonucleoprotein K OS=Mus musculus GN=Hnrnpk PE=2 SV=1;>sp|P61979|HNRPK_MOUSE Heterogeneous nuclear rib	12	26	26	5	10	18	3	18	3	13	7	20	2	16	7	14	0	2	4	2	2	17	10	18	3	18	3	13	7	20	2	16	7	14	0	2	4	2	2	17	1	4
G5E924;Q8R081;G3UY38;G3UY56;G3UYY3	G5E924;Q8R081;G3UY38	38;36;27;6;3	38;36;27;6;3	38;36;27;6;3	Heterogeneous nuclear ribonucleoprotein L	Hnrnpl	>tr|G5E924|G5E924_MOUSE Heterogeneous nuclear ribonucleoprotein L (Fragment) OS=Mus musculus GN=Hnrnpl PE=4 SV=1;>sp|Q8R081|HNRPL_MOUSE Heterogeneous nuclear ribonucleoprotein L OS=Mus musculus GN=Hnrnpl PE=1 SV=2;>tr|G3UY38|G3UY38_MOUSE Heterogeneous nucl	5	38	38	38	18	27	10	24	2	16	11	23	4	21	13	24	0	5	13	10	3	20	18	27	10	24	2	16	11	23	4	21	13	24	0	5	13	10	3	20	18	27
Q9D0E1;Q9D0E1-2;B8JK32;B8JK33;F6W322;F7C9U3;G3X924;Q91VC4	Q9D0E1;Q9D0E1-2;B8JK32;B8JK33	66;66;62;62;15;3;1;1	66;66;62;62;15;3;1;1	65;65;62;62;15;3;1;1	Heterogeneous nuclear ribonucleoprotein M	Hnrnpm	>sp|Q9D0E1|HNRPM_MOUSE Heterogeneous nuclear ribonucleoprotein M OS=Mus musculus GN=Hnrnpm PE=1 SV=3;>sp|Q9D0E1-2|HNRPM_MOUSE Isoform 2 of Heterogeneous nuclear ribonucleoprotein M OS=Mus musculus GN=Hnrnpm;>tr|B8JK32|B8JK32_MOUSE Heterogeneous nuclear rib	8	66	66	65	31	40	29	41	22	30	30	43	14	37	29	50	9	12	34	23	15	39	31	40	29	41	22	30	30	43	14	37	29	50	9	12	34	23	15	39	31	40
Q8VHM5;A2AW41;A2AW40	Q8VHM5;A2AW41	32;21;1	32;21;1	24;15;1		Hnrnpr	>tr|Q8VHM5|Q8VHM5_MOUSE Heterogeneous nuclear ribonucleoprotein R OS=Mus musculus GN=Hnrnpr PE=2 SV=1;>tr|A2AW41|A2AW41_MOUSE Protein Hnrnpr (Fragment) OS=Mus musculus GN=Hnrnpr PE=2 SV=1	3	32	32	24	13	16	6	14	11	8	10	22	3	17	9	16	12	3	15	4	7	18	13	16	6	14	11	8	10	22	3	17	9	16	12	3	15	4	7	18	8	10
Q8VEK3;G3XA10	Q8VEK3;G3XA10	78;77	78;77	78;77	Heterogeneous nuclear ribonucleoprotein U	Hnrnpu	>sp|Q8VEK3|HNRPU_MOUSE Heterogeneous nuclear ribonucleoprotein U OS=Mus musculus GN=Hnrnpu PE=1 SV=1;>tr|G3XA10|G3XA10_MOUSE Heterogeneous nuclear ribonucleoprotein U OS=Mus musculus GN=Hnrnpu PE=4 SV=1	2	78	78	78	28	52	23	54	28	42	21	54	10	45	32	58	35	18	38	28	22	49	28	52	23	54	28	42	21	54	10	45	32	58	35	18	38	28	22	49	28	52
Q8VDM6;Q8VDM6-2;Q8VDM6-3	Q8VDM6;Q8VDM6-2	25;24;6	25;24;6	25;24;6	Heterogeneous nuclear ribonucleoprotein U-like protein 1	Hnrnpul1	>sp|Q8VDM6|HNRL1_MOUSE Heterogeneous nuclear ribonucleoprotein U-like protein 1 OS=Mus musculus GN=Hnrnpul1 PE=1 SV=1;>sp|Q8VDM6-2|HNRL1_MOUSE Isoform 2 of Heterogeneous nuclear ribonucleoprotein U-like protein 1 OS=Mus musculus GN=Hnrnpul1	3	25	25	25	6	6	5	14	2	4	4	12	1	7	5	13	5	1	10	0	1	8	6	6	5	14	2	4	4	12	1	7	5	13	5	1	10	0	1	8	6	6
Q00PI9;REV__E9Q6B2	Q00PI9	45;1	45;1	45;1	Heterogeneous nuclear ribonucleoprotein U-like protein 2	Hnrnpul2	>sp|Q00PI9|HNRL2_MOUSE Heterogeneous nuclear ribonucleoprotein U-like protein 2 OS=Mus musculus GN=Hnrnpul2 PE=1 SV=2	2	45	45	45	11	27	7	28	10	15	9	33	0	23	10	27	16	1	15	5	5	23	11	27	7	28	10	15	9	33	0	23	10	27	16	1	15	5	5	23	11	27
D3YTQ3;F6VQH5;Q9Z130	D3YTQ3;F6VQH5;Q9Z130	9;9;9	6;6;6	6;6;6	Heterogeneous nuclear ribonucleoprotein D-like	Hnrpdl	>tr|D3YTQ3|D3YTQ3_MOUSE Heterogeneous nuclear ribonucleoprotein D-like OS=Mus musculus GN=Hnrpdl PE=2 SV=1;>tr|F6VQH5|F6VQH5_MOUSE Heterogeneous nuclear ribonucleoprotein D-like (Fragment) OS=Mus musculus GN=Hnrpdl PE=4 SV=1;>sp|Q9Z130|HNRDL_MOUSE Heteroge	3	9	6	6	0	1	0	6	0	3	0	5	0	5	1	7	0	0	1	0	0	4	0	0	0	3	0	2	0	2	0	3	1	4	0	0	1	0	0	2	0	0
Q80W88;Q80W88-2;H3BL46	Q80W88;Q80W88-2;H3BL46	5;5;3	5;5;3	5;5;3	Homeobox and leucine zipper protein Homez	Homez	>sp|Q80W88|HOMEZ_MOUSE Homeobox and leucine zipper protein Homez OS=Mus musculus GN=Homez PE=2 SV=2;>sp|Q80W88-2|HOMEZ_MOUSE Isoform 2 of Homeobox and leucine zipper protein Homez OS=Mus musculus GN=Homez;>tr|H3BL46|H3BL46_MOUSE Homeobox and leucine zipper	3	5	5	5	0	0	0	0	0	0	0	0	0	0	1	4	0	0	0	0	0	0	0	0	0	0	0	0	0	0	0	0	1	4	0	0	0	0	0	0	0	0
Q3TEA8;Q3TEA8-2;Q3TEA8-3;A2AM65;A2AM63;A2AM62;A2AM70;A2AM69	Q3TEA8;Q3TEA8-2;Q3TEA8-3;A2AM65	29;29;28;21;8;6;4;1	29;29;28;21;8;6;4;1	29;29;28;21;8;6;4;1	Heterochromatin protein 1-binding protein 3	Hp1bp3	>sp|Q3TEA8|HP1B3_MOUSE Heterochromatin protein 1-binding protein 3 OS=Mus musculus GN=Hp1bp3 PE=1 SV=1;>sp|Q3TEA8-2|HP1B3_MOUSE Isoform 2 of Heterochromatin protein 1-binding protein 3 OS=Mus musculus GN=Hp1bp3;>sp|Q3TEA8-3|HP1B3_MOUSE Isoform 3 of Heteroc	8	29	29	29	14	11	11	14	6	6	2	9	2	11	11	17	12	2	15	4	1	10	14	11	11	14	6	6	2	9	2	11	11	17	12	2	15	4	1	10	14	11
A2AFQ2;O08756;Q99N15	A2AFQ2;O08756;Q99N15	3;3;3	3;3;3	3;3;3	3-hydroxyacyl-CoA dehydrogenase type-2	Hsd17b10	>tr|A2AFQ2|A2AFQ2_MOUSE 3-hydroxyacyl-CoA dehydrogenase type-2 OS=Mus musculus GN=Hsd17b10 PE=2 SV=1;>sp|O08756|HCD2_MOUSE 3-hydroxyacyl-CoA dehydrogenase type-2 OS=Mus musculus GN=Hsd17b10 PE=1 SV=4;>tr|Q99N15|Q99N15_MOUSE 17beta-hydroxysteroid dehydrogen	3	3	3	3	1	0	0	0	0	0	0	0	0	0	0	1	1	0	0	0	0	1	1	0	0	0	0	0	0	0	0	0	0	1	1	0	0	0	0	1	1	0
P11499;E9Q3D6;B7ZC50;Q9CQN1;E9Q0C3;B7ZC49	P11499	11;4;3;1;1;1	9;4;3;1;1;1	4;2;0;0;1;0	Heat shock protein HSP 90-beta	Hsp90ab1	>sp|P11499|HS90B_MOUSE Heat shock protein HSP 90-beta OS=Mus musculus GN=Hsp90ab1 PE=1 SV=3	6	11	9	4	3	2	0	2	2	2	1	9	0	3	4	2	4	0	6	0	1	8	3	1	0	1	2	1	1	7	0	2	3	1	3	0	5	0	1	7	1	0
P08113;F7C312;E9PX27;D3Z1R1	P08113;F7C312	41;24;3;3	41;24;3;3	39;24;1;1	Endoplasmin	Hsp90b1	>sp|P08113|ENPL_MOUSE Endoplasmin OS=Mus musculus GN=Hsp90b1 PE=1 SV=2;>tr|F7C312|F7C312_MOUSE Endoplasmin (Fragment) OS=Mus musculus GN=Hsp90b1 PE=2 SV=1	4	41	41	39	19	19	8	18	17	17	12	29	5	20	20	23	20	0	20	0	9	19	19	19	8	18	17	17	12	29	5	20	20	23	20	0	20	0	9	19	19	18
P20029	P20029	54	54	51	78 kDa glucose-regulated protein	Hspa5	>sp|P20029|GRP78_MOUSE 78 kDa glucose-regulated protein OS=Mus musculus GN=Hspa5 PE=1 SV=3	1	54	54	51	31	28	25	27	23	25	24	34	7	29	38	34	17	4	41	5	19	31	31	28	25	27	23	25	24	34	7	29	38	34	17	4	41	5	19	31	28	26
P63017;Q504P4;P17156;D3Z5E2;D3YW43;P17879;Q61696;P16627	P63017;Q504P4	47;44;16;11;10;8;8;8	44;41;13;9;8;6;6;5	43;40;12;9;8;6;6;5	Heat shock cognate 71 kDa protein	Hspa8	>sp|P63017|HSP7C_MOUSE Heat shock cognate 71 kDa protein OS=Mus musculus GN=Hspa8 PE=1 SV=1;>tr|Q504P4|Q504P4_MOUSE Heat shock cognate 71 kDa protein OS=Mus musculus GN=Hspa8 PE=2 SV=1	8	47	44	43	24	30	20	30	24	23	21	31	12	31	24	32	3	9	29	8	10	31	21	28	18	28	22	21	18	29	11	29	22	30	3	8	27	8	9	29	20	28
P38647	P38647	27	26	26	Stress-70 protein, mitochondrial	Hspa9	>sp|P38647|GRP75_MOUSE Stress-70 protein, mitochondrial OS=Mus musculus GN=Hspa9 PE=1 SV=3	1	27	26	26	10	11	8	7	6	7	3	15	2	15	11	11	0	0	10	1	2	13	9	11	8	7	5	7	2	14	2	14	10	11	0	0	9	1	2	13	9	11
Q8BK58	Q8BK58	4	4	4	HSPB1-associated protein 1	Hspbap1	>sp|Q8BK58|HBAP1_MOUSE HSPB1-associated protein 1 OS=Mus musculus GN=Hspbap1 PE=1 SV=2	1	4	4	4	4	1	0	0	0	1	0	1	0	1	1	0	0	0	0	0	0	1	4	1	0	0	0	1	0	1	0	1	1	0	0	0	0	0	0	1	4	1
P63038;P63038-2;D3Z2F2;D3Z7J9	P63038	41;13;13;10	41;13;13;10	41;13;13;10	60 kDa heat shock protein, mitochondrial	Hspd1	>sp|P63038|CH60_MOUSE 60 kDa heat shock protein, mitochondrial OS=Mus musculus GN=Hspd1 PE=1 SV=1	4	41	41	41	8	17	5	26	4	19	6	23	4	20	11	29	2	3	7	7	2	21	8	17	5	26	4	19	6	23	4	20	11	29	2	3	7	7	2	21	8	17
Q8BGC0;Q8BGC0-2	Q8BGC0	50;14	50;14	50;14	HIV Tat-specific factor 1 homolog	Htatsf1	>sp|Q8BGC0|HTSF1_MOUSE HIV Tat-specific factor 1 homolog OS=Mus musculus GN=Htatsf1 PE=1 SV=1	2	50	50	50	19	28	14	29	15	11	16	30	4	22	17	24	21	4	30	7	10	24	19	28	14	29	15	11	16	30	4	22	17	24	21	4	30	7	10	24	19	28
Q9JKR6;F6TRP3	Q9JKR6	3;1	3;1	3;1	Hypoxia up-regulated protein 1	Hyou1	>sp|Q9JKR6|HYOU1_MOUSE Hypoxia up-regulated protein 1 OS=Mus musculus GN=Hyou1 PE=1 SV=1	2	3	3	3	0	0	0	0	0	1	0	2	0	0	0	0	0	0	0	0	0	0	0	0	0	0	0	1	0	2	0	0	0	0	0	0	0	0	0	0	0	0
P03975	P03975	5	5	5	IgE-binding protein	Iap	>sp|P03975|IGEB_MOUSE IgE-binding protein OS=Mus musculus GN=Iap PE=2 SV=1	1	5	5	5	1	0	0	1	1	1	2	1	1	2	0	3	0	0	1	0	1	3	1	0	0	1	1	1	2	1	1	2	0	3	0	0	1	0	1	3	1	0
Q8BU30;F6Q6R1;E9Q866	Q8BU30	28;3;1	28;3;1	28;3;1	Isoleucine--tRNA ligase, cytoplasmic	Iars	>sp|Q8BU30|SYIC_MOUSE Isoleucine--tRNA ligase, cytoplasmic OS=Mus musculus GN=Iars PE=2 SV=2	3	28	28	28	1	14	1	15	0	8	0	18	0	10	1	8	0	0	0	1	0	13	1	14	1	15	0	8	0	18	0	10	1	8	0	0	0	1	0	13	1	14
Q8R035;A2A6T4;Q8R035-2;D6RHR8	Q8R035;A2A6T4;Q8R035-2	8;6;6;1	8;6;6;1	8;6;6;1	Peptidyl-tRNA hydrolase ICT1, mitochondrial	Ict1	>sp|Q8R035|ICT1_MOUSE Peptidyl-tRNA hydrolase ICT1, mitochondrial OS=Mus musculus GN=Ict1 PE=1 SV=1;>tr|A2A6T4|A2A6T4_MOUSE Immature colon carcinoma transcript 1, isoform CRA_c OS=Mus musculus GN=Ict1 PE=4 SV=1;>sp|Q8R035-2|ICT1_MOUSE Isoform 2 of Peptidyl	4	8	8	8	0	0	0	5	0	4	0	1	0	1	0	7	0	2	0	0	0	2	0	0	0	5	0	4	0	1	0	1	0	7	0	2	0	0	0	2	0	0
P54071	P54071	1	1	1	Isocitrate dehydrogenase [NADP], mitochondrial	Idh2	>sp|P54071|IDHP_MOUSE Isocitrate dehydrogenase [NADP], mitochondrial OS=Mus musculus GN=Idh2 PE=1 SV=3	1	1	1	1	0	0	0	0	0	0	0	1	0	0	0	0	0	0	0	0	0	1	0	0	0	0	0	0	0	1	0	0	0	0	0	0	0	0	0	1	0	0
Q9D8C4;D6RFB1	Q9D8C4;D6RFB1	1;1	1;1	1;1	Interferon-induced 35 kDa protein homolog	Ifi35	>sp|Q9D8C4|IN35_MOUSE Interferon-induced 35 kDa protein homolog OS=Mus musculus GN=Ifi35 PE=2 SV=3;>tr|D6RFB1|D6RFB1_MOUSE Interferon-induced 35 kDa protein homolog OS=Mus musculus GN=Ifi35 PE=4 SV=1	2	1	1	1	0	0	0	0	0	0	0	0	0	0	0	1	0	0	0	1	0	0	0	0	0	0	0	0	0	0	0	0	0	1	0	0	0	1	0	0	0	0
P01867;P01867-2	P01867;P01867-2	2;2	2;2	2;2	Ig gamma-2B chain C region	Igh-3	>sp|P01867|IGG2B_MOUSE Ig gamma-2B chain C region OS=Mus musculus GN=Igh-3 PE=1 SV=3;>sp|P01867-2|IGG2B_MOUSE Isoform 2 of Ig gamma-2B chain C region OS=Mus musculus GN=Igh-3	2	2	2	2	0	1	0	1	0	1	0	1	0	2	0	1	0	0	0	0	0	1	0	1	0	1	0	1	0	1	0	2	0	1	0	0	0	0	0	1	0	1
P01633	P01633	2	2	2	Ig kappa chain V19-17	Igk-V19-17	>sp|P01633|KV5A1_MOUSE Ig kappa chain V19-17 OS=Mus musculus GN=Igk-V19-17 PE=1 SV=1	1	2	2	2	0	0	0	0	0	2	0	1	0	0	0	0	0	1	0	0	0	1	0	0	0	0	0	2	0	1	0	0	0	0	0	1	0	0	0	1	0	0
Q9Z1M8	Q9Z1M8	5	5	5	Protein Red	Ik	>sp|Q9Z1M8|RED_MOUSE Protein Red OS=Mus musculus GN=Ik PE=2 SV=2	1	5	5	5	2	1	0	0	0	1	0	1	0	1	0	0	0	0	4	0	0	2	2	1	0	0	0	1	0	1	0	1	0	0	0	0	4	0	0	2	2	1
Q5SWT9;G5E8H3;Q03267;Q03267-6;Q03267-5;Q03267-4;Q03267-3;Q03267-2;P81183;P81183-2;Q8C208-4;Q8C208;Q8C208-2;Q8C208-3;Q8BI67;Q4VA40	Q5SWT9;G5E8H3;Q03267;Q03267-6	18;18;17;16;8;8;7;7;6;6;4;4;4;4;1;1	18;18;17;16;8;8;7;7;6;6;4;4;4;4;1;1	1;1;1;0;1;1;0;0;0;0;0;0;0;0;0;0	DNA-binding protein Ikaros	Ikzf1	>tr|Q5SWT9|Q5SWT9_MOUSE DNA-binding protein Ikaros OS=Mus musculus GN=Ikzf1 PE=2 SV=1;>tr|G5E8H3|G5E8H3_MOUSE DNA-binding protein Ikaros OS=Mus musculus GN=Ikzf1 PE=4 SV=1;>sp|Q03267|IKZF1_MOUSE DNA-binding protein Ikaros OS=Mus musculus GN=Ikzf1 PE=1 SV=2	16	18	18	1	3	6	2	9	0	5	1	7	0	8	2	16	0	2	1	5	2	6	3	6	2	9	0	5	1	7	0	8	2	16	0	2	1	5	2	6	0	1
Q5SWU0;Q8C9X3;Q5SWT7	Q5SWU0;Q8C9X3	17;10;1	1;1;1	1;1;1		Ikzf1	>tr|Q5SWU0|Q5SWU0_MOUSE DNA-binding protein Ikaros OS=Mus musculus GN=Ikzf1 PE=2 SV=1;>tr|Q8C9X3|Q8C9X3_MOUSE DNA-binding protein Ikaros OS=Mus musculus GN=Ikzf1 PE=2 SV=1	3	17	1	1	3	4	2	7	0	5	1	6	0	6	2	16	0	2	1	5	2	5	0	0	0	0	0	0	0	1	0	0	0	1	0	0	0	0	0	1	0	0
O08900	O08900	7	2	2	Zinc finger protein Aiolos	Ikzf3	>sp|O08900|IKZF3_MOUSE Zinc finger protein Aiolos OS=Mus musculus GN=Ikzf3 PE=1 SV=2	1	7	2	2	0	2	1	3	0	1	0	2	0	3	1	5	0	0	0	1	1	1	0	1	0	0	0	1	0	0	0	1	0	0	0	0	0	0	0	0	0	1
Q9CXY6	Q9CXY6	23	23	23	Interleukin enhancer-binding factor 2	Ilf2	>sp|Q9CXY6|ILF2_MOUSE Interleukin enhancer-binding factor 2 OS=Mus musculus GN=Ilf2 PE=1 SV=1	1	23	23	23	0	2	0	12	0	5	1	15	0	9	0	11	0	3	0	1	0	16	0	2	0	12	0	5	1	15	0	9	0	11	0	3	0	1	0	16	0	2
Q9Z1X4-3;Q9Z1X4;Q9Z1X4-2;Q45VK5	Q9Z1X4-3;Q9Z1X4;Q9Z1X4-2;Q45VK5	35;34;30;29	35;34;30;29	30;29;25;24	Interleukin enhancer-binding factor 3	Ilf3	>sp|Q9Z1X4-3|ILF3_MOUSE Isoform 3 of Interleukin enhancer-binding factor 3 OS=Mus musculus GN=Ilf3;>sp|Q9Z1X4|ILF3_MOUSE Interleukin enhancer-binding factor 3 OS=Mus musculus GN=Ilf3 PE=1 SV=2;>sp|Q9Z1X4-2|ILF3_MOUSE Isoform 2 of Interleukin enhancer-bindi	4	35	35	30	12	17	9	19	9	8	4	24	1	11	11	17	11	1	18	2	3	14	12	17	9	19	9	8	4	24	1	11	11	17	11	1	18	2	3	14	12	14
Q921Y2	Q921Y2	3	3	3	U3 small nucleolar ribonucleoprotein protein IMP3	Imp3	>sp|Q921Y2|IMP3_MOUSE U3 small nucleolar ribonucleoprotein protein IMP3 OS=Mus musculus GN=Imp3 PE=2 SV=1	1	3	3	3	0	0	0	0	0	0	0	1	0	2	0	1	0	0	0	0	0	0	0	0	0	0	0	0	0	1	0	2	0	1	0	0	0	0	0	0	0	0
Q8VHZ7;F6VY64	Q8VHZ7;F6VY64	2;1	2;1	2;1	U3 small nucleolar ribonucleoprotein protein IMP4	Imp4	>sp|Q8VHZ7|IMP4_MOUSE U3 small nucleolar ribonucleoprotein protein IMP4 OS=Mus musculus GN=Imp4 PE=2 SV=1;>tr|F6VY64|F6VY64_MOUSE U3 small nucleolar ribonucleoprotein protein IMP4 (Fragment) OS=Mus musculus GN=Imp4 PE=2 SV=1	2	2	2	2	0	0	0	0	0	1	0	0	0	1	0	0	0	0	0	0	0	1	0	0	0	0	0	1	0	0	0	1	0	0	0	0	0	0	0	1	0	0
Q9QXV3;Q9QXV3-2	Q9QXV3	10;4	10;4	10;4	Inhibitor of growth protein 1	Ing1	>sp|Q9QXV3|ING1_MOUSE Inhibitor of growth protein 1 OS=Mus musculus GN=Ing1 PE=2 SV=1	2	10	10	10	0	0	0	8	0	1	0	3	0	3	0	4	0	1	0	0	0	4	0	0	0	8	0	1	0	3	0	3	0	4	0	1	0	0	0	4	0	0
Q9ESK4	Q9ESK4	2	2	2	Inhibitor of growth protein 2	Ing2	>sp|Q9ESK4|ING2_MOUSE Inhibitor of growth protein 2 OS=Mus musculus GN=Ing2 PE=1 SV=3	1	2	2	2	0	0	0	2	0	0	0	1	0	0	0	1	0	0	0	0	0	0	0	0	0	2	0	0	0	1	0	0	0	1	0	0	0	0	0	0	0	0
Q8C0D7;Q8C0D7-2;Q8C0D7-3;Q8C0D7-5;Q8C0D7-4	Q8C0D7;Q8C0D7-2;Q8C0D7-3;Q8C0D7-5;Q8C0D7-4	2;2;2;2;2	2;2;2;2;2	2;2;2;2;2	Inhibitor of growth protein 4	Ing4	>sp|Q8C0D7|ING4_MOUSE Inhibitor of growth protein 4 OS=Mus musculus GN=Ing4 PE=1 SV=2;>sp|Q8C0D7-2|ING4_MOUSE Isoform 2 of Inhibitor of growth protein 4 OS=Mus musculus GN=Ing4;>sp|Q8C0D7-3|ING4_MOUSE Isoform 3 of Inhibitor of growth protein 4 OS=Mus muscu	5	2	2	2	0	0	0	1	0	1	0	0	0	0	0	1	0	0	0	0	0	0	0	0	0	1	0	1	0	0	0	0	0	1	0	0	0	0	0	0	0	0
Q6ZPV2;Q6ZPV2-2	Q6ZPV2;Q6ZPV2-2	12;12	12;12	12;12	DNA helicase INO80	Ino80	>sp|Q6ZPV2|INO80_MOUSE DNA helicase INO80 OS=Mus musculus GN=Ino80 PE=2 SV=2;>sp|Q6ZPV2-2|INO80_MOUSE Isoform 2 of DNA helicase INO80 OS=Mus musculus GN=Ino80	2	12	12	12	0	0	2	4	1	4	0	3	0	4	0	1	1	0	0	1	3	4	0	0	2	4	1	4	0	3	0	4	0	1	1	0	0	1	3	4	0	0
F8WIA0;Q8BHA0;D3Z6F3	F8WIA0;Q8BHA0;D3Z6F3	1;1;1	1;1;1	1;1;1	INO80 complex subunit C	Ino80c	>tr|F8WIA0|F8WIA0_MOUSE INO80 complex subunit C OS=Mus musculus GN=Ino80c PE=2 SV=1;>sp|Q8BHA0|IN80C_MOUSE INO80 complex subunit C OS=Mus musculus GN=Ino80c PE=2 SV=1;>tr|D3Z6F3|D3Z6F3_MOUSE INO80 complex subunit C OS=Mus musculus GN=Ino80c PE=2 SV=1	3	1	1	1	0	0	0	0	0	0	0	0	1	0	0	0	0	0	0	1	1	0	0	0	0	0	0	0	0	0	1	0	0	0	0	0	0	1	1	0	0	0
K3W4P2;Q6P4S8	K3W4P2;Q6P4S8	25;25	25;25	25;25	Integrator complex subunit 1	Ints1	>tr|K3W4P2|K3W4P2_MOUSE Integrator complex subunit 1 OS=Mus musculus GN=Ints1 PE=4 SV=1;>sp|Q6P4S8|INT1_MOUSE Integrator complex subunit 1 OS=Mus musculus GN=Ints1 PE=1 SV=2	2	25	25	25	3	1	4	12	1	6	1	12	0	6	0	3	1	1	0	4	1	8	3	1	4	12	1	6	1	12	0	6	0	3	1	1	0	4	1	8	3	1
E9Q360;Q8K2A7;E9Q361	E9Q360;Q8K2A7;E9Q361	4;4;4	4;4;4	4;4;4	Integrator complex subunit 10	Ints10	>tr|E9Q360|E9Q360_MOUSE Integrator complex subunit 10 OS=Mus musculus GN=Ints10 PE=2 SV=1;>sp|Q8K2A7|INT10_MOUSE Integrator complex subunit 10 OS=Mus musculus GN=Ints10 PE=1 SV=3;>tr|E9Q361|E9Q361_MOUSE Integrator complex subunit 10 OS=Mus musculus GN=Ints	3	4	4	4	0	0	0	0	0	1	0	3	0	3	0	1	0	0	0	1	0	4	0	0	0	0	0	1	0	3	0	3	0	1	0	0	0	1	0	4	0	0
Q80UK8;Q80UK8-2;Q5SXZ7	Q80UK8	8;3;1	8;3;1	8;3;1	Integrator complex subunit 2	Ints2	>sp|Q80UK8|INT2_MOUSE Integrator complex subunit 2 OS=Mus musculus GN=Ints2 PE=2 SV=2	3	8	8	8	1	0	0	0	1	1	1	1	0	2	0	1	1	0	0	0	1	3	1	0	0	0	1	1	1	1	0	2	0	1	1	0	0	0	1	3	1	0
Q7TPD0;Q7TPD0-2	Q7TPD0;Q7TPD0-2	5;3	5;3	5;3	Integrator complex subunit 3	Ints3	>sp|Q7TPD0|INT3_MOUSE Integrator complex subunit 3 OS=Mus musculus GN=Ints3 PE=1 SV=2;>sp|Q7TPD0-2|INT3_MOUSE Isoform 2 of Integrator complex subunit 3 OS=Mus musculus GN=Ints3	2	5	5	5	1	1	1	0	1	1	0	4	0	3	1	1	1	0	1	1	0	3	1	1	1	0	1	1	0	4	0	3	1	1	1	0	1	1	0	3	1	1
Q8CIM8;Q8CIM8-2;Q8CIM8-3	Q8CIM8;Q8CIM8-2;Q8CIM8-3	7;5;4	7;5;4	7;5;4	Integrator complex subunit 4	Ints4	>sp|Q8CIM8|INT4_MOUSE Integrator complex subunit 4 OS=Mus musculus GN=Ints4 PE=2 SV=1;>sp|Q8CIM8-2|INT4_MOUSE Isoform 2 of Integrator complex subunit 4 OS=Mus musculus GN=Ints4;>sp|Q8CIM8-3|INT4_MOUSE Isoform 3 of Integrator complex subunit 4 OS=Mus muscul	3	7	7	7	1	1	0	0	1	0	0	2	0	3	2	0	2	0	3	0	0	1	1	1	0	0	1	0	0	2	0	3	2	0	2	0	3	0	0	1	1	1
Q8CHT3	Q8CHT3	4	4	4	Integrator complex subunit 5	Ints5	>sp|Q8CHT3|INT5_MOUSE Integrator complex subunit 5 OS=Mus musculus GN=Ints5 PE=2 SV=1	1	4	4	4	1	2	0	2	0	0	0	3	0	4	1	2	2	0	3	0	0	3	1	2	0	2	0	0	0	3	0	4	1	2	2	0	3	0	0	3	1	2
Q6PCM2;Q6PCM2-2;Q6PCM2-3	Q6PCM2;Q6PCM2-2;Q6PCM2-3	6;6;3	6;6;3	3;3;2	Integrator complex subunit 6	Ints6	>sp|Q6PCM2|INT6_MOUSE Integrator complex subunit 6 OS=Mus musculus GN=Ints6 PE=2 SV=1;>sp|Q6PCM2-2|INT6_MOUSE Isoform 2 of Integrator complex subunit 6 OS=Mus musculus GN=Ints6;>sp|Q6PCM2-3|INT6_MOUSE Isoform 3 of Integrator complex subunit 6 OS=Mus muscul	3	6	6	3	0	0	0	0	1	2	1	1	0	2	0	0	0	0	3	0	0	1	0	0	0	0	1	2	1	1	0	2	0	0	0	0	3	0	0	1	0	0
Q7TQK1;Q7TQK1-2	Q7TQK1	7;3	7;3	7;3	Integrator complex subunit 7	Ints7	>sp|Q7TQK1|INT7_MOUSE Integrator complex subunit 7 OS=Mus musculus GN=Ints7 PE=1 SV=1	2	7	7	7	0	0	0	2	1	1	0	4	0	2	0	0	2	0	1	0	0	2	0	0	0	2	1	1	0	4	0	2	0	0	2	0	1	0	0	2	0	0
Q80V86;A2API3	Q80V86;A2API3	3;3	3;3	3;3	Integrator complex subunit 8	Ints8	>sp|Q80V86|INT8_MOUSE Integrator complex subunit 8 OS=Mus musculus GN=Ints8 PE=2 SV=1;>tr|A2API3|A2API3_MOUSE Integrator complex subunit 8 OS=Mus musculus GN=Ints8 PE=2 SV=1	2	3	3	3	0	1	0	0	0	1	0	1	0	2	0	0	0	0	0	0	0	2	0	1	0	0	0	1	0	1	0	2	0	0	0	0	0	0	0	2	0	1
Q8K114;Q8K114-2	Q8K114;Q8K114-2	3;2	3;2	3;2	Integrator complex subunit 9	Ints9	>sp|Q8K114|INT9_MOUSE Integrator complex subunit 9 OS=Mus musculus GN=Ints9 PE=2 SV=1;>sp|Q8K114-2|INT9_MOUSE Isoform 2 of Integrator complex subunit 9 OS=Mus musculus GN=Ints9	2	3	3	3	0	0	0	0	0	0	0	2	0	0	0	1	0	0	0	0	0	0	0	0	0	0	0	0	0	2	0	0	0	1	0	0	0	0	0	0	0	0
Q8VI75;Q5U4C5	Q8VI75;Q5U4C5	2;1	2;1	2;1	Importin-4	Ipo4	>sp|Q8VI75|IPO4_MOUSE Importin-4 OS=Mus musculus GN=Ipo4 PE=1 SV=1;>tr|Q5U4C5|Q5U4C5_MOUSE Importin-4 OS=Mus musculus GN=Ipo4 PE=2 SV=1	2	2	2	2	0	0	1	0	1	0	0	0	0	0	0	2	0	0	0	0	0	1	0	0	1	0	1	0	0	0	0	0	0	2	0	0	0	0	0	1	0	0
Q8BKC5;Q8BKC5-2	Q8BKC5;Q8BKC5-2	2;1	2;1	2;1	Importin-5	Ipo5	>sp|Q8BKC5|IPO5_MOUSE Importin-5 OS=Mus musculus GN=Ipo5 PE=1 SV=3;>sp|Q8BKC5-2|IPO5_MOUSE Isoform 2 of Importin-5 OS=Mus musculus GN=Ipo5	2	2	2	2	0	0	1	1	0	0	0	0	0	0	0	1	0	0	0	0	0	0	0	0	1	1	0	0	0	0	0	0	0	1	0	0	0	0	0	0	0	0
Q7TMY7;Q7TMY7-2;Q9EPL8;B2KGD7	Q7TMY7;Q7TMY7-2;Q9EPL8;B2KGD7	2;2;1;1	2;2;1;1	2;2;1;1	Importin-8;Importin-7	Ipo8;Ipo7	>sp|Q7TMY7|IPO8_MOUSE Importin-8 OS=Mus musculus GN=Ipo8 PE=2 SV=3;>sp|Q7TMY7-2|IPO8_MOUSE Isoform 2 of Importin-8 OS=Mus musculus GN=Ipo8;>sp|Q9EPL8|IPO7_MOUSE Importin-7 OS=Mus musculus GN=Ipo7 PE=1 SV=2;>tr|B2KGD7|B2KGD7_MOUSE Importin-8 (Fragment) OS=M	4	2	2	2	0	0	0	0	0	0	0	0	0	0	0	0	0	0	0	0	0	2	0	0	0	0	0	0	0	0	0	0	0	0	0	0	0	0	0	2	0	0
Q9JKF1	Q9JKF1	2	2	2	Ras GTPase-activating-like protein IQGAP1	Iqgap1	>sp|Q9JKF1|IQGA1_MOUSE Ras GTPase-activating-like protein IQGAP1 OS=Mus musculus GN=Iqgap1 PE=1 SV=2	1	2	2	2	0	0	0	1	0	0	0	0	0	1	0	1	0	0	0	0	0	1	0	0	0	1	0	0	0	0	0	1	0	1	0	0	0	0	0	1	0	0
E9QAD8;A4GZ26;Q5DU25;D3Z5I6;D3Z6V7	E9QAD8;A4GZ26;Q5DU25;D3Z5I6;D3Z6V7	3;3;3;2;2	3;3;3;2;2	3;3;3;2;2	IQ motif and SEC7 domain-containing protein 2	Iqsec2	>tr|E9QAD8|E9QAD8_MOUSE IQ motif and SEC7 domain-containing protein 2 OS=Mus musculus GN=Iqsec2 PE=2 SV=1;>tr|A4GZ26|A4GZ26_MOUSE ARF6 guanine nucleotide exchange factor IQArfGEF OS=Mus musculus GN=Iqsec2 PE=2 SV=1;>sp|Q5DU25|IQEC2_MOUSE IQ motif and SEC7	5	3	3	3	1	0	1	3	0	0	1	0	0	0	1	1	0	0	1	0	0	0	1	0	1	3	0	0	1	0	0	0	1	1	0	0	1	0	0	0	1	0
Q64287;Q64287-2	Q64287;Q64287-2	4;4	4;4	4;4	Interferon regulatory factor 4	Irf4	>sp|Q64287|IRF4_MOUSE Interferon regulatory factor 4 OS=Mus musculus GN=Irf4 PE=1 SV=1;>sp|Q64287-2|IRF4_MOUSE Isoform 2 of Interferon regulatory factor 4 OS=Mus musculus GN=Irf4	2	4	4	4	1	0	1	0	0	1	1	2	0	1	1	0	0	0	1	1	1	2	1	0	1	0	0	1	1	2	0	1	1	0	0	0	1	1	1	2	1	0
Q3U1G5	Q3U1G5	2	2	2	Interferon-stimulated 20 kDa exonuclease-like 2	Isg20l2	>sp|Q3U1G5|I20L2_MOUSE Interferon-stimulated 20 kDa exonuclease-like 2 OS=Mus musculus GN=Isg20l2 PE=2 SV=2	1	2	2	2	0	0	0	0	0	0	1	1	0	1	0	0	0	0	0	0	0	0	0	0	0	0	0	0	1	1	0	1	0	0	0	0	0	0	0	0	0	0
Q8C1D8;Q8C1D8-2	Q8C1D8	54;11	54;11	53;11	Protein IWS1 homolog	Iws1	>sp|Q8C1D8|IWS1_MOUSE Protein IWS1 homolog OS=Mus musculus GN=Iws1 PE=1 SV=1	2	54	54	53	35	29	26	26	22	19	19	27	9	24	32	31	29	8	26	14	15	26	35	29	26	26	22	19	19	27	9	24	32	31	29	8	26	14	15	26	35	29
Q3UWM4	Q3UWM4	2	2	2	Lysine-specific demethylase 7	Jhdm1d	>sp|Q3UWM4|KDM7_MOUSE Lysine-specific demethylase 7 OS=Mus musculus GN=Jhdm1d PE=2 SV=2	1	2	2	2	0	0	0	0	0	0	0	0	0	0	0	2	0	0	0	0	0	0	0	0	0	0	0	0	0	0	0	0	0	2	0	0	0	0	0	0	0	0
G3UZM1;Q69ZK6;G3UZX8	G3UZM1;Q69ZK6	87;87;30	87;87;30	80;80;30	Probable JmjC domain-containing histone demethylation protein 2C	Jmjd1c	>tr|G3UZM1|G3UZM1_MOUSE Probable JmjC domain-containing histone demethylation protein 2C OS=Mus musculus GN=Jmjd1c PE=2 SV=1;>sp|Q69ZK6|JHD2C_MOUSE Probable JmjC domain-containing histone demethylation protein 2C OS=Mus musculus GN=Jmjd1c PE=1 SV=3	3	87	87	80	5	11	19	53	9	30	2	31	1	28	24	59	17	4	12	20	2	29	5	11	19	53	9	30	2	31	1	28	24	59	17	4	12	20	2	29	5	11
Q99MN1;Q8R2P8	Q99MN1;Q8R2P8	15;14	15;14	15;14	Lysine--tRNA ligase;Lysyl-tRNA synthetase	Kars	>sp|Q99MN1|SYK_MOUSE Lysine--tRNA ligase OS=Mus musculus GN=Kars PE=1 SV=1;>tr|Q8R2P8|Q8R2P8_MOUSE Lysine--tRNA ligase OS=Mus musculus GN=Kars PE=2 SV=1	2	15	15	15	0	8	0	5	1	1	1	8	0	4	0	10	0	0	1	0	0	10	0	8	0	5	1	1	1	8	0	4	0	10	0	0	1	0	0	10	0	8
Q8CHK4-3;Q8CHK4;Q8CHK4-2;Q8CHK4-4	Q8CHK4-3;Q8CHK4;Q8CHK4-2;Q8CHK4-4	1;1;1;1	1;1;1;1	1;1;1;1	Histone acetyltransferase KAT5	Kat5	>sp|Q8CHK4-3|KAT5_MOUSE Isoform 3 of Histone acetyltransferase KAT5 OS=Mus musculus GN=Kat5;>sp|Q8CHK4|KAT5_MOUSE Histone acetyltransferase KAT5 OS=Mus musculus GN=Kat5 PE=1 SV=2;>sp|Q8CHK4-2|KAT5_MOUSE Isoform 2 of Histone acetyltransferase KAT5 OS=Mus mu	4	1	1	1	0	0	0	0	0	0	0	0	0	0	1	1	0	1	0	0	0	0	0	0	0	0	0	0	0	0	0	0	1	1	0	1	0	0	0	0	0	0
Q8BRB7;Q8BRB7-2;Q3UXM1;Q8BRB7-4;Q8BRB7-3	Q8BRB7;Q8BRB7-2	5;5;1;1;1	4;4;1;1;1	4;4;1;1;1	Histone acetyltransferase KAT6B	Kat6b	>sp|Q8BRB7|KAT6B_MOUSE Histone acetyltransferase KAT6B OS=Mus musculus GN=Kat6b PE=2 SV=3;>sp|Q8BRB7-2|KAT6B_MOUSE Isoform 2 of Histone acetyltransferase KAT6B OS=Mus musculus GN=Kat6b	5	5	4	4	0	1	0	4	0	0	0	1	0	0	0	1	0	0	0	0	0	0	0	0	0	3	0	0	0	0	0	0	0	1	0	0	0	0	0	0	0	0
Q5SVQ0;Q5SVQ0-3;Q5SVQ0-2;Q5SVQ0-4;Q5SVQ0-5;F6S4B9	Q5SVQ0;Q5SVQ0-3;Q5SVQ0-2;Q5SVQ0-4;Q5SVQ0-5	18;18;16;16;12;5	18;18;16;16;12;5	17;17;15;15;11;4	Histone acetyltransferase KAT7	Kat7	>sp|Q5SVQ0|KAT7_MOUSE Histone acetyltransferase KAT7 OS=Mus musculus GN=Kat7 PE=2 SV=1;>sp|Q5SVQ0-3|KAT7_MOUSE Isoform 3 of Histone acetyltransferase KAT7 OS=Mus musculus GN=Kat7;>sp|Q5SVQ0-2|KAT7_MOUSE Isoform 2 of Histone acetyltransferase KAT7 OS=Mus mu	6	18	18	17	2	4	4	8	4	2	3	8	1	3	6	9	4	0	6	0	3	5	2	4	4	8	4	2	3	8	1	3	6	9	4	0	6	0	3	5	2	3
Q80UY2;Q80UY2-2	Q80UY2;Q80UY2-2	1;1	1;1	1;1	E3 ubiquitin-protein ligase KCMF1	Kcmf1	>sp|Q80UY2|KCMF1_MOUSE E3 ubiquitin-protein ligase KCMF1 OS=Mus musculus GN=Kcmf1 PE=2 SV=1;>sp|Q80UY2-2|KCMF1_MOUSE Isoform 2 of E3 ubiquitin-protein ligase KCMF1 OS=Mus musculus GN=Kcmf1	2	1	1	1	1	0	1	0	1	0	1	0	1	0	1	0	0	0	1	0	1	0	1	0	1	0	1	0	1	0	1	0	1	0	0	0	1	0	1	0	1	0
A3KG93;Q6ZQ88;G8JL40;F6Z4I3;F6ZC60	A3KG93;Q6ZQ88;G8JL40	20;20;19;9;2	20;20;19;9;2	20;20;19;9;2	Lysine-specific histone demethylase 1A	Kdm1a	>tr|A3KG93|A3KG93_MOUSE Lysine-specific histone demethylase 1A OS=Mus musculus GN=Kdm1a PE=2 SV=1;>sp|Q6ZQ88|KDM1A_MOUSE Lysine-specific histone demethylase 1A OS=Mus musculus GN=Kdm1a PE=1 SV=2;>tr|G8JL40|G8JL40_MOUSE Lysine-specific histone demethylase 1	5	20	20	20	1	1	1	5	0	5	1	6	0	7	4	11	2	0	2	0	0	7	1	1	1	5	0	5	1	6	0	7	4	11	2	0	2	0	0	7	1	1
F6YRW4;P59997;P59997-2;P59997-3;H3BLD4;H3BL82;H3BKJ9	F6YRW4;P59997	21;21;7;4;4;3;1	21;21;7;4;4;3;1	21;21;7;4;4;3;1	Lysine-specific demethylase 2A	Kdm2a	>tr|F6YRW4|F6YRW4_MOUSE F-box and leucine-rich repeat protein 11 OS=Mus musculus GN=Kdm2a PE=4 SV=2;>sp|P59997|KDM2A_MOUSE Lysine-specific demethylase 2A OS=Mus musculus GN=Kdm2a PE=1 SV=2	7	21	21	21	3	2	2	2	3	6	0	8	0	7	11	9	2	0	3	1	0	6	3	2	2	2	3	6	0	8	0	7	11	9	2	0	3	1	0	6	3	2
Q8BW72;A2A8L9;Q8BW72-2;Q91VY5;B0V2M9;Q91VY5-2	Q8BW72;A2A8L9;Q8BW72-2	12;11;11;1;1;1	12;11;11;1;1;1	12;11;11;1;1;1	Lysine-specific demethylase 4A	Kdm4a	>sp|Q8BW72|KDM4A_MOUSE Lysine-specific demethylase 4A OS=Mus musculus GN=Kdm4a PE=1 SV=3;>tr|A2A8L9|A2A8L9_MOUSE Lysine-specific demethylase 4A OS=Mus musculus GN=Kdm4a PE=2 SV=1;>sp|Q8BW72-2|KDM4A_MOUSE Isoform 2 of Lysine-specific demethylase 4A OS=Mus m	6	12	12	12	1	0	0	0	1	4	1	6	1	2	1	6	0	0	1	0	0	3	1	0	0	0	1	4	1	6	1	2	1	6	0	0	1	0	0	3	1	0
Q8VCD7;I7HLQ5	Q8VCD7	4;1	4;1	4;1	Lysine-specific demethylase 4C	Kdm4c	>sp|Q8VCD7|KDM4C_MOUSE Lysine-specific demethylase 4C OS=Mus musculus GN=Kdm4c PE=1 SV=1	2	4	4	4	0	0	0	0	0	1	0	2	0	1	0	2	0	0	0	0	0	1	0	0	0	0	0	1	0	2	0	1	0	2	0	0	0	0	0	1	0	0
Q3UXZ9;E9Q8F1;F7BXT3	Q3UXZ9;E9Q8F1	52;52;3	52;52;3	49;49;0	Lysine-specific demethylase 5A	Kdm5a	>sp|Q3UXZ9|KDM5A_MOUSE Lysine-specific demethylase 5A OS=Mus musculus GN=Kdm5a PE=1 SV=2;>tr|E9Q8F1|E9Q8F1_MOUSE Lysine-specific demethylase 5A OS=Mus musculus GN=Kdm5a PE=2 SV=1	3	52	52	49	1	1	6	40	0	7	0	16	0	13	1	11	3	1	2	10	0	14	1	1	6	40	0	7	0	16	0	13	1	11	3	1	2	10	0	14	1	1
Q80Y84;Q80Y84-2;E9Q7L9;Q62240-4;Q62240-3	Q80Y84;Q80Y84-2	98;98;27;3;2	98;98;27;3;2	95;95;25;0;0	Lysine-specific demethylase 5B	Kdm5b	>sp|Q80Y84|KDM5B_MOUSE Lysine-specific demethylase 5B OS=Mus musculus GN=Kdm5b PE=1 SV=1;>sp|Q80Y84-2|KDM5B_MOUSE Isoform 2 of Lysine-specific demethylase 5B OS=Mus musculus GN=Kdm5b	5	98	98	95	2	17	13	78	4	35	1	44	0	28	6	41	9	6	6	28	3	35	2	17	13	78	4	35	1	44	0	28	6	41	9	6	6	28	3	35	2	16
Q5NCY0	Q5NCY0	4	4	4	Lysine-specific demethylase 6B	Kdm6b	>sp|Q5NCY0|KDM6B_MOUSE Lysine-specific demethylase 6B OS=Mus musculus GN=Kdm6b PE=1 SV=1	1	4	4	4	0	0	0	0	0	0	0	0	0	0	1	3	0	0	0	0	0	0	0	0	0	0	0	0	0	0	0	0	1	3	0	0	0	0	0	0	0	0
Q60749;Q9WU01;Q9WU01-2;Q9R226	Q60749	16;3;3;2	16;3;3;2	16;3;3;2	KH domain-containing, RNA-binding, signal transduction-associated protein 1	Khdrbs1	>sp|Q60749|KHDR1_MOUSE KH domain-containing, RNA-binding, signal transduction-associated protein 1 OS=Mus musculus GN=Khdrbs1 PE=1 SV=2	4	16	16	16	8	4	6	2	4	3	7	4	5	4	7	4	0	2	10	4	3	2	8	4	6	2	4	3	7	4	5	4	7	4	0	2	10	4	3	2	8	4
Q8BKS9	Q8BKS9	12	12	12	Pumilio domain-containing protein KIAA0020	Kiaa0020	>sp|Q8BKS9|K0020_MOUSE Pumilio domain-containing protein KIAA0020 OS=Mus musculus GN=Kiaa0020 PE=2 SV=2	1	12	12	12	0	1	1	1	0	0	1	9	0	4	0	2	0	0	0	1	0	5	0	1	1	1	0	0	1	9	0	4	0	2	0	0	0	1	0	5	0	1
Q8CHH5	Q8CHH5	6	6	6	Uncharacterized protein KIAA0240	Kiaa0240	>sp|Q8CHH5|GSC1L_MOUSE GLTSCR1-like protein OS=Mus musculus GN=Gltscr1l PE=2 SV=2	1	6	6	6	4	0	0	2	1	1	1	1	0	2	1	0	2	0	2	0	1	1	4	0	0	2	1	1	1	1	0	2	1	0	2	0	2	0	1	1	4	0
Q3V300	Q3V300	1	1	1	Kinesin-like protein KIF22	Kif22	>sp|Q3V300|KIF22_MOUSE Kinesin-like protein KIF22 OS=Mus musculus GN=Kif22 PE=2 SV=2	1	1	1	1	0	0	0	0	0	0	0	1	0	0	0	0	0	0	0	0	0	1	0	0	0	0	0	0	0	1	0	0	0	0	0	0	0	0	0	1	0	0
Q9JJZ6	Q9JJZ6	4	4	4	Krueppel-like factor 13	Klf13	>sp|Q9JJZ6|KLF13_MOUSE Krueppel-like factor 13 OS=Mus musculus GN=Klf13 PE=2 SV=2	1	4	4	4	0	0	0	1	0	1	0	2	0	0	1	1	0	0	1	1	0	1	0	0	0	1	0	1	0	2	0	0	1	1	0	0	1	1	0	1	0	0
Q60960;O35345;Q4FJZ2;G3UZK5;G3UXT6;G3UXF0;G3UWJ8;G3UXW7;A2ADZ6	Q60960;O35345;Q4FJZ2;G3UZK5;G3UXT6	8;4;4;4;4;3;3;1;1	8;4;4;4;4;3;3;1;1	8;4;4;4;4;3;3;1;1	Importin subunit alpha-1;Importin subunit alpha-7;Importin subunit alpha	Kpna1;Kpna6	>sp|Q60960|IMA1_MOUSE Importin subunit alpha-1 OS=Mus musculus GN=Kpna1 PE=1 SV=2;>sp|O35345|IMA7_MOUSE Importin subunit alpha-7 OS=Mus musculus GN=Kpna6 PE=1 SV=2;>tr|Q4FJZ2|Q4FJZ2_MOUSE Importin subunit alpha OS=Mus musculus GN=Kpna6 PE=2 SV=1;>tr|G3UZK5	9	8	8	8	2	3	2	4	0	2	1	3	0	3	2	3	0	0	1	2	0	3	2	3	2	4	0	2	1	3	0	3	2	3	0	0	1	2	0	3	2	3
P52293;A6PW68;A2A601;A2A600;A2A602;F2Z431	P52293	11;5;5;5;2;2	11;5;5;5;2;2	11;5;5;5;2;2	Importin subunit alpha-2	Kpna2	>sp|P52293|IMA2_MOUSE Importin subunit alpha-2 OS=Mus musculus GN=Kpna2 PE=1 SV=2	6	11	11	11	1	4	1	6	1	3	1	4	1	4	1	8	1	0	1	4	2	5	1	4	1	6	1	3	1	4	1	4	1	8	1	0	1	4	2	5	1	4
O35344	O35344	10	10	6	Importin subunit alpha-3	Kpna3	>sp|O35344|IMA3_MOUSE Importin subunit alpha-3 OS=Mus musculus GN=Kpna3 PE=1 SV=1	1	10	10	6	1	3	1	8	1	2	1	5	0	4	1	6	1	1	1	2	0	6	1	3	1	8	1	2	1	5	0	4	1	6	1	1	1	2	0	6	1	3
O35343;D3YTN1	O35343	8;3	4;1	4;1	Importin subunit alpha-4	Kpna4	>sp|O35343|IMA4_MOUSE Importin subunit alpha-4 OS=Mus musculus GN=Kpna4 PE=2 SV=1	2	8	4	4	1	2	1	7	1	1	1	3	1	3	1	4	0	0	1	1	1	4	1	2	1	4	1	1	1	2	1	2	1	2	0	0	1	1	1	2	1	2
P70168	P70168	9	9	9	Importin subunit beta-1	Kpnb1	>sp|P70168|IMB1_MOUSE Importin subunit beta-1 OS=Mus musculus GN=Kpnb1 PE=1 SV=2	1	9	9	9	4	1	1	1	1	1	1	4	0	3	3	3	2	0	2	0	0	3	4	1	1	1	1	1	1	4	0	3	3	3	2	0	2	0	0	3	4	1
F6WIU1;Q8VDQ9	F6WIU1;Q8VDQ9	8;8	8;8	8;8	Protein KRI1 homolog	Kri1	>tr|F6WIU1|F6WIU1_MOUSE Protein KRI1 homolog OS=Mus musculus GN=Kri1 PE=4 SV=1;>sp|Q8VDQ9|KRI1_MOUSE Protein KRI1 homolog OS=Mus musculus GN=Kri1 PE=1 SV=2	2	8	8	8	2	0	5	2	0	0	0	0	0	0	4	1	2	0	5	0	0	0	2	0	5	2	0	0	0	0	0	0	4	1	2	0	5	0	0	0	2	0
Q8BGA5;G3UZA0	Q8BGA5;G3UZA0	18;16	18;16	18;16	KRR1 small subunit processome component homolog	Krr1	>sp|Q8BGA5|KRR1_MOUSE KRR1 small subunit processome component homolog OS=Mus musculus GN=Krr1 PE=2 SV=1;>tr|G3UZA0|G3UZA0_MOUSE KRR1 small subunit processome component homolog OS=Mus musculus GN=Krr1 PE=2 SV=1	2	18	18	18	2	3	3	11	0	4	1	7	1	7	1	13	0	0	1	3	1	10	2	3	3	11	0	4	1	7	1	7	1	13	0	0	1	3	1	10	2	3
A6BLY7	A6BLY7	3	1	1	Keratin, type I cytoskeletal 28	Krt28	>sp|A6BLY7|K1C28_MOUSE Keratin, type I cytoskeletal 28 OS=Mus musculus GN=Krt28 PE=1 SV=1	1	3	1	1	3	1	2	1	2	2	2	1	1	2	2	1	1	1	2	0	2	2	1	1	1	1	1	1	1	1	0	1	1	0	1	1	1	0	1	1	1	1
J3QNB1;Q6ZQ58;Q9D423;E9PYM4;Q6ZQ58-2	J3QNB1;Q6ZQ58	46;46;3;1;1	46;46;3;1;1	46;46;3;1;1	La-related protein 1	Larp1	>tr|J3QNB1|J3QNB1_MOUSE La-related protein 1 OS=Mus musculus GN=Larp1 PE=4 SV=1;>sp|Q6ZQ58|LARP1_MOUSE La-related protein 1 OS=Mus musculus GN=Larp1 PE=1 SV=2	5	46	46	46	11	21	12	27	5	12	5	23	1	13	14	20	23	10	9	19	9	15	11	21	12	27	5	12	5	23	1	13	14	20	23	10	9	19	9	15	11	21
Q05CL8;Q05CL8-2	Q05CL8	50;16	50;16	35;12	La-related protein 7	Larp7	>sp|Q05CL8|LARP7_MOUSE La-related protein 7 OS=Mus musculus GN=Larp7 PE=1 SV=2	2	50	50	35	28	27	18	27	13	14	10	24	4	20	24	25	12	2	23	6	8	16	28	27	18	27	13	14	10	24	4	20	24	25	12	2	23	6	8	16	17	16
Q8BMJ2	Q8BMJ2	26	26	26	Leucine--tRNA ligase, cytoplasmic	Lars	>sp|Q8BMJ2|SYLC_MOUSE Leucine--tRNA ligase, cytoplasmic OS=Mus musculus GN=Lars PE=2 SV=2	1	26	26	26	1	5	1	8	1	5	0	18	0	10	1	3	2	0	0	0	0	11	1	5	1	8	1	5	0	18	0	10	1	3	2	0	0	0	0	11	1	5
A2BE28;A2BE28-2	A2BE28;A2BE28-2	30;30	30;30	30;30	Ribosomal biogenesis protein LAS1L	Las1l	>sp|A2BE28|LAS1L_MOUSE Ribosomal biogenesis protein LAS1L OS=Mus musculus GN=Las1l PE=1 SV=1;>sp|A2BE28-2|LAS1L_MOUSE Isoform 2 of Ribosomal biogenesis protein LAS1L OS=Mus musculus GN=Las1l	2	30	30	30	9	20	5	25	6	14	3	21	1	16	8	20	6	1	9	5	1	19	9	20	5	25	6	14	3	21	1	16	8	20	6	1	9	5	1	19	9	20
Q3U9G9	Q3U9G9	21	21	21	Lamin-B receptor	Lbr	>sp|Q3U9G9|LBR_MOUSE Lamin-B receptor OS=Mus musculus GN=Lbr PE=1 SV=2	1	21	21	21	3	0	4	7	2	6	3	4	2	5	5	18	1	4	3	0	1	6	3	0	4	7	2	6	3	4	2	5	5	18	1	4	3	0	1	6	3	0
G5E8N5;P06151;D3YZQ9;D3Z736;P16125;P00342;D3YZE4;D3YVR7;D3Z7F0	G5E8N5;P06151;D3YZQ9;D3Z736	4;4;4;4;1;1;1;1;1	4;4;4;4;1;1;1;1;1	4;4;4;4;1;1;1;1;1	L-lactate dehydrogenase;L-lactate dehydrogenase A chain	Ldha	>tr|G5E8N5|G5E8N5_MOUSE L-lactate dehydrogenase OS=Mus musculus GN=Ldha PE=3 SV=1;>sp|P06151|LDHA_MOUSE L-lactate dehydrogenase A chain OS=Mus musculus GN=Ldha PE=1 SV=3;>tr|D3YZQ9|D3YZQ9_MOUSE L-lactate dehydrogenase (Fragment) OS=Mus musculus GN=Ldha PE=	9	4	4	4	0	0	0	0	0	0	0	3	0	1	0	1	0	0	0	0	0	4	0	0	0	0	0	0	0	3	0	1	0	1	0	0	0	0	0	4	0	0
Q5XJE5;Q5XJE5-2	Q5XJE5	26;1	26;1	26;1	RNA polymerase-associated protein LEO1	Leo1	>sp|Q5XJE5|LEO1_MOUSE RNA polymerase-associated protein LEO1 OS=Mus musculus GN=Leo1 PE=1 SV=2	2	26	26	26	9	12	6	12	4	6	4	11	0	8	7	12	9	0	10	3	6	11	9	12	6	12	4	6	4	11	0	8	7	12	9	0	10	3	6	11	9	12
Q80ZH7;K4DI59;P97386;Q3UC82;B1AT03;P97386-2;Q3TJN5;G3UYI8;Q9CPU3	Q80ZH7;K4DI59;P97386;Q3UC82;B1AT03;P97386-2	55;54;54;54;52;51;21;12;1	55;54;54;54;52;51;21;12;1	55;54;54;54;52;51;21;12;1	DNA ligase;DNA ligase 3	Lig3	>tr|Q80ZH7|Q80ZH7_MOUSE DNA ligase OS=Mus musculus GN=Lig3 PE=2 SV=1;>tr|K4DI59|K4DI59_MOUSE DNA ligase OS=Mus musculus GN=Lig3 PE=3 SV=1;>sp|P97386|DNLI3_MOUSE DNA ligase 3 OS=Mus musculus GN=Lig3 PE=1 SV=2;>tr|Q3UC82|Q3UC82_MOUSE DNA ligase OS=Mus muscul	9	55	55	55	11	21	10	27	7	20	3	31	0	32	9	28	17	4	23	9	6	31	11	21	10	27	7	20	3	31	0	32	9	28	17	4	23	9	6	31	11	21
P14733	P14733	3	3	3	Lamin-B1	Lmnb1	>sp|P14733|LMNB1_MOUSE Lamin-B1 OS=Mus musculus GN=Lmnb1 PE=1 SV=3	1	3	3	3	2	0	0	0	0	0	1	0	1	1	2	0	1	0	1	0	2	0	2	0	0	0	0	0	1	0	1	1	2	0	1	0	1	0	2	0	2	0
Q8CDD9;G3X9P5;G5E8M8;D3YVQ7;Q8CDD9-2;Q149J1;D3YWW6;D3Z1H3;D3Z005	Q8CDD9;G3X9P5;G5E8M8;D3YVQ7	12;9;9;8;3;2;1;1;1	12;9;9;8;3;2;1;1;1	12;9;9;8;3;2;1;1;1	Ligand-dependent nuclear receptor-interacting factor 1	Lrif1;4933421E11Rik	>sp|Q8CDD9|LRIF1_MOUSE Ligand-dependent nuclear receptor-interacting factor 1 OS=Mus musculus GN=Lrif1 PE=2 SV=2;>tr|G3X9P5|G3X9P5_MOUSE Ligand-dependent nuclear receptor-interacting factor 1 OS=Mus musculus GN=Lrif1 PE=4 SV=1;>tr|G5E8M8|G5E8M8_MOUSE Ligan	9	12	12	12	0	0	0	1	0	4	0	3	0	4	1	7	1	2	0	0	0	3	0	0	0	1	0	4	0	3	0	4	1	7	1	2	0	0	0	3	0	0
Q8BUI3;H9KV12;F6RP62	Q8BUI3	7;2;1	7;2;1	7;2;1	Leucine-rich repeat and WD repeat-containing protein 1	LRWD1	>sp|Q8BUI3|LRWD1_MOUSE Leucine-rich repeat and WD repeat-containing protein 1 OS=Mus musculus GN=LRWD1 PE=2 SV=1	3	7	7	7	1	0	0	0	0	1	0	3	0	4	0	4	0	1	0	1	0	3	1	0	0	0	0	1	0	3	0	4	0	4	0	1	0	1	0	3	1	0
O35900;O35901	O35900;O35901	3;2	3;2	3;2	U6 snRNA-associated Sm-like protein LSm2	Lsm2	>sp|O35900|LSM2_MOUSE U6 snRNA-associated Sm-like protein LSm2 OS=Mus musculus GN=Lsm2 PE=2 SV=1;>tr|O35901|O35901_MOUSE G7b alternative form OS=Mus musculus GN=Lsm2 PE=2 SV=1	2	3	3	3	1	0	0	2	0	0	0	1	0	2	0	0	0	0	0	0	0	0	1	0	0	2	0	0	0	1	0	2	0	0	0	0	0	0	0	0	1	0
P62311	P62311	3	3	3	U6 snRNA-associated Sm-like protein LSm3	Lsm3	>sp|P62311|LSM3_MOUSE U6 snRNA-associated Sm-like protein LSm3 OS=Mus musculus GN=Lsm3 PE=3 SV=2	1	3	3	3	0	0	0	1	0	0	0	0	0	0	0	2	0	0	0	0	0	1	0	0	0	1	0	0	0	0	0	0	0	2	0	0	0	0	0	1	0	0
Q9CY46;Q9QXA5;D3YTP8	Q9CY46;Q9QXA5;D3YTP8	3;3;2	3;3;2	3;3;2	U6 snRNA-associated Sm-like protein LSm4	Lsm4	>tr|Q9CY46|Q9CY46_MOUSE LSM4 homolog, U6 small nuclear RNA associated (S. cerevisiae), isoform CRA_b OS=Mus musculus GN=Lsm4 PE=2 SV=1;>sp|Q9QXA5|LSM4_MOUSE U6 snRNA-associated Sm-like protein LSm4 OS=Mus musculus GN=Lsm4 PE=2 SV=1;>tr|D3YTP8|D3YTP8_MOUSE	3	3	3	3	0	0	0	1	0	1	1	0	0	0	0	2	0	0	0	0	0	0	0	0	0	1	0	1	1	0	0	0	0	2	0	0	0	0	0	0	0	0
P62322	P62322	2	2	2	U6 snRNA-associated Sm-like protein LSm5	Lsm5	>sp|P62322|LSM5_MOUSE U6 snRNA-associated Sm-like protein LSm5 OS=Mus musculus GN=Lsm5 PE=2 SV=2	1	2	2	2	0	0	0	2	0	0	0	1	0	1	0	0	0	0	0	0	0	2	0	0	0	2	0	0	0	1	0	1	0	0	0	0	0	0	0	2	0	0
P62313	P62313	3	3	3	U6 snRNA-associated Sm-like protein LSm6	Lsm6	>sp|P62313|LSM6_MOUSE U6 snRNA-associated Sm-like protein LSm6 OS=Mus musculus GN=Lsm6 PE=2 SV=1	1	3	3	3	0	0	0	2	0	3	0	0	0	0	0	0	0	0	0	0	0	0	0	0	0	2	0	3	0	0	0	0	0	0	0	0	0	0	0	0	0	0
Q6NSQ7	Q6NSQ7	21	21	21	Protein LTV1 homolog	Ltv1	>sp|Q6NSQ7|LTV1_MOUSE Protein LTV1 homolog OS=Mus musculus GN=Ltv1 PE=2 SV=2	1	21	21	21	12	7	8	7	5	5	3	12	3	12	9	8	2	3	14	7	2	9	12	7	8	7	5	5	3	12	3	12	9	8	2	3	14	7	2	9	12	7
Q9CYI4;Q9CYI4-2;D3Z765;D6RGP6;D6REI1;D3YZ82	Q9CYI4;Q9CYI4-2;D3Z765	7;5;4;2;2;2	2;1;1;1;1;1	2;1;1;1;1;1	Putative RNA-binding protein Luc7-like 1	Luc7l	>sp|Q9CYI4|LUC7L_MOUSE Putative RNA-binding protein Luc7-like 1 OS=Mus musculus GN=Luc7l PE=2 SV=2;>sp|Q9CYI4-2|LUC7L_MOUSE Isoform 2 of Putative RNA-binding protein Luc7-like 1 OS=Mus musculus GN=Luc7l;>tr|D3Z765|D3Z765_MOUSE Putative RNA-binding protein	6	7	2	2	3	0	2	4	1	0	2	0	1	1	4	1	2	0	1	0	1	1	0	0	0	1	0	0	0	0	0	1	2	1	1	0	0	0	0	1	0	0
Q7TNC4;Q7TNC4-4;Q7TNC4-3;Q7TNC4-2;Q05CX5;E9PX54;E9Q715	Q7TNC4;Q7TNC4-4;Q7TNC4-3;Q7TNC4-2;Q05CX5;E9PX54;E9Q715	10;10;10;10;7;7;7	10;10;10;10;7;7;7	5;5;5;5;3;3;3	Putative RNA-binding protein Luc7-like 2	Luc7l2	>sp|Q7TNC4|LC7L2_MOUSE Putative RNA-binding protein Luc7-like 2 OS=Mus musculus GN=Luc7l2 PE=1 SV=1;>sp|Q7TNC4-4|LC7L2_MOUSE Isoform 4 of Putative RNA-binding protein Luc7-like 2 OS=Mus musculus GN=Luc7l2;>sp|Q7TNC4-3|LC7L2_MOUSE Isoform 3 of Putative RNA-	7	10	10	5	7	0	5	6	1	0	3	0	2	0	4	1	1	0	3	0	2	2	7	0	5	6	1	0	3	0	2	0	4	1	1	0	3	0	2	2	4	0
Q08288;D3Z345;D3Z7N3;D3Z5X8;D3YU83;D3Z009;D6RDT2	Q08288	34;13;13;11;8;2;2	34;13;13;11;8;2;2	34;13;13;11;8;2;2	Cell growth-regulating nucleolar protein	Lyar	>sp|Q08288|LYAR_MOUSE Cell growth-regulating nucleolar protein OS=Mus musculus GN=Lyar PE=1 SV=2	7	34	34	34	5	15	6	15	2	11	7	16	5	11	7	21	0	0	7	12	3	12	5	15	6	15	2	11	7	16	5	11	7	21	0	0	7	12	3	12	5	15
Q4VC33-2;Q4VC33	Q4VC33-2;Q4VC33	8;8	8;8	8;8	Macrophage erythroblast attacher	Maea	>sp|Q4VC33-2|MAEA_MOUSE Isoform 2 of Macrophage erythroblast attacher OS=Mus musculus GN=Maea;>sp|Q4VC33|MAEA_MOUSE Macrophage erythroblast attacher OS=Mus musculus GN=Maea PE=1 SV=1	2	8	8	8	0	0	0	0	0	1	0	2	0	5	0	0	0	0	0	0	0	5	0	0	0	0	0	1	0	2	0	5	0	0	0	0	0	0	0	5	0	0
E9PVG7;F8VPL5;P97820	E9PVG7;F8VPL5;P97820	2;2;2	1;1;1	1;1;1	Mitogen-activated protein kinase kinase kinase kinase 4	Map4k4	>tr|E9PVG7|E9PVG7_MOUSE Mitogen-activated protein kinase kinase kinase kinase 4 OS=Mus musculus GN=Map4k4 PE=4 SV=2;>tr|F8VPL5|F8VPL5_MOUSE Mitogen-activated protein kinase kinase kinase kinase 4 OS=Mus musculus GN=Map4k4 PE=2 SV=1;>sp|P97820|M4K4_MOUSE Mi	3	2	1	1	1	0	1	1	1	0	0	0	0	0	1	0	1	0	1	0	0	0	1	0	0	0	1	0	0	0	0	0	1	0	1	0	1	0	0	0	1	0
E9QB02;Q68FL6;F6W0G8	E9QB02;Q68FL6	22;22;5	22;22;5	22;22;5	Methionine--tRNA ligase, cytoplasmic	Mars	>tr|E9QB02|E9QB02_MOUSE Methionine--tRNA ligase, cytoplasmic OS=Mus musculus GN=Mars PE=2 SV=1;>sp|Q68FL6|SYMC_MOUSE Methionine--tRNA ligase, cytoplasmic OS=Mus musculus GN=Mars PE=2 SV=1	3	22	22	22	0	10	0	12	2	0	0	8	0	8	0	13	0	0	1	0	0	3	0	10	0	12	2	0	0	8	0	8	0	13	0	0	1	0	0	3	0	10
Q8K310	Q8K310	34	34	34	Matrin-3	Matr3	>sp|Q8K310|MATR3_MOUSE Matrin-3 OS=Mus musculus GN=Matr3 PE=1 SV=1	1	34	34	34	13	10	8	10	9	8	8	20	2	12	9	7	13	0	14	4	9	13	13	10	8	10	9	8	8	20	2	12	9	7	13	0	14	4	9	13	13	10
Q9D2X5;Q9D2X5-2	Q9D2X5;Q9D2X5-2	4;4	4;4	4;4	MAU2 chromatid cohesion factor homolog	Mau2	>sp|Q9D2X5|SCC4_MOUSE MAU2 chromatid cohesion factor homolog OS=Mus musculus GN=Mau2 PE=2 SV=3;>sp|Q9D2X5-2|SCC4_MOUSE Isoform 2 of MAU2 chromatid cohesion factor homolog OS=Mus musculus GN=Mau2	2	4	4	4	0	0	0	0	0	0	0	0	0	3	0	3	0	0	0	0	0	2	0	0	0	0	0	0	0	0	0	3	0	3	0	0	0	0	0	2	0	0
Q9Z2E1;Q9Z2E1-2;F6UPR7	Q9Z2E1;Q9Z2E1-2	40;21;8	40;21;8	36;19;6	Methyl-CpG-binding domain protein 2	Mbd2	>sp|Q9Z2E1|MBD2_MOUSE Methyl-CpG-binding domain protein 2 OS=Mus musculus GN=Mbd2 PE=2 SV=2;>sp|Q9Z2E1-2|MBD2_MOUSE Isoform 2 of Methyl-CpG-binding domain protein 2 OS=Mus musculus GN=Mbd2	3	40	40	36	3	7	11	32	2	15	3	15	0	16	5	27	2	11	3	20	1	17	3	7	11	32	2	15	3	15	0	16	5	27	2	11	3	20	1	17	3	6
Q9Z2D8;D3YTR5;Q9Z2D8-2;F6WZH1	Q9Z2D8;D3YTR5;Q9Z2D8-2;F6WZH1	31;27;27;18	27;23;23;16	5;1;1;0	Methyl-CpG-binding domain protein 3	Mbd3	>sp|Q9Z2D8|MBD3_MOUSE Methyl-CpG-binding domain protein 3 OS=Mus musculus GN=Mbd3 PE=1 SV=1;>tr|D3YTR5|D3YTR5_MOUSE Methyl-CpG-binding domain protein 3 OS=Mus musculus GN=Mbd3 PE=2 SV=1;>sp|Q9Z2D8-2|MBD3_MOUSE Isoform 2 of Methyl-CpG-binding domain protein	4	31	27	5	3	3	9	23	1	12	3	11	3	15	4	20	4	15	5	7	1	15	3	2	8	21	1	11	2	9	3	13	4	18	2	12	5	4	1	13	0	0
G3X9Q0;Q9JKP5	G3X9Q0;Q9JKP5	1;1	1;1	1;1	Muscleblind-like protein 1	Mbnl1	>tr|G3X9Q0|G3X9Q0_MOUSE Muscleblind-like 1 (Drosophila), isoform CRA_a OS=Mus musculus GN=Mbnl1 PE=4 SV=1;>sp|Q9JKP5|MBNL1_MOUSE Muscleblind-like protein 1 OS=Mus musculus GN=Mbnl1 PE=1 SV=1	2	1	1	1	0	0	0	0	0	0	0	1	0	1	0	1	0	0	0	0	0	1	0	0	0	0	0	0	0	1	0	1	0	1	0	0	0	0	0	1	0	0
Q99MR8;F6Z2J7;D6RI29	Q99MR8;F6Z2J7	8;4;1	8;4;1	8;4;1	Methylcrotonoyl-CoA carboxylase subunit alpha, mitochondrial	Mccc1	>sp|Q99MR8|MCCA_MOUSE Methylcrotonoyl-CoA carboxylase subunit alpha, mitochondrial OS=Mus musculus GN=Mccc1 PE=2 SV=2;>tr|F6Z2J7|F6Z2J7_MOUSE Methylcrotonoyl-CoA carboxylase subunit alpha, mitochondrial (Fragment) OS=Mus musculus GN=Mccc1 PE=2 SV=1	3	8	8	8	0	0	0	0	5	8	0	2	0	1	1	0	0	0	1	0	0	2	0	0	0	0	5	8	0	2	0	1	1	0	0	0	1	0	0	2	0	0
Q3ULD5	Q3ULD5	2	2	2	Methylcrotonoyl-CoA carboxylase beta chain, mitochondrial	Mccc2	>sp|Q3ULD5|MCCB_MOUSE Methylcrotonoyl-CoA carboxylase beta chain, mitochondrial OS=Mus musculus GN=Mccc2 PE=2 SV=1	1	2	2	2	0	0	0	0	0	2	0	0	0	1	0	0	0	0	0	0	0	0	0	0	0	0	0	2	0	0	0	1	0	0	0	0	0	0	0	0	0	0
P97311	P97311	1	1	1	DNA replication licensing factor MCM6	Mcm6	>sp|P97311|MCM6_MOUSE DNA replication licensing factor MCM6 OS=Mus musculus GN=Mcm6 PE=1 SV=1	1	1	1	1	0	0	0	0	1	0	0	1	0	1	0	0	0	0	0	0	0	1	0	0	0	0	1	0	0	1	0	1	0	0	0	0	0	0	0	1	0	0
E9QK89;Q5PSV9	E9QK89;Q5PSV9	3;3	3;3	3;3	Mediator of DNA damage checkpoint protein 1	Mdc1	>tr|E9QK89|E9QK89_MOUSE Mediator of DNA damage checkpoint protein 1 OS=Mus musculus GN=Mdc1 PE=2 SV=1;>sp|Q5PSV9|MDC1_MOUSE Mediator of DNA damage checkpoint protein 1 OS=Mus musculus GN=Mdc1 PE=1 SV=1	2	3	3	3	1	0	0	0	0	1	0	1	0	0	0	0	0	0	0	0	0	2	1	0	0	0	0	1	0	1	0	0	0	0	0	0	0	0	0	2	1	0
P08249	P08249	3	3	3	Malate dehydrogenase, mitochondrial	Mdh2	>sp|P08249|MDHM_MOUSE Malate dehydrogenase, mitochondrial OS=Mus musculus GN=Mdh2 PE=1 SV=3	1	3	3	3	0	0	0	0	0	1	0	1	0	2	0	0	0	0	0	0	0	1	0	0	0	0	0	1	0	1	0	2	0	0	0	0	0	0	0	1	0	0
A2ANY6;J3QMC5	A2ANY6;J3QMC5	27;27	27;27	26;26	Midasin	Mdn1	>tr|A2ANY6|A2ANY6_MOUSE Midasin OS=Mus musculus GN=Mdn1 PE=2 SV=1;>tr|J3QMC5|J3QMC5_MOUSE Midasin OS=Mus musculus GN=Mdn1 PE=3 SV=1	2	27	27	26	2	0	2	10	0	4	0	15	0	7	0	1	0	0	0	0	1	9	2	0	2	10	0	4	0	15	0	7	0	1	0	0	0	0	1	9	2	0
Q9Z2D6-2;Q9Z2D6;D3Z7U4;D3YY81	Q9Z2D6-2;Q9Z2D6	6;6;1;1	6;6;1;1	6;6;1;1	Methyl-CpG-binding protein 2	Mecp2	>sp|Q9Z2D6-2|MECP2_MOUSE Isoform B of Methyl-CpG-binding protein 2 OS=Mus musculus GN=Mecp2;>sp|Q9Z2D6|MECP2_MOUSE Methyl-CpG-binding protein 2 OS=Mus musculus GN=Mecp2 PE=1 SV=1	4	6	6	6	1	0	2	0	1	1	1	2	0	2	0	0	1	0	1	1	1	2	1	0	2	0	1	1	1	2	0	2	0	0	1	0	1	1	1	2	1	0
Q8VCD5	Q8VCD5	1	1	1	Mediator of RNA polymerase II transcription subunit 17	Med17	>sp|Q8VCD5|MED17_MOUSE Mediator of RNA polymerase II transcription subunit 17 OS=Mus musculus GN=Med17 PE=1 SV=1	1	1	1	1	0	0	0	0	0	0	0	1	0	0	0	0	0	0	0	0	0	1	0	0	0	0	0	0	0	1	0	0	0	0	0	0	0	0	0	1	0	0
E9QNV2;Q80YQ2-2;F8WJB0;Q80YQ2;H3BK33	E9QNV2;Q80YQ2-2;F8WJB0;Q80YQ2;H3BK33	3;3;3;3;3	3;3;3;3;3	3;3;3;3;3	Mediator of RNA polymerase II transcription subunit 23	Med23	>tr|E9QNV2|E9QNV2_MOUSE Mediator of RNA polymerase II transcription subunit 23 OS=Mus musculus GN=Med23 PE=2 SV=1;>sp|Q80YQ2-2|MED23_MOUSE Isoform 2 of Mediator of RNA polymerase II transcription subunit 23 OS=Mus musculus GN=Med23;>tr|F8WJB0|F8WJB0_MOUSE	5	3	3	3	0	0	0	0	0	1	0	0	0	0	0	0	0	0	0	0	0	2	0	0	0	0	0	1	0	0	0	0	0	0	0	0	0	0	0	2	0	0
A6PW47;Q99K74;Q99K74-2;Q99K74-3	A6PW47;Q99K74;Q99K74-2;Q99K74-3	2;2;2;1	2;2;2;1	2;2;2;1	Mediator of RNA polymerase II transcription subunit 24	Med24	>tr|A6PW47|A6PW47_MOUSE Mediator of RNA polymerase II transcription subunit 24 OS=Mus musculus GN=Med24 PE=2 SV=1;>sp|Q99K74|MED24_MOUSE Mediator of RNA polymerase II transcription subunit 24 OS=Mus musculus GN=Med24 PE=1 SV=1;>sp|Q99K74-2|MED24_MOUSE Isof	4	2	2	2	0	0	0	0	0	0	0	0	0	1	0	0	0	0	0	0	0	2	0	0	0	0	0	0	0	0	0	1	0	0	0	0	0	0	0	2	0	0
Q8VCB2-3;Q8VCB2;Q8VCB2-2	Q8VCB2-3;Q8VCB2;Q8VCB2-2	1;1;1	1;1;1	1;1;1	Mediator of RNA polymerase II transcription subunit 25	Med25	>sp|Q8VCB2-3|MED25_MOUSE Isoform 3 of Mediator of RNA polymerase II transcription subunit 25 OS=Mus musculus GN=Med25;>sp|Q8VCB2|MED25_MOUSE Mediator of RNA polymerase II transcription subunit 25 OS=Mus musculus GN=Med25 PE=1 SV=1;>sp|Q8VCB2-2|MED25_MOUSE	3	1	1	1	0	0	1	0	0	0	0	0	0	0	0	0	0	0	0	0	0	0	0	0	1	0	0	0	0	0	0	0	0	0	0	0	0	0	0	0	0	0
O88559;D3YZC2;F8WHD9;O88559-2;F7CJP6	O88559;D3YZC2;F8WHD9;O88559-2	9;9;8;8;2	9;9;8;8;2	9;9;8;8;2	Menin	Men1	>sp|O88559|MEN1_MOUSE Menin OS=Mus musculus GN=Men1 PE=1 SV=2;>tr|D3YZC2|D3YZC2_MOUSE Menin OS=Mus musculus GN=Men1 PE=2 SV=1;>tr|F8WHD9|F8WHD9_MOUSE Menin OS=Mus musculus GN=Men1 PE=2 SV=1;>sp|O88559-2|MEN1_MOUSE Isoform 2 of Menin OS=Mus musculus GN=Men1	5	9	9	9	1	2	1	0	2	0	1	5	0	4	1	1	0	0	2	0	1	3	1	2	1	0	2	0	1	5	0	4	1	1	0	0	2	0	1	3	1	2
Q8K3A9;F6XIE4;E9Q350;Q80TT2	Q8K3A9	30;6;1;1	30;6;1;1	30;6;1;1	7SK snRNA methylphosphate capping enzyme	Mepce	>sp|Q8K3A9|MEPCE_MOUSE 7SK snRNA methylphosphate capping enzyme OS=Mus musculus GN=Mepce PE=1 SV=2	4	30	30	30	8	9	6	18	7	6	3	14	2	12	9	19	10	2	13	5	2	10	8	9	6	18	7	6	3	14	2	12	9	19	10	2	13	5	2	10	8	9
Q8BP48	Q8BP48	1	1	1	Methionine aminopeptidase 1	Metap1	>sp|Q8BP48|AMPM1_MOUSE Methionine aminopeptidase 1 OS=Mus musculus GN=Metap1 PE=2 SV=1	1	1	1	1	0	0	0	0	0	0	0	1	0	1	0	1	0	0	0	0	0	1	0	0	0	0	0	0	0	1	0	1	0	1	0	0	0	0	0	1	0	0
Q9Z120;D3Z7D2	Q9Z120;D3Z7D2	1;1	1;1	1;1	tRNA (guanine-N(7)-)-methyltransferase	Mettl1	>sp|Q9Z120|TRMB_MOUSE tRNA (guanine-N(7)-)-methyltransferase OS=Mus musculus GN=Mettl1 PE=2 SV=1;>tr|D3Z7D2|D3Z7D2_MOUSE tRNA (guanine-N(7)-)-methyltransferase OS=Mus musculus GN=Mettl1 PE=2 SV=1	2	1	1	1	0	0	0	0	0	0	0	1	0	0	0	1	0	0	0	0	0	0	0	0	0	0	0	0	0	1	0	0	0	1	0	0	0	0	0	0	0	0
E9Q7K9;Q3U2U7;F7AGB5;E9Q0X9	E9Q7K9;Q3U2U7;F7AGB5;E9Q0X9	2;2;2;1	2;2;2;1	2;2;2;1	Methyltransferase-like protein 17, mitochondrial	Mettl17	>tr|E9Q7K9|E9Q7K9_MOUSE Methyltransferase-like protein 17, mitochondrial OS=Mus musculus GN=Mettl17 PE=2 SV=1;>sp|Q3U2U7|MET17_MOUSE Methyltransferase-like protein 17, mitochondrial OS=Mus musculus GN=Mettl17 PE=2 SV=2;>tr|F7AGB5|F7AGB5_MOUSE Methyltransfe	4	2	2	2	0	0	0	0	0	0	0	0	0	0	1	0	0	0	0	0	0	1	0	0	0	0	0	0	0	0	0	0	1	0	0	0	0	0	0	1	0	0
Q9CQU1	Q9CQU1	10	10	10	Microfibrillar-associated protein 1	Mfap1	>sp|Q9CQU1|MFAP1_MOUSE Microfibrillar-associated protein 1 OS=Mus musculus GN=Mfap1 PE=1 SV=1	1	10	10	10	5	2	5	0	0	2	2	1	1	2	2	0	0	0	4	0	1	2	5	2	5	0	0	2	2	1	1	2	2	0	0	0	4	0	1	2	5	2
E9QLG3;A2AWL7;H7BX50;A2AWL7-2;A2AWL7-3;A2AWL7-4	E9QLG3;A2AWL7;H7BX50;A2AWL7-2;A2AWL7-3;A2AWL7-4	16;16;16;16;15;10	16;16;16;16;15;10	16;16;16;16;15;10	MAX gene-associated protein	Mga	>tr|E9QLG3|E9QLG3_MOUSE MAX gene-associated protein OS=Mus musculus GN=Mga PE=2 SV=1;>sp|A2AWL7|MGAP_MOUSE MAX gene-associated protein OS=Mus musculus GN=Mga PE=2 SV=1;>tr|H7BX50|H7BX50_MOUSE MAX gene-associated protein OS=Mus musculus GN=Mga PE=2 SV=1;>sp	6	16	16	16	0	0	0	0	1	2	0	1	0	0	4	10	1	0	1	0	2	1	0	0	0	0	1	2	0	1	0	0	4	10	1	0	1	0	2	1	0	0
Q8CD15;D3YTU3;Q8CCK9	Q8CD15;D3YTU3	14;9;4	14;9;4	14;9;4	Myc-induced nuclear antigen	Mina	>sp|Q8CD15|MINA_MOUSE Bifunctional lysine-specific demethylase and histidyl-hydroxylase MINA OS=Mus musculus GN=Mina PE=1 SV=2;>tr|D3YTU3|D3YTU3_MOUSE Bifunctional lysine-specific demethylase and histidyl-hydroxylase MINA OS=Mus musculus GN=Mina PE=2 SV=1	3	14	14	14	0	3	0	9	0	2	0	5	0	3	0	8	0	0	0	2	0	6	0	3	0	9	0	2	0	5	0	3	0	8	0	0	0	2	0	6	0	3
E9PVX6	E9PVX6	70	70	70		Mki67	>tr|E9PVX6|E9PVX6_MOUSE Protein Mki67 OS=Mus musculus GN=Mki67 PE=2 SV=1	1	70	70	70	6	11	11	31	3	18	3	22	0	14	7	32	8	6	4	17	3	17	6	11	11	31	3	18	3	22	0	14	7	32	8	6	4	17	3	17	6	11
Q91VE6;Q91VE6-2;E0CXU3	Q91VE6;Q91VE6-2	8;8;2	8;8;2	8;8;2	MKI67 FHA domain-interacting nucleolar phosphoprotein	Mki67ip	>sp|Q91VE6|MK67I_MOUSE MKI67 FHA domain-interacting nucleolar phosphoprotein OS=Mus musculus GN=Mki67ip PE=2 SV=1;>sp|Q91VE6-2|MK67I_MOUSE Isoform 2 of MKI67 FHA domain-interacting nucleolar phosphoprotein OS=Mus musculus GN=Mki67ip	3	8	8	8	1	0	2	1	0	0	0	3	0	4	0	2	1	0	1	0	0	4	1	0	2	1	0	0	0	3	0	4	0	2	1	0	1	0	0	4	1	0
Q9ERL0	Q9ERL0	7	7	7		Mllt1	>tr|Q9ERL0|Q9ERL0_MOUSE Btk-PH-domain binding protein OS=Mus musculus GN=Mllt1 PE=2 SV=1	1	7	7	7	0	0	2	2	0	0	0	3	0	2	2	1	0	0	1	0	0	2	0	0	2	2	0	0	0	3	0	2	2	1	0	0	1	0	0	2	0	0
O54826;A2AS70;A2AS72	O54826;A2AS70	9;9;3	9;9;3	8;8;3	Protein AF-10	Mllt10	>sp|O54826|AF10_MOUSE Protein AF-10 OS=Mus musculus GN=Mllt10 PE=1 SV=2;>tr|A2AS70|A2AS70_MOUSE Protein AF-10 OS=Mus musculus GN=Mllt10 PE=2 SV=1	3	9	9	8	6	2	1	0	1	1	0	1	0	2	0	0	1	1	0	2	0	1	6	2	1	0	1	1	0	1	0	2	0	0	1	1	0	2	0	1	5	2
B1AR10;B1AR09	B1AR10;B1AR09	5;5	4;4	4;4		Mllt6	>tr|B1AR10|B1AR10_MOUSE Protein Mllt6 OS=Mus musculus GN=Mllt6 PE=2 SV=1;>tr|B1AR09|B1AR09_MOUSE Protein Mllt6 OS=Mus musculus GN=Mllt6 PE=2 SV=1	2	5	4	4	3	2	0	0	0	1	1	0	0	0	0	0	0	0	1	0	0	0	2	2	0	0	0	1	1	0	0	0	0	0	0	0	1	0	0	0	2	2
A2BDX3	A2BDX3	1	1	1	Adenylyltransferase and sulfurtransferase MOCS3;Molybdopterin-synthase adenylyltransferase;Molybdopterin-synthase sulfurtransferase	Mocs3	>sp|A2BDX3|MOCS3_MOUSE Adenylyltransferase and sulfurtransferase MOCS3 OS=Mus musculus GN=Mocs3 PE=2 SV=1	1	1	1	1	1	1	1	1	1	1	1	1	1	1	1	1	1	1	1	1	1	1	1	1	1	1	1	1	1	1	1	1	1	1	1	1	1	1	1	1	1	1
Q80UM7	Q80UM7	1	1	1	Mannosyl-oligosaccharide glucosidase	Mogs	>sp|Q80UM7|MOGS_MOUSE Mannosyl-oligosaccharide glucosidase OS=Mus musculus GN=Mogs PE=2 SV=1	1	1	1	1	0	0	0	0	0	0	0	1	0	1	0	0	0	0	0	0	0	1	0	0	0	0	0	0	0	1	0	1	0	0	0	0	0	0	0	1	0	0
P60762;P60762-2	P60762;P60762-2	3;3	3;3	2;2	Mortality factor 4-like protein 1	Morf4l1	>sp|P60762|MO4L1_MOUSE Mortality factor 4-like protein 1 OS=Mus musculus GN=Morf4l1 PE=2 SV=2;>sp|P60762-2|MO4L1_MOUSE Isoform 2 of Mortality factor 4-like protein 1 OS=Mus musculus GN=Morf4l1	2	3	3	2	1	0	1	0	0	0	1	0	0	1	2	0	0	0	0	0	0	0	1	0	1	0	0	0	1	0	0	1	2	0	0	0	0	0	0	0	1	0
P56379	P56379	2	2	2	6.8 kDa mitochondrial proteolipid	Mp68	>sp|P56379|68MP_MOUSE 6.8 kDa mitochondrial proteolipid OS=Mus musculus GN=Mp68 PE=2 SV=1	1	2	2	2	0	0	0	1	0	0	0	0	0	0	0	0	0	1	0	0	0	0	0	0	0	1	0	0	0	0	0	0	0	0	0	1	0	0	0	0	0	0
Q810V0	Q810V0	6	6	6	U3 small nucleolar ribonucleoprotein protein MPP10	Mphosph10	>sp|Q810V0|MPP10_MOUSE U3 small nucleolar ribonucleoprotein protein MPP10 OS=Mus musculus GN=Mphosph10 PE=1 SV=2	1	6	6	6	2	0	1	0	3	0	1	0	0	0	3	0	2	0	4	0	1	0	2	0	1	0	3	0	1	0	0	0	3	0	2	0	4	0	1	0	2	0
Q3TYA6	Q3TYA6	36	36	36	M-phase phosphoprotein 8	Mphosph8	>sp|Q3TYA6|MPP8_MOUSE M-phase phosphoprotein 8 OS=Mus musculus GN=Mphosph8 PE=1 SV=1	1	36	36	36	3	5	1	2	2	5	1	15	0	10	21	27	10	2	6	0	2	9	3	5	1	2	2	5	1	15	0	10	21	27	10	2	6	0	2	9	3	5
Q3TV65;E0CXX6;F7BJW2;E0CYJ7;B8JJA2;F7BQ76	Q3TV65;E0CXX6;F7BJW2;E0CYJ7;B8JJA2	4;4;4;4;2;1	4;4;4;4;2;1	4;4;4;4;2;1	MPN domain-containing protein	Mpnd	>sp|Q3TV65|MPND_MOUSE MPN domain-containing protein OS=Mus musculus GN=Mpnd PE=2 SV=2;>tr|E0CXX6|E0CXX6_MOUSE MPN domain-containing protein OS=Mus musculus GN=Mpnd PE=2 SV=1;>tr|F7BJW2|F7BJW2_MOUSE MPN domain-containing protein (Fragment) OS=Mus musculus G	6	4	4	4	0	0	0	3	0	0	0	0	0	0	0	1	0	0	0	0	0	0	0	0	0	3	0	0	0	0	0	0	0	1	0	0	0	0	0	0	0	0
Q9CQF8	Q9CQF8	2	2	2	Ribosomal protein 63, mitochondrial	Mrp63	>sp|Q9CQF8|RT63_MOUSE Ribosomal protein 63, mitochondrial OS=Mus musculus GN=Mrp63 PE=2 SV=1	1	2	2	2	0	0	0	2	0	0	0	0	0	0	0	0	0	0	0	0	0	0	0	0	0	2	0	0	0	0	0	0	0	0	0	0	0	0	0	0	0	0
Q99N96;Q9D3F3	Q99N96;Q9D3F3	11;6	11;6	11;6	39S ribosomal protein L1, mitochondrial	Mrpl1	>sp|Q99N96|RM01_MOUSE 39S ribosomal protein L1, mitochondrial OS=Mus musculus GN=Mrpl1 PE=1 SV=2;>tr|Q9D3F3|Q9D3F3_MOUSE 39S ribosomal protein L1, mitochondrial OS=Mus musculus GN=Mrpl1 PE=2 SV=1	2	11	11	11	1	0	1	3	1	3	1	4	0	4	1	6	0	0	1	1	1	4	1	0	1	3	1	3	1	4	0	4	1	6	0	0	1	1	1	4	1	0
Q3TBW2	Q3TBW2	3	3	3	39S ribosomal protein L10, mitochondrial	Mrpl10	>sp|Q3TBW2|RM10_MOUSE 39S ribosomal protein L10, mitochondrial OS=Mus musculus GN=Mrpl10 PE=2 SV=2	1	3	3	3	0	0	0	2	0	0	0	2	0	3	0	3	0	2	0	0	0	3	0	0	0	2	0	0	0	2	0	3	0	3	0	2	0	0	0	3	0	0
Q9CQF0	Q9CQF0	9	9	9	39S ribosomal protein L11, mitochondrial	Mrpl11	>sp|Q9CQF0|RM11_MOUSE 39S ribosomal protein L11, mitochondrial OS=Mus musculus GN=Mrpl11 PE=2 SV=1	1	9	9	9	0	0	0	6	0	3	0	3	0	2	0	6	0	2	0	0	0	2	0	0	0	6	0	3	0	3	0	2	0	6	0	2	0	0	0	2	0	0
Q9DB15	Q9DB15	9	9	9	39S ribosomal protein L12, mitochondrial	Mrpl12	>sp|Q9DB15|RM12_MOUSE 39S ribosomal protein L12, mitochondrial OS=Mus musculus GN=Mrpl12 PE=1 SV=2	1	9	9	9	1	0	2	4	0	4	1	4	0	4	2	6	0	6	0	0	0	5	1	0	2	4	0	4	1	4	0	4	2	6	0	6	0	0	0	5	1	0
Q9D1P0;F7CXG9;G5E909	Q9D1P0;F7CXG9	9;5;2	9;5;2	9;5;2	39S ribosomal protein L13, mitochondrial	Mrpl13	>sp|Q9D1P0|RM13_MOUSE 39S ribosomal protein L13, mitochondrial OS=Mus musculus GN=Mrpl13 PE=2 SV=1;>tr|F7CXG9|F7CXG9_MOUSE 39S ribosomal protein L13, mitochondrial (Fragment) OS=Mus musculus GN=Mrpl13 PE=2 SV=1	3	9	9	9	0	0	1	4	0	1	0	1	0	1	0	5	0	0	0	0	0	1	0	0	1	4	0	1	0	1	0	1	0	5	0	0	0	0	0	1	0	0
Q9D1I6	Q9D1I6	3	3	3	39S ribosomal protein L14, mitochondrial	Mrpl14	>sp|Q9D1I6|RM14_MOUSE 39S ribosomal protein L14, mitochondrial OS=Mus musculus GN=Mrpl14 PE=2 SV=1	1	3	3	3	0	0	0	2	0	0	0	0	0	1	0	3	0	1	0	0	0	1	0	0	0	2	0	0	0	0	0	1	0	3	0	1	0	0	0	1	0	0
Q9CPR5;Q9CPR5-2;F8WHN1	Q9CPR5;Q9CPR5-2	13;8;2	13;8;2	13;8;2	39S ribosomal protein L15, mitochondrial	Mrpl15	>sp|Q9CPR5|RM15_MOUSE 39S ribosomal protein L15, mitochondrial OS=Mus musculus GN=Mrpl15 PE=1 SV=1;>sp|Q9CPR5-2|RM15_MOUSE Isoform 2 of 39S ribosomal protein L15, mitochondrial OS=Mus musculus GN=Mrpl15	3	13	13	13	0	0	0	9	0	3	0	8	0	6	0	9	0	1	0	2	0	6	0	0	0	9	0	3	0	8	0	6	0	9	0	1	0	2	0	6	0	0
Q99N93	Q99N93	5	5	5	39S ribosomal protein L16, mitochondrial	Mrpl16	>sp|Q99N93|RM16_MOUSE 39S ribosomal protein L16, mitochondrial OS=Mus musculus GN=Mrpl16 PE=2 SV=1	1	5	5	5	0	0	0	3	0	0	0	3	0	0	0	4	0	1	0	0	0	3	0	0	0	3	0	0	0	3	0	0	0	4	0	1	0	0	0	3	0	0
Q9D8P4;Q9D8P4-2;H3BIZ3;H3BJT9	Q9D8P4;Q9D8P4-2;H3BIZ3;H3BJT9	6;3;3;3	6;3;3;3	6;3;3;3	39S ribosomal protein L17, mitochondrial	Mrpl17	>sp|Q9D8P4|RM17_MOUSE 39S ribosomal protein L17, mitochondrial OS=Mus musculus GN=Mrpl17 PE=1 SV=1;>sp|Q9D8P4-2|RM17_MOUSE Isoform 2 of 39S ribosomal protein L17, mitochondrial OS=Mus musculus GN=Mrpl17;>tr|H3BIZ3|H3BIZ3_MOUSE 39S ribosomal protein L17, mi	4	6	6	6	0	0	0	3	0	0	0	2	0	1	1	6	0	0	0	0	0	1	0	0	0	3	0	0	0	2	0	1	1	6	0	0	0	0	0	1	0	0
Q9CQL5	Q9CQL5	3	3	3	39S ribosomal protein L18, mitochondrial	Mrpl18	>sp|Q9CQL5|RM18_MOUSE 39S ribosomal protein L18, mitochondrial OS=Mus musculus GN=Mrpl18 PE=2 SV=1	1	3	3	3	0	0	0	2	0	1	0	2	0	1	0	1	0	1	0	0	0	1	0	0	0	2	0	1	0	2	0	1	0	1	0	1	0	0	0	1	0	0
Q9D338	Q9D338	12	12	12	39S ribosomal protein L19, mitochondrial	Mrpl19	>sp|Q9D338|RM19_MOUSE 39S ribosomal protein L19, mitochondrial OS=Mus musculus GN=Mrpl19 PE=2 SV=1	1	12	12	12	0	0	0	5	0	0	0	3	0	6	0	6	0	0	0	0	0	4	0	0	0	5	0	0	0	3	0	6	0	6	0	0	0	0	0	4	0	0
Q9D773;B1B1D8;B1B1D7	Q9D773;B1B1D8;B1B1D7	13;13;7	13;13;7	13;13;7	39S ribosomal protein L2, mitochondrial	Mrpl2	>sp|Q9D773|RM02_MOUSE 39S ribosomal protein L2, mitochondrial OS=Mus musculus GN=Mrpl2 PE=2 SV=1;>tr|B1B1D8|B1B1D8_MOUSE 39S ribosomal protein L2, mitochondrial OS=Mus musculus GN=Mrpl2 PE=2 SV=1;>tr|B1B1D7|B1B1D7_MOUSE 39S ribosomal protein L2, mitochondr	3	13	13	13	2	0	1	7	1	4	1	4	0	0	2	8	0	1	1	0	0	4	2	0	1	7	1	4	1	4	0	0	2	8	0	1	1	0	0	4	2	0
Q9CQL4	Q9CQL4	2	2	2	39S ribosomal protein L20, mitochondrial	Mrpl20	>sp|Q9CQL4|RM20_MOUSE 39S ribosomal protein L20, mitochondrial OS=Mus musculus GN=Mrpl20 PE=1 SV=1	1	2	2	2	0	0	0	2	0	0	0	0	0	0	0	2	0	1	0	0	0	0	0	0	0	2	0	0	0	0	0	0	0	2	0	1	0	0	0	0	0	0
Q9D1N9;Q9D1N9-2	Q9D1N9;Q9D1N9-2	7;5	7;5	7;5	39S ribosomal protein L21, mitochondrial	Mrpl21	>sp|Q9D1N9|RM21_MOUSE 39S ribosomal protein L21, mitochondrial OS=Mus musculus GN=Mrpl21 PE=2 SV=1;>sp|Q9D1N9-2|RM21_MOUSE Isoform 2 of 39S ribosomal protein L21, mitochondrial OS=Mus musculus GN=Mrpl21	2	7	7	7	0	0	1	6	0	3	0	3	0	2	0	6	0	3	1	0	0	3	0	0	1	6	0	3	0	3	0	2	0	6	0	3	1	0	0	3	0	0
Q8BU88	Q8BU88	6	6	6	39S ribosomal protein L22, mitochondrial	Mrpl22	>sp|Q8BU88|RM22_MOUSE 39S ribosomal protein L22, mitochondrial OS=Mus musculus GN=Mrpl22 PE=2 SV=1	1	6	6	6	0	0	0	3	0	0	0	3	0	3	0	5	0	3	0	0	0	3	0	0	0	3	0	0	0	3	0	3	0	5	0	3	0	0	0	3	0	0
O35972	O35972	4	4	4	39S ribosomal protein L23, mitochondrial	Mrpl23	>sp|O35972|RM23_MOUSE 39S ribosomal protein L23, mitochondrial OS=Mus musculus GN=Mrpl23 PE=2 SV=1	1	4	4	4	0	0	0	2	0	1	0	3	0	3	0	3	0	1	0	0	0	3	0	0	0	2	0	1	0	3	0	3	0	3	0	1	0	0	0	3	0	0
Q9CQ06	Q9CQ06	5	5	5	39S ribosomal protein L24, mitochondrial	Mrpl24	>sp|Q9CQ06|RM24_MOUSE 39S ribosomal protein L24, mitochondrial OS=Mus musculus GN=Mrpl24 PE=2 SV=1	1	5	5	5	0	0	0	3	0	0	0	1	0	0	0	2	0	1	0	0	0	0	0	0	0	3	0	0	0	1	0	0	0	2	0	1	0	0	0	0	0	0
Q99N92	Q99N92	4	4	4	39S ribosomal protein L27, mitochondrial	Mrpl27	>sp|Q99N92|RM27_MOUSE 39S ribosomal protein L27, mitochondrial OS=Mus musculus GN=Mrpl27 PE=2 SV=1	1	4	4	4	0	0	1	4	0	0	0	1	0	1	0	3	0	0	0	0	0	1	0	0	1	4	0	0	0	1	0	1	0	3	0	0	0	0	0	1	0	0
Q9D1B9;F6U4U1	Q9D1B9	10;1	10;1	10;1	39S ribosomal protein L28, mitochondrial	Mrpl28	>sp|Q9D1B9|RM28_MOUSE 39S ribosomal protein L28, mitochondrial OS=Mus musculus GN=Mrpl28 PE=2 SV=3	2	10	10	10	0	0	0	4	0	2	0	6	0	2	0	7	0	2	0	0	0	7	0	0	0	4	0	2	0	6	0	2	0	7	0	2	0	0	0	7	0	0
Q99N95;D3Z456;F6W7C7	Q99N95;D3Z456;F6W7C7	11;10;6	11;10;6	11;10;6	39S ribosomal protein L3, mitochondrial	Mrpl3	>sp|Q99N95|RM03_MOUSE 39S ribosomal protein L3, mitochondrial OS=Mus musculus GN=Mrpl3 PE=2 SV=1;>tr|D3Z456|D3Z456_MOUSE 39S ribosomal protein L3, mitochondrial OS=Mus musculus GN=Mrpl3 PE=3 SV=1;>tr|F6W7C7|F6W7C7_MOUSE 39S ribosomal protein L3, mitochondr	3	11	11	11	0	0	0	6	0	1	0	4	0	4	0	9	0	0	0	0	0	4	0	0	0	6	0	1	0	4	0	4	0	9	0	0	0	0	0	4	0	0
Q9D7N6	Q9D7N6	2	2	2	39S ribosomal protein L30, mitochondrial	Mrpl30	>sp|Q9D7N6|RM30_MOUSE 39S ribosomal protein L30, mitochondrial OS=Mus musculus GN=Mrpl30 PE=2 SV=1	1	2	2	2	0	0	0	0	0	0	0	0	0	0	0	1	0	1	0	0	0	0	0	0	0	0	0	0	0	0	0	0	0	1	0	1	0	0	0	0	0	0
Q9DCI9	Q9DCI9	1	1	1	39S ribosomal protein L32, mitochondrial	Mrpl32	>sp|Q9DCI9|RM32_MOUSE 39S ribosomal protein L32, mitochondrial OS=Mus musculus GN=Mrpl32 PE=2 SV=1	1	1	1	1	0	0	0	1	0	0	0	0	0	0	0	0	0	0	0	0	0	0	0	0	0	1	0	0	0	0	0	0	0	0	0	0	0	0	0	0	0	0
Q9CQP0	Q9CQP0	1	1	1	39S ribosomal protein L33, mitochondrial	Mrpl33	>sp|Q9CQP0|RM33_MOUSE 39S ribosomal protein L33, mitochondrial OS=Mus musculus GN=Mrpl33 PE=2 SV=1	1	1	1	1	0	0	0	1	0	0	0	0	0	0	0	0	0	0	0	0	0	0	0	0	0	1	0	0	0	0	0	0	0	0	0	0	0	0	0	0	0	0
Q99N91	Q99N91	1	1	1	39S ribosomal protein L34, mitochondrial	Mrpl34	>sp|Q99N91|RM34_MOUSE 39S ribosomal protein L34, mitochondrial OS=Mus musculus GN=Mrpl34 PE=2 SV=1	1	1	1	1	0	0	0	1	0	0	0	0	0	0	0	1	0	0	0	0	0	0	0	0	0	1	0	0	0	0	0	0	0	1	0	0	0	0	0	0	0	0
Q921S7	Q921S7	20	20	20	39S ribosomal protein L37, mitochondrial	Mrpl37	>sp|Q921S7|RM37_MOUSE 39S ribosomal protein L37, mitochondrial OS=Mus musculus GN=Mrpl37 PE=2 SV=1	1	20	20	20	0	0	0	12	0	1	0	8	0	6	0	11	0	1	0	2	0	14	0	0	0	12	0	1	0	8	0	6	0	11	0	1	0	2	0	14	0	0
Q8K2M0;Q8K2M0-2	Q8K2M0;Q8K2M0-2	14;14	14;14	14;14	39S ribosomal protein L38, mitochondrial	Mrpl38	>sp|Q8K2M0|RM38_MOUSE 39S ribosomal protein L38, mitochondrial OS=Mus musculus GN=Mrpl38 PE=2 SV=2;>sp|Q8K2M0-2|RM38_MOUSE Isoform 2 of 39S ribosomal protein L38, mitochondrial OS=Mus musculus GN=Mrpl38	2	14	14	14	0	0	1	6	0	1	1	6	0	5	0	6	0	0	1	1	0	6	0	0	1	6	0	1	1	6	0	5	0	6	0	0	1	1	0	6	0	0
Q9JKF7	Q9JKF7	15	15	15	39S ribosomal protein L39, mitochondrial	Mrpl39	>sp|Q9JKF7|RM39_MOUSE 39S ribosomal protein L39, mitochondrial OS=Mus musculus GN=Mrpl39 PE=2 SV=4	1	15	15	15	0	0	0	5	0	3	0	6	0	5	0	11	0	1	0	0	0	7	0	0	0	5	0	3	0	6	0	5	0	11	0	1	0	0	0	7	0	0
Q9DCU6	Q9DCU6	6	6	6	39S ribosomal protein L4, mitochondrial	Mrpl4	>sp|Q9DCU6|RM04_MOUSE 39S ribosomal protein L4, mitochondrial OS=Mus musculus GN=Mrpl4 PE=2 SV=1	1	6	6	6	0	0	0	2	0	0	0	3	0	4	0	4	0	1	0	0	0	3	0	0	0	2	0	0	0	3	0	4	0	4	0	1	0	0	0	3	0	0
Q9Z2Q5;D3Z7C0	Q9Z2Q5;D3Z7C0	6;6	6;6	6;6	39S ribosomal protein L40, mitochondrial	Mrpl40	>sp|Q9Z2Q5|RM40_MOUSE 39S ribosomal protein L40, mitochondrial OS=Mus musculus GN=Mrpl40 PE=2 SV=2;>tr|D3Z7C0|D3Z7C0_MOUSE 39S ribosomal protein L40, mitochondrial OS=Mus musculus GN=Mrpl40 PE=2 SV=1	2	6	6	6	0	0	0	3	0	0	0	2	0	1	0	6	0	2	0	0	0	3	0	0	0	3	0	0	0	2	0	1	0	6	0	2	0	0	0	3	0	0
Q9CQN7;F7CXS7	Q9CQN7;F7CXS7	3;2	3;2	3;2	39S ribosomal protein L41, mitochondrial	Mrpl41;Gm6434	>sp|Q9CQN7|RM41_MOUSE 39S ribosomal protein L41, mitochondrial OS=Mus musculus GN=Mrpl41 PE=2 SV=1;>tr|F7CXS7|F7CXS7_MOUSE Protein Gm6434 OS=Mus musculus GN=Gm6434 PE=4 SV=2	2	3	3	3	0	0	0	2	0	0	0	1	0	0	0	2	0	0	0	0	0	1	0	0	0	2	0	0	0	1	0	0	0	2	0	0	0	0	0	1	0	0
Q5RL20;Q99N89	Q5RL20;Q99N89	10;8	10;8	10;8	39S ribosomal protein L43, mitochondrial	Mrpl43	>tr|Q5RL20|Q5RL20_MOUSE 39S ribosomal protein L43, mitochondrial OS=Mus musculus GN=Mrpl43 PE=2 SV=1;>sp|Q99N89|RM43_MOUSE 39S ribosomal protein L43, mitochondrial OS=Mus musculus GN=Mrpl43 PE=2 SV=1	2	10	10	10	0	0	0	6	0	2	0	4	0	2	0	6	0	1	0	0	0	3	0	0	0	6	0	2	0	4	0	2	0	6	0	1	0	0	0	3	0	0
Q9CY73;Q9CY73-2	Q9CY73	11;5	11;5	11;5	39S ribosomal protein L44, mitochondrial	Mrpl44	>sp|Q9CY73|RM44_MOUSE 39S ribosomal protein L44, mitochondrial OS=Mus musculus GN=Mrpl44 PE=1 SV=3	2	11	11	11	0	0	1	3	0	0	1	4	0	3	0	4	0	0	0	0	1	4	0	0	1	3	0	0	1	4	0	3	0	4	0	0	0	0	1	4	0	0
Q9D0Q7;F6QAU7	Q9D0Q7	7;2	7;2	7;2	39S ribosomal protein L45, mitochondrial	Mrpl45	>sp|Q9D0Q7|RM45_MOUSE 39S ribosomal protein L45, mitochondrial OS=Mus musculus GN=Mrpl45 PE=2 SV=1	2	7	7	7	0	0	0	4	0	0	0	1	0	1	0	5	0	0	0	0	0	2	0	0	0	4	0	0	0	1	0	1	0	5	0	0	0	0	0	2	0	0
Q9EQI8	Q9EQI8	11	11	11	39S ribosomal protein L46, mitochondrial	Mrpl46	>sp|Q9EQI8|RM46_MOUSE 39S ribosomal protein L46, mitochondrial OS=Mus musculus GN=Mrpl46 PE=2 SV=1	1	11	11	11	0	0	0	8	0	2	0	5	0	3	0	9	0	1	0	1	0	5	0	0	0	8	0	2	0	5	0	3	0	9	0	1	0	1	0	5	0	0
Q8K2Y7	Q8K2Y7	4	4	4	39S ribosomal protein L47, mitochondrial	Mrpl47	>sp|Q8K2Y7|RM47_MOUSE 39S ribosomal protein L47, mitochondrial OS=Mus musculus GN=Mrpl47 PE=2 SV=2	1	4	4	4	0	0	0	4	0	0	0	1	0	1	0	4	0	0	0	0	0	1	0	0	0	4	0	0	0	1	0	1	0	4	0	0	0	0	0	1	0	0
Q8JZS9;E9QPQ8	Q8JZS9;E9QPQ8	5;4	5;4	5;4	39S ribosomal protein L48, mitochondrial	Mrpl48	>sp|Q8JZS9|RM48_MOUSE 39S ribosomal protein L48, mitochondrial OS=Mus musculus GN=Mrpl48 PE=2 SV=1;>tr|E9QPQ8|E9QPQ8_MOUSE 39S ribosomal protein L48, mitochondrial OS=Mus musculus GN=Mrpl48 PE=2 SV=1	2	5	5	5	0	0	0	3	0	1	0	2	0	0	0	4	0	2	0	0	0	1	0	0	0	3	0	1	0	2	0	0	0	4	0	2	0	0	0	1	0	0
Q9CQ40	Q9CQ40	5	5	5	39S ribosomal protein L49, mitochondrial	Mrpl49	>sp|Q9CQ40|RM49_MOUSE 39S ribosomal protein L49, mitochondrial OS=Mus musculus GN=Mrpl49 PE=2 SV=1	1	5	5	5	0	0	1	2	0	0	0	2	0	1	0	3	0	0	0	0	0	1	0	0	1	2	0	0	0	2	0	1	0	3	0	0	0	0	0	1	0	0
Q8VDT9	Q8VDT9	1	1	1	39S ribosomal protein L50, mitochondrial	Mrpl50	>sp|Q8VDT9|RM50_MOUSE 39S ribosomal protein L50, mitochondrial OS=Mus musculus GN=Mrpl50 PE=2 SV=2	1	1	1	1	0	0	0	0	0	0	0	0	0	0	0	1	0	0	0	0	0	0	0	0	0	0	0	0	0	0	0	0	0	1	0	0	0	0	0	0	0	0
Q9D0Y8;Q9D0Y8-2	Q9D0Y8;Q9D0Y8-2	1;1	1;1	1;1	39S ribosomal protein L52, mitochondrial	Mrpl52	>sp|Q9D0Y8|RM52_MOUSE 39S ribosomal protein L52, mitochondrial OS=Mus musculus GN=Mrpl52 PE=2 SV=1;>sp|Q9D0Y8-2|RM52_MOUSE Isoform 2 of 39S ribosomal protein L52, mitochondrial OS=Mus musculus GN=Mrpl52	2	1	1	1	0	0	0	0	0	0	0	0	0	0	0	1	0	0	0	0	0	0	0	0	0	0	0	0	0	0	0	0	0	1	0	0	0	0	0	0	0	0
Q9D1H8	Q9D1H8	5	5	5	39S ribosomal protein L53, mitochondrial	Mrpl53	>sp|Q9D1H8|RM53_MOUSE 39S ribosomal protein L53, mitochondrial OS=Mus musculus GN=Mrpl53 PE=2 SV=1	1	5	5	5	0	0	0	5	0	0	0	0	0	0	0	1	0	1	0	0	0	0	0	0	0	5	0	0	0	0	0	0	0	1	0	1	0	0	0	0	0	0
Q9CZ83-2;Q9CZ83	Q9CZ83-2;Q9CZ83	2;2	2;2	2;2	39S ribosomal protein L55, mitochondrial	Mrpl55	>sp|Q9CZ83-2|RM55_MOUSE Isoform 2 of 39S ribosomal protein L55, mitochondrial OS=Mus musculus GN=Mrpl55;>sp|Q9CZ83|RM55_MOUSE 39S ribosomal protein L55, mitochondrial OS=Mus musculus GN=Mrpl55 PE=2 SV=1	2	2	2	2	0	0	0	2	0	0	0	0	0	0	0	0	0	0	0	0	0	0	0	0	0	2	0	0	0	0	0	0	0	0	0	0	0	0	0	0	0	0
Q99N94;Q3UK02	Q99N94;Q3UK02	12;10	12;10	12;10	39S ribosomal protein L9, mitochondrial	Mrpl9	>sp|Q99N94|RM09_MOUSE 39S ribosomal protein L9, mitochondrial OS=Mus musculus GN=Mrpl9 PE=2 SV=2;>tr|Q3UK02|Q3UK02_MOUSE 39S ribosomal protein L9, mitochondrial OS=Mus musculus GN=Mrpl9 PE=2 SV=1	2	12	12	12	1	0	1	4	1	1	0	4	1	3	1	9	0	2	1	0	1	6	1	0	1	4	1	1	0	4	1	3	1	9	0	2	1	0	1	6	1	0
G5E8U5;G5E8U8;E9QJS0;Q80ZK0;D3Z6K5	G5E8U5;G5E8U8;E9QJS0;Q80ZK0	3;3;3;3;1	3;3;3;3;1	3;3;3;3;1	28S ribosomal protein S10, mitochondrial	Mrps10	>tr|G5E8U5|G5E8U5_MOUSE 28S ribosomal protein S10, mitochondrial OS=Mus musculus GN=Mrps10 PE=3 SV=1;>tr|G5E8U8|G5E8U8_MOUSE 28S ribosomal protein S10, mitochondrial OS=Mus musculus GN=Mrps10 PE=3 SV=1;>tr|E9QJS0|E9QJS0_MOUSE 28S ribosomal protein S10, mit	5	3	3	3	0	0	0	1	0	2	0	2	0	2	0	3	0	0	0	0	0	2	0	0	0	1	0	2	0	2	0	2	0	3	0	0	0	0	0	2	0	0
Q3U8Y1;Q9DCA2	Q3U8Y1;Q9DCA2	4;4	4;4	4;4	28S ribosomal protein S11, mitochondrial	Mrps11	>tr|Q3U8Y1|Q3U8Y1_MOUSE 28S ribosomal protein S11, mitochondrial OS=Mus musculus GN=Mrps11 PE=2 SV=1;>sp|Q9DCA2|RT11_MOUSE 28S ribosomal protein S11, mitochondrial OS=Mus musculus GN=Mrps11 PE=2 SV=2	2	4	4	4	0	0	0	3	0	1	0	1	0	1	0	3	0	2	0	0	0	0	0	0	0	3	0	1	0	1	0	1	0	3	0	2	0	0	0	0	0	0
O35680;E9PUY1	O35680;E9PUY1	5;4	5;4	5;4	28S ribosomal protein S12, mitochondrial	Mrps12	>sp|O35680|RT12_MOUSE 28S ribosomal protein S12, mitochondrial OS=Mus musculus GN=Mrps12 PE=2 SV=1;>tr|E9PUY1|E9PUY1_MOUSE 28S ribosomal protein S12, mitochondrial (Fragment) OS=Mus musculus GN=Mrps12 PE=2 SV=1	2	5	5	5	0	0	0	4	0	2	0	0	0	1	0	3	0	3	0	0	0	0	0	0	0	4	0	2	0	0	0	1	0	3	0	3	0	0	0	0	0	0
Q9CR88;D3Z2K2	Q9CR88;D3Z2K2	8;8	8;8	8;8	28S ribosomal protein S14, mitochondrial	Mrps14	>sp|Q9CR88|RT14_MOUSE 28S ribosomal protein S14, mitochondrial OS=Mus musculus GN=Mrps14 PE=2 SV=1;>tr|D3Z2K2|D3Z2K2_MOUSE 28S ribosomal protein S14, mitochondrial OS=Mus musculus GN=Mrps14 PE=2 SV=1	2	8	8	8	0	0	0	3	0	2	0	3	0	2	0	7	0	3	0	0	0	2	0	0	0	3	0	2	0	3	0	2	0	7	0	3	0	0	0	2	0	0
Q9DC71	Q9DC71	15	15	15	28S ribosomal protein S15, mitochondrial	Mrps15	>sp|Q9DC71|RT15_MOUSE 28S ribosomal protein S15, mitochondrial OS=Mus musculus GN=Mrps15 PE=2 SV=2	1	15	15	15	1	0	1	10	0	5	0	11	0	6	0	10	0	8	0	0	0	8	1	0	1	10	0	5	0	11	0	6	0	10	0	8	0	0	0	8	1	0
Q9CPX7	Q9CPX7	8	8	8	28S ribosomal protein S16, mitochondrial	Mrps16	>sp|Q9CPX7|RT16_MOUSE 28S ribosomal protein S16, mitochondrial OS=Mus musculus GN=Mrps16 PE=2 SV=1	1	8	8	8	1	0	1	5	0	1	1	1	0	1	0	6	0	3	0	0	0	1	1	0	1	5	0	1	1	1	0	1	0	6	0	3	0	0	0	1	1	0
Q9CQE3;D3Z198	Q9CQE3;D3Z198	2;2	2;2	2;2	28S ribosomal protein S17, mitochondrial	Mrps17	>sp|Q9CQE3|RT17_MOUSE 28S ribosomal protein S17, mitochondrial OS=Mus musculus GN=Mrps17 PE=2 SV=1;>tr|D3Z198|D3Z198_MOUSE 28S ribosomal protein S17, mitochondrial (Fragment) OS=Mus musculus GN=Mrps17 PE=2 SV=1	2	2	2	2	0	0	0	2	0	0	0	1	0	0	0	2	0	0	0	0	0	2	0	0	0	2	0	0	0	1	0	0	0	2	0	0	0	0	0	2	0	0
Q5U5I3;Q99N85;D3Z603	Q5U5I3;Q99N85;D3Z603	5;5;3	5;5;3	5;5;3	28S ribosomal protein S18a, mitochondrial	Mrps18a	>tr|Q5U5I3|Q5U5I3_MOUSE 28S ribosomal protein S18a, mitochondrial OS=Mus musculus GN=Mrps18a PE=2 SV=1;>sp|Q99N85|RT18A_MOUSE 28S ribosomal protein S18a, mitochondrial OS=Mus musculus GN=Mrps18a PE=2 SV=1;>tr|D3Z603|D3Z603_MOUSE 28S ribosomal protein S18a,	3	5	5	5	0	0	0	2	0	0	0	0	0	0	0	4	0	2	0	0	0	0	0	0	0	2	0	0	0	0	0	0	0	4	0	2	0	0	0	0	0	0
Q99N84;Q99N84-2;G3UX79;G3UYX8;G3UYQ9	Q99N84;Q99N84-2	7;4;3;3;3	7;4;3;3;3	7;4;3;3;3	28S ribosomal protein S18b, mitochondrial	Mrps18b	>sp|Q99N84|RT18B_MOUSE 28S ribosomal protein S18b, mitochondrial OS=Mus musculus GN=Mrps18b PE=2 SV=1;>sp|Q99N84-2|RT18B_MOUSE Isoform 2 of 28S ribosomal protein S18b, mitochondrial OS=Mus musculus GN=Mrps18b	5	7	7	7	0	0	0	4	0	0	0	6	0	1	0	6	0	1	0	0	0	4	0	0	0	4	0	0	0	6	0	1	0	6	0	1	0	0	0	4	0	0
Q8R2L5;Q8BTZ9	Q8R2L5;Q8BTZ9	2;2	2;2	2;2	28S ribosomal protein S18c, mitochondrial	Mrps18c	>sp|Q8R2L5|RT18C_MOUSE 28S ribosomal protein S18c, mitochondrial OS=Mus musculus GN=Mrps18c PE=2 SV=1;>tr|Q8BTZ9|Q8BTZ9_MOUSE 28S ribosomal protein S18c, mitochondrial OS=Mus musculus GN=Mrps18c PE=2 SV=1	2	2	2	2	0	0	0	2	0	0	0	0	0	1	0	2	0	0	0	0	0	0	0	0	0	2	0	0	0	0	0	1	0	2	0	0	0	0	0	0	0	0
Q924T2	Q924T2	12	12	12	28S ribosomal protein S2, mitochondrial	Mrps2	>sp|Q924T2|RT02_MOUSE 28S ribosomal protein S2, mitochondrial OS=Mus musculus GN=Mrps2 PE=2 SV=1	1	12	12	12	0	0	0	8	0	4	1	7	0	7	1	11	0	4	0	2	0	7	0	0	0	8	0	4	1	7	0	7	1	11	0	4	0	2	0	7	0	0
P58059;D3YVZ9;J3QPA0	P58059	10;4;2	10;4;2	10;4;2	28S ribosomal protein S21, mitochondrial	Mrps21	>sp|P58059|RT21_MOUSE 28S ribosomal protein S21, mitochondrial OS=Mus musculus GN=Mrps21 PE=2 SV=1	3	10	10	10	0	0	0	5	0	1	0	3	0	2	0	5	0	3	0	1	0	3	0	0	0	5	0	1	0	3	0	2	0	5	0	3	0	1	0	3	0	0
Q9CXW2	Q9CXW2	25	25	25	28S ribosomal protein S22, mitochondrial	Mrps22	>sp|Q9CXW2|RT22_MOUSE 28S ribosomal protein S22, mitochondrial OS=Mus musculus GN=Mrps22 PE=2 SV=1	1	25	25	25	1	0	2	10	0	0	0	16	0	11	1	14	0	1	1	4	0	16	1	0	2	10	0	0	0	16	0	11	1	14	0	1	1	4	0	16	1	0
Q8VE22;Q3TI14;F7ARZ1;A7M7Q8;Q5SXC9	Q8VE22;Q3TI14;F7ARZ1;A7M7Q8;Q5SXC9	18;15;12;10;10	18;15;12;10;10	18;15;12;10;10	28S ribosomal protein S23, mitochondrial	Mrps23	>sp|Q8VE22|RT23_MOUSE 28S ribosomal protein S23, mitochondrial OS=Mus musculus GN=Mrps23 PE=2 SV=1;>tr|Q3TI14|Q3TI14_MOUSE 28S ribosomal protein S23, mitochondrial OS=Mus musculus GN=Mrps23 PE=2 SV=1;>tr|F7ARZ1|F7ARZ1_MOUSE 28S ribosomal protein S23, mitoc	5	18	18	18	1	0	1	10	0	5	0	8	0	6	0	12	2	7	0	1	0	7	1	0	1	10	0	5	0	8	0	6	0	12	2	7	0	1	0	7	1	0
Q9CQV5	Q9CQV5	7	7	7	28S ribosomal protein S24, mitochondrial	Mrps24	>sp|Q9CQV5|RT24_MOUSE 28S ribosomal protein S24, mitochondrial OS=Mus musculus GN=Mrps24 PE=2 SV=1	1	7	7	7	0	0	0	7	0	0	0	2	0	3	0	5	0	1	0	0	0	3	0	0	0	7	0	0	0	2	0	3	0	5	0	1	0	0	0	3	0	0
Q9D125	Q9D125	12	12	12	28S ribosomal protein S25, mitochondrial	Mrps25	>sp|Q9D125|RT25_MOUSE 28S ribosomal protein S25, mitochondrial OS=Mus musculus GN=Mrps25 PE=1 SV=1	1	12	12	12	0	0	0	7	0	1	0	6	0	3	0	10	0	5	0	0	0	4	0	0	0	7	0	1	0	6	0	3	0	10	0	5	0	0	0	4	0	0
Q80ZS3	Q80ZS3	10	10	10	28S ribosomal protein S26, mitochondrial	Mrps26	>sp|Q80ZS3|RT26_MOUSE 28S ribosomal protein S26, mitochondrial OS=Mus musculus GN=Mrps26 PE=2 SV=1	1	10	10	10	0	0	0	4	0	1	0	5	0	4	1	7	0	3	1	1	0	5	0	0	0	4	0	1	0	5	0	4	1	7	0	3	1	1	0	5	0	0
Q8BK72	Q8BK72	27	27	27	28S ribosomal protein S27, mitochondrial	Mrps27	>sp|Q8BK72|RT27_MOUSE 28S ribosomal protein S27, mitochondrial OS=Mus musculus GN=Mrps27 PE=2 SV=2	1	27	27	27	0	2	0	12	0	3	0	12	0	14	0	15	0	0	0	4	0	18	0	2	0	12	0	3	0	12	0	14	0	15	0	0	0	4	0	18	0	2
Q9CY16	Q9CY16	8	8	8	28S ribosomal protein S28, mitochondrial	Mrps28	>sp|Q9CY16|RT28_MOUSE 28S ribosomal protein S28, mitochondrial OS=Mus musculus GN=Mrps28 PE=2 SV=1	1	8	8	8	0	0	1	4	0	4	0	2	0	4	0	7	1	5	0	1	0	3	0	0	1	4	0	4	0	2	0	4	0	7	1	5	0	1	0	3	0	0
Q9D0G0	Q9D0G0	20	20	20	28S ribosomal protein S30, mitochondrial	Mrps30	>sp|Q9D0G0|RT30_MOUSE 28S ribosomal protein S30, mitochondrial OS=Mus musculus GN=Mrps30 PE=2 SV=1	1	20	20	20	1	4	0	14	0	5	0	12	0	10	0	17	0	1	0	4	0	14	1	4	0	14	0	5	0	12	0	10	0	17	0	1	0	4	0	14	1	4
Q61733	Q61733	14	14	14	28S ribosomal protein S31, mitochondrial	Mrps31	>sp|Q61733|RT31_MOUSE 28S ribosomal protein S31, mitochondrial OS=Mus musculus GN=Mrps31 PE=2 SV=1	1	14	14	14	0	0	0	9	0	1	0	8	0	6	0	10	0	1	0	0	0	9	0	0	0	9	0	1	0	8	0	6	0	10	0	1	0	0	0	9	0	0
Q9D2R8;Q8R2K5	Q9D2R8	4;1	4;1	4;1	28S ribosomal protein S33, mitochondrial	Mrps33	>sp|Q9D2R8|RT33_MOUSE 28S ribosomal protein S33, mitochondrial OS=Mus musculus GN=Mrps33 PE=2 SV=1	2	4	4	4	0	0	0	1	0	1	0	0	0	1	0	3	0	2	0	0	0	2	0	0	0	1	0	1	0	0	0	1	0	3	0	2	0	0	0	2	0	0
Q9JIK9	Q9JIK9	15	15	15	28S ribosomal protein S34, mitochondrial	Mrps34	>sp|Q9JIK9|RT34_MOUSE 28S ribosomal protein S34, mitochondrial OS=Mus musculus GN=Mrps34 PE=2 SV=1	1	15	15	15	0	0	0	7	0	6	0	10	0	5	0	10	0	9	0	0	0	11	0	0	0	7	0	6	0	10	0	5	0	10	0	9	0	0	0	11	0	0
Q8BJZ4	Q8BJZ4	14	14	14	28S ribosomal protein S35, mitochondrial	Mrps35	>sp|Q8BJZ4|RT35_MOUSE 28S ribosomal protein S35, mitochondrial OS=Mus musculus GN=Mrps35 PE=2 SV=2	1	14	14	14	0	1	0	8	0	4	0	6	0	5	0	8	0	0	0	1	0	7	0	1	0	8	0	4	0	6	0	5	0	8	0	0	0	1	0	7	0	1
Q99N87;B2FDG7	Q99N87	15;4	15;4	15;4	28S ribosomal protein S5, mitochondrial	Mrps5	>sp|Q99N87|RT05_MOUSE 28S ribosomal protein S5, mitochondrial OS=Mus musculus GN=Mrps5 PE=2 SV=1	2	15	15	15	2	3	3	10	1	7	2	5	1	5	2	12	1	3	2	6	1	7	2	3	3	10	1	7	2	5	1	5	2	12	1	3	2	6	1	7	2	3
P58064	P58064	9	9	9	28S ribosomal protein S6, mitochondrial	Mrps6	>sp|P58064|RT06_MOUSE 28S ribosomal protein S6, mitochondrial OS=Mus musculus GN=Mrps6 PE=2 SV=3	1	9	9	9	0	0	0	7	0	3	0	4	1	2	1	5	0	3	1	0	0	2	0	0	0	7	0	3	0	4	1	2	1	5	0	3	1	0	0	2	0	0
Q80X85	Q80X85	17	17	17	28S ribosomal protein S7, mitochondrial	Mrps7	>sp|Q80X85|RT07_MOUSE 28S ribosomal protein S7, mitochondrial OS=Mus musculus GN=Mrps7 PE=2 SV=1	1	17	17	17	1	0	1	12	0	4	0	7	0	5	0	15	0	8	0	0	0	8	1	0	1	12	0	4	0	7	0	5	0	15	0	8	0	0	0	8	1	0
Q9D7N3	Q9D7N3	21	21	21	28S ribosomal protein S9, mitochondrial	Mrps9	>sp|Q9D7N3|RT09_MOUSE 28S ribosomal protein S9, mitochondrial OS=Mus musculus GN=Mrps9 PE=1 SV=3	1	21	21	21	1	0	1	10	1	4	0	13	0	9	0	15	0	0	1	0	1	10	1	0	1	10	1	4	0	13	0	9	0	15	0	0	1	0	1	10	1	0
Q9D0I8;A2AMV1;D6RCI7	Q9D0I8;A2AMV1	18;18;5	18;18;5	18;18;5	mRNA turnover protein 4 homolog	Mrto4	>sp|Q9D0I8|MRT4_MOUSE mRNA turnover protein 4 homolog OS=Mus musculus GN=Mrto4 PE=2 SV=1;>tr|A2AMV1|A2AMV1_MOUSE RIKEN cDNA 2610012O22, isoform CRA_a OS=Mus musculus GN=Mrto4 PE=3 SV=1	3	18	18	18	0	0	0	12	0	2	0	6	0	7	0	15	0	7	0	0	0	8	0	0	0	12	0	2	0	6	0	7	0	15	0	7	0	0	0	8	0	0
P43247;G3UXD8	P43247	5;1	5;1	5;1	DNA mismatch repair protein Msh2	Msh2	>sp|P43247|MSH2_MOUSE DNA mismatch repair protein Msh2 OS=Mus musculus GN=Msh2 PE=2 SV=1	2	5	5	5	0	0	0	0	0	1	0	4	0	1	0	0	0	0	0	0	0	2	0	0	0	0	0	1	0	4	0	1	0	0	0	0	0	0	0	2	0	0
P54276	P54276	11	11	11	DNA mismatch repair protein Msh6	Msh6	>sp|P54276|MSH6_MOUSE DNA mismatch repair protein Msh6 OS=Mus musculus GN=Msh6 PE=1 SV=3	1	11	11	11	0	1	1	4	0	5	0	3	0	2	0	4	0	0	0	2	1	4	0	1	1	4	0	5	0	3	0	2	0	4	0	0	0	2	1	4	0	1
E9PX23	E9PX23	64	1	1		Mta1	>tr|E9PX23|E9PX23_MOUSE Metastasis-associated protein MTA1 OS=Mus musculus GN=Mta1 PE=2 SV=1	1	64	1	1	10	25	27	47	16	24	5	37	2	29	25	42	24	7	36	15	6	29	0	0	1	0	0	0	0	0	0	0	0	0	0	0	0	0	0	0	0	0
F8WHY8;Q8K4B0	F8WHY8;Q8K4B0	71;70	65;64	8;7	Metastasis-associated protein MTA1	Mta1	>tr|F8WHY8|F8WHY8_MOUSE Metastasis-associated protein MTA1 OS=Mus musculus GN=Mta1 PE=2 SV=1;>sp|Q8K4B0|MTA1_MOUSE Metastasis-associated protein MTA1 OS=Mus musculus GN=Mta1 PE=1 SV=1	2	71	65	8	11	27	29	52	18	25	6	39	2	31	27	46	27	8	40	19	7	31	9	23	25	46	14	20	5	33	2	26	22	40	23	6	35	17	6	26	1	2
Q9R190	Q9R190	99	99	87	Metastasis-associated protein MTA2	Mta2	>sp|Q9R190|MTA2_MOUSE Metastasis-associated protein MTA2 OS=Mus musculus GN=Mta2 PE=1 SV=1	1	99	99	87	30	49	53	75	35	62	23	55	17	56	50	82	35	43	52	58	21	52	30	49	53	75	35	62	23	55	17	56	50	82	35	43	52	58	21	52	28	41
Q3U3A7;Q924K8-2	Q3U3A7;Q924K8-2	45;44	1;1	0;0		Mta3	>tr|Q3U3A7|Q3U3A7_MOUSE Metastasis-associated protein MTA3 OS=Mus musculus GN=Mta3 PE=2 SV=1;>sp|Q924K8-2|MTA3_MOUSE Isoform 2 of Metastasis-associated protein MTA3 OS=Mus musculus GN=Mta3	2	45	1	0	6	22	14	38	7	24	4	26	2	25	14	36	9	9	16	18	4	26	0	0	0	0	0	0	0	0	0	0	0	1	0	0	0	1	0	0	0	0
Q3UII8;H3BLE1	Q3UII8	53;24	1;1	0;0		Mta3	>tr|Q3UII8|Q3UII8_MOUSE Metastasis-associated protein MTA3 OS=Mus musculus GN=Mta3 PE=2 SV=1	2	53	1	0	6	24	18	45	8	27	4	30	2	28	16	39	9	10	18	19	5	29	0	1	0	1	0	1	0	1	0	1	1	1	0	0	0	0	0	1	0	0
Q924K8;H3BIY7	Q924K8	53;17	32;17	1;0	Metastasis-associated protein MTA3	Mta3	>sp|Q924K8|MTA3_MOUSE Metastasis-associated protein MTA3 OS=Mus musculus GN=Mta3 PE=1 SV=1	2	53	32	1	6	23	19	45	8	26	4	30	2	28	16	38	9	10	18	19	5	29	1	9	9	26	1	13	1	16	0	14	6	19	0	6	6	9	2	15	0	0
P03930;Q7JCZ0	P03930;Q7JCZ0	1;1	1;1	1;1	ATP synthase protein 8	Mtatp8;mt-Atp8	>sp|P03930|ATP8_MOUSE ATP synthase protein 8 OS=Mus musculus GN=Mtatp8 PE=1 SV=1;>tr|Q7JCZ0|Q7JCZ0_MOUSE ATP synthase protein 8 OS=Mus musculus GN=mt-Atp8 PE=3 SV=1	2	1	1	1	0	0	0	1	0	1	0	0	0	1	0	1	0	0	0	0	0	0	0	0	0	1	0	1	0	0	0	1	0	1	0	0	0	0	0	0	0	0
P00405;Q7JCZ1	P00405;Q7JCZ1	3;3	3;3	3;3	Cytochrome c oxidase subunit 2	Mtco2;mt-Co2	>sp|P00405|COX2_MOUSE Cytochrome c oxidase subunit 2 OS=Mus musculus GN=Mtco2 PE=1 SV=1;>tr|Q7JCZ1|Q7JCZ1_MOUSE Cytochrome c oxidase subunit 2 OS=Mus musculus GN=mt-Co2 PE=2 SV=1	2	3	3	3	0	0	0	0	0	0	0	1	0	0	0	1	0	0	0	0	0	1	0	0	0	0	0	0	0	1	0	0	0	1	0	0	0	0	0	1	0	0
Q80WJ7;F6QHD1;F6QFT1;E9PUX0;F6ZQL0;F6ZSG0	Q80WJ7;F6QHD1	19;11;9;9;8;5	19;11;9;9;8;5	19;11;9;9;8;5	Protein LYRIC	Mtdh	>sp|Q80WJ7|LYRIC_MOUSE Protein LYRIC OS=Mus musculus GN=Mtdh PE=1 SV=1;>tr|F6QHD1|F6QHD1_MOUSE Protein LYRIC (Fragment) OS=Mus musculus GN=Mtdh PE=4 SV=1	6	19	19	19	9	5	6	6	4	3	3	6	0	5	7	4	7	0	13	1	3	5	9	5	6	6	4	3	3	6	0	5	7	4	7	0	13	1	3	5	9	5
Q02395;E9QAD3;Q02395-2;E9Q8G7;E9PZE8;E9PZQ6;F6Q1Z6;E9Q5U4;M0QWI3	Q02395;E9QAD3;Q02395-2	14;12;10;5;4;3;2;1;1	14;12;10;5;4;3;2;1;1	14;12;10;5;4;3;2;1;1	Metal-response element-binding transcription factor 2	Mtf2	>sp|Q02395|MTF2_MOUSE Metal-response element-binding transcription factor 2 OS=Mus musculus GN=Mtf2 PE=1 SV=2;>tr|E9QAD3|E9QAD3_MOUSE Metal-response element-binding transcription factor 2 OS=Mus musculus GN=Mtf2 PE=2 SV=1;>sp|Q02395-2|MTF2_MOUSE Isoform 2	9	14	14	14	1	3	1	3	0	3	0	7	0	5	2	8	0	1	2	1	0	4	1	3	1	3	0	3	0	7	0	5	2	8	0	1	2	1	0	4	1	3
G5E889;Q923Z3;F6WQ99	G5E889;Q923Z3;F6WQ99	1;1;1	1;1;1	1;1;1	Protein MTO1 homolog, mitochondrial	Mto1	>tr|G5E889|G5E889_MOUSE Mitochondrial translation optimization 1 homolog (S. cerevisiae), isoform CRA_b OS=Mus musculus GN=Mto1 PE=3 SV=1;>sp|Q923Z3|MTO1_MOUSE Protein MTO1 homolog, mitochondrial OS=Mus musculus GN=Mto1 PE=2 SV=1;>tr|F6WQ99|F6WQ99_MOUSE Pr	3	1	1	1	0	0	1	0	0	0	0	0	0	0	0	0	0	0	0	0	0	0	0	0	1	0	0	0	0	0	0	0	0	0	0	0	0	0	0	0	0	0
Q7TPV4	Q7TPV4	134	134	134	Myb-binding protein 1A	Mybbp1a	>sp|Q7TPV4|MBB1A_MOUSE Myb-binding protein 1A OS=Mus musculus GN=Mybbp1a PE=1 SV=2	1	134	134	134	59	88	65	96	45	58	30	76	13	75	54	103	69	19	45	54	36	72	59	88	65	96	45	58	30	76	13	75	54	103	69	19	45	54	36	72	59	88
Q8C854;Q8C854-3;A2ATP6;A2ATP5;G8JL68;Q8C854-2;Q8C854-1;F6XJA1	Q8C854;Q8C854-3;A2ATP6;A2ATP5;G8JL68;Q8C854-2;Q8C854-1;F6XJA1	23;23;22;22;21;16;16;14	22;22;21;21;20;16;16;14	22;22;21;21;20;16;16;14	Myelin expression factor 2	Myef2	>sp|Q8C854|MYEF2_MOUSE Myelin expression factor 2 OS=Mus musculus GN=Myef2 PE=1 SV=1;>sp|Q8C854-3|MYEF2_MOUSE Isoform 2 of Myelin expression factor 2 OS=Mus musculus GN=Myef2;>tr|A2ATP6|A2ATP6_MOUSE Myelin expression factor 2 OS=Mus musculus GN=Myef2 PE=2	8	23	22	22	4	8	2	7	1	3	2	10	0	8	0	8	0	0	2	2	0	8	4	8	2	7	1	3	2	10	0	8	0	8	0	0	1	2	0	8	4	8
E9QAX2;Q9JMH9-6;Q9JMH9;B2RRE2;K3W4L0;Q9JMH9-1;Q9JMH9-4;Q9JMH9-2;Q9JMH9-7;Q9JMH9-5;E9Q405;E9QA74	E9QAX2;Q9JMH9-6;Q9JMH9;B2RRE2;K3W4L0;Q9JMH9-1;Q9JMH9-4;Q9JMH9-2;Q9JMH9-7;Q9JMH9-5;E9Q405;E9QA74	1;1;1;1;1;1;1;1;1;1;1;1	1;1;1;1;1;1;1;1;1;1;1;1	1;1;1;1;1;1;1;1;1;1;1;1	Unconventional myosin-XVIIIa	Myo18a	>tr|E9QAX2|E9QAX2_MOUSE Unconventional myosin-XVIIIa OS=Mus musculus GN=Myo18a PE=2 SV=1;>sp|Q9JMH9-6|MY18A_MOUSE Isoform 6 of Unconventional myosin-XVIIIa OS=Mus musculus GN=Myo18a;>sp|Q9JMH9|MY18A_MOUSE Unconventional myosin-XVIIIa OS=Mus musculus GN=Myo	12	1	1	1	0	0	0	0	0	0	0	0	0	0	0	0	0	0	0	0	0	1	0	0	0	0	0	0	0	0	0	0	0	0	0	0	0	0	0	1	0	0
Q6ZWM4	Q6ZWM4	3	3	3	N-alpha-acetyltransferase 38, NatC auxiliary subunit	Naa38	>sp|Q6ZWM4|NAA38_MOUSE N-alpha-acetyltransferase 38, NatC auxiliary subunit OS=Mus musculus GN=Naa38 PE=3 SV=3	1	3	3	3	0	0	0	2	0	0	0	1	0	2	0	0	0	1	0	0	0	1	0	0	0	2	0	0	0	1	0	2	0	0	0	1	0	0	0	1	0	0
Q8VE10;Q8VE10-2	Q8VE10;Q8VE10-2	2;1	2;1	2;1	N-alpha-acetyltransferase 40	Naa40	>sp|Q8VE10|NAA40_MOUSE N-alpha-acetyltransferase 40 OS=Mus musculus GN=Naa40 PE=2 SV=1;>sp|Q8VE10-2|NAA40_MOUSE Isoform 2 of N-alpha-acetyltransferase 40 OS=Mus musculus GN=Naa40	2	2	2	2	0	0	0	0	0	0	0	1	0	2	0	1	0	1	0	0	0	2	0	0	0	0	0	0	0	1	0	2	0	1	0	1	0	0	0	2	0	0
P70670;Q60817	P70670	3;1	3;1	3;1	Nascent polypeptide-associated complex subunit alpha, muscle-specific form	Naca	>sp|P70670|NACAM_MOUSE Nascent polypeptide-associated complex subunit alpha, muscle-specific form OS=Mus musculus GN=Naca PE=1 SV=2	2	3	3	3	0	1	0	0	0	0	1	0	0	1	0	0	0	0	0	0	0	0	0	1	0	0	0	0	1	0	0	1	0	0	0	0	0	0	0	0	0	1
Q78ZA7	Q78ZA7	1	1	1	Nucleosome assembly protein 1-like 4	Nap1l4	>sp|Q78ZA7|NP1L4_MOUSE Nucleosome assembly protein 1-like 4 OS=Mus musculus GN=Nap1l4 PE=1 SV=1	1	1	1	1	0	0	1	0	0	0	0	0	0	0	0	0	0	0	0	0	0	0	0	0	1	0	0	0	0	0	0	0	0	0	0	0	0	0	0	0	0	0
Q8BP47	Q8BP47	4	4	4	Asparagine--tRNA ligase, cytoplasmic	Nars	>sp|Q8BP47|SYNC_MOUSE Asparagine--tRNA ligase, cytoplasmic OS=Mus musculus GN=Nars PE=1 SV=2	1	4	4	4	0	0	0	1	0	0	0	2	0	2	0	2	0	0	0	0	0	1	0	0	0	1	0	0	0	2	0	2	0	2	0	0	0	0	0	1	0	0
Q8BGV0;D3YV21	Q8BGV0;D3YV21	11;6	11;6	11;6	Probable asparagine--tRNA ligase, mitochondrial	Nars2	>sp|Q8BGV0|SYNM_MOUSE Probable asparagine--tRNA ligase, mitochondrial OS=Mus musculus GN=Nars2 PE=2 SV=1;>tr|D3YV21|D3YV21_MOUSE Probable asparagine--tRNA ligase, mitochondrial OS=Mus musculus GN=Nars2 PE=2 SV=1	2	11	11	11	0	1	0	4	0	0	0	7	0	1	0	6	0	0	0	0	0	6	0	1	0	4	0	0	0	7	0	1	0	6	0	0	0	0	0	6	0	1
Q8K224;A2BH46	Q8K224	12;1	12;1	12;1	N-acetyltransferase 10	Nat10	>sp|Q8K224|NAT10_MOUSE N-acetyltransferase 10 OS=Mus musculus GN=Nat10 PE=2 SV=1	2	12	12	12	3	0	4	3	2	1	0	4	0	3	2	1	4	0	6	0	0	3	3	0	4	3	2	1	0	4	0	3	2	1	4	0	6	0	0	3	3	0
E9PWG6	E9PWG6	3	3	3		Ncapg	>tr|E9PWG6|E9PWG6_MOUSE Protein Ncapg OS=Mus musculus GN=Ncapg PE=4 SV=1	1	3	3	3	1	1	0	0	0	0	0	1	0	0	0	0	0	0	0	0	0	2	1	1	0	0	0	0	0	1	0	0	0	0	0	0	0	0	0	2	1	1
Q3UYV9	Q3UYV9	33	33	33	Nuclear cap-binding protein subunit 1	Ncbp1	>sp|Q3UYV9|NCBP1_MOUSE Nuclear cap-binding protein subunit 1 OS=Mus musculus GN=Ncbp1 PE=1 SV=2	1	33	33	33	0	18	0	24	0	5	0	24	0	17	0	23	3	1	1	0	0	16	0	18	0	24	0	5	0	24	0	17	0	23	3	1	1	0	0	16	0	18
Q9CQ49;D3Z3D2	Q9CQ49;D3Z3D2	4;2	4;2	4;2	Nuclear cap-binding protein subunit 2	Ncbp2	>sp|Q9CQ49|NCBP2_MOUSE Nuclear cap-binding protein subunit 2 OS=Mus musculus GN=Ncbp2 PE=1 SV=1;>tr|D3Z3D2|D3Z3D2_MOUSE Nuclear cap-binding protein subunit 2 OS=Mus musculus GN=Ncbp2 PE=2 SV=1	2	4	4	4	0	0	0	4	0	1	1	1	0	0	0	3	0	3	0	0	0	1	0	0	0	4	0	1	1	1	0	0	0	3	0	3	0	0	0	1	0	0
P09405	P09405	146	146	146	Nucleolin	Ncl	>sp|P09405|NUCL_MOUSE Nucleolin OS=Mus musculus GN=Ncl PE=1 SV=2	1	146	146	146	107	101	107	93	84	81	88	76	75	68	100	111	96	73	95	87	80	74	107	101	107	93	84	81	88	76	75	68	100	111	96	73	95	87	80	74	107	101
Q91W39;B7ZC24;B7ZC23;A2A5L3	Q91W39;B7ZC24;B7ZC23	23;16;12;1	23;16;12;1	23;16;12;1	Nuclear receptor coactivator 5	Ncoa5	>sp|Q91W39|NCOA5_MOUSE Nuclear receptor coactivator 5 OS=Mus musculus GN=Ncoa5 PE=1 SV=1;>tr|B7ZC24|B7ZC24_MOUSE Nuclear receptor coactivator 5 OS=Mus musculus GN=Ncoa5 PE=2 SV=1;>tr|B7ZC23|B7ZC23_MOUSE Nuclear receptor coactivator 5 OS=Mus musculus GN=Nco	4	23	23	23	2	12	0	4	0	7	0	20	0	9	0	3	0	0	0	3	0	9	2	12	0	4	0	7	0	20	0	9	0	3	0	0	0	3	0	9	2	12
Q62425	Q62425	4	4	4	NADH dehydrogenase [ubiquinone] 1 alpha subcomplex subunit 4	Ndufa4	>sp|Q62425|NDUA4_MOUSE NADH dehydrogenase [ubiquinone] 1 alpha subcomplex subunit 4 OS=Mus musculus GN=Ndufa4 PE=1 SV=2	1	4	4	4	0	0	0	2	0	0	0	0	0	1	0	2	0	0	0	0	0	0	0	0	0	2	0	0	0	0	0	1	0	2	0	0	0	0	0	0	0	0
Q9DC69	Q9DC69	2	2	2	NADH dehydrogenase [ubiquinone] 1 alpha subcomplex subunit 9, mitochondrial	Ndufa9	>sp|Q9DC69|NDUA9_MOUSE NADH dehydrogenase [ubiquinone] 1 alpha subcomplex subunit 9, mitochondrial OS=Mus musculus GN=Ndufa9 PE=1 SV=2	1	2	2	2	0	0	0	0	0	0	0	0	0	0	0	2	0	0	0	0	0	0	0	0	0	0	0	0	0	0	0	0	0	2	0	0	0	0	0	0	0	0
Q91VD9	Q91VD9	3	3	3	NADH-ubiquinone oxidoreductase 75 kDa subunit, mitochondrial	Ndufs1	>sp|Q91VD9|NDUS1_MOUSE NADH-ubiquinone oxidoreductase 75 kDa subunit, mitochondrial OS=Mus musculus GN=Ndufs1 PE=1 SV=2	1	3	3	3	0	0	0	0	0	1	0	0	0	1	0	1	0	0	0	0	1	1	0	0	0	0	0	1	0	0	0	1	0	1	0	0	0	0	1	1	0	0
Q91WD5;D3YXT0	Q91WD5;D3YXT0	1;1	1;1	1;1	NADH dehydrogenase [ubiquinone] iron-sulfur protein 2, mitochondrial	Ndufs2	>sp|Q91WD5|NDUS2_MOUSE NADH dehydrogenase [ubiquinone] iron-sulfur protein 2, mitochondrial OS=Mus musculus GN=Ndufs2 PE=1 SV=1;>tr|D3YXT0|D3YXT0_MOUSE NADH dehydrogenase [ubiquinone] iron-sulfur protein 2, mitochondrial OS=Mus musculus GN=Ndufs2 PE=2 SV=1	2	1	1	1	0	0	0	0	0	0	0	0	0	0	0	0	0	0	0	0	0	1	0	0	0	0	0	0	0	0	0	0	0	0	0	0	0	0	0	1	0	0
Q9DCT2	Q9DCT2	1	1	1	NADH dehydrogenase [ubiquinone] iron-sulfur protein 3, mitochondrial	Ndufs3	>sp|Q9DCT2|NDUS3_MOUSE NADH dehydrogenase [ubiquinone] iron-sulfur protein 3, mitochondrial OS=Mus musculus GN=Ndufs3 PE=1 SV=2	1	1	1	1	0	0	0	0	0	0	0	1	0	0	0	0	0	0	0	0	0	0	0	0	0	0	0	0	0	1	0	0	0	0	0	0	0	0	0	0	0	0
Q8K3J1	Q8K3J1	2	2	2	NADH dehydrogenase [ubiquinone] iron-sulfur protein 8, mitochondrial	Ndufs8	>sp|Q8K3J1|NDUS8_MOUSE NADH dehydrogenase [ubiquinone] iron-sulfur protein 8, mitochondrial OS=Mus musculus GN=Ndufs8 PE=1 SV=1	1	2	2	2	0	0	0	0	0	0	0	1	0	1	0	1	0	0	0	1	0	1	0	0	0	0	0	0	0	1	0	1	0	1	0	0	0	1	0	1	0	0
Q91YT0;D3YUM1;D3Z1U9;D3Z0K1;D3YXX5	Q91YT0;D3YUM1;D3Z1U9;D3Z0K1;D3YXX5	1;1;1;1;1	1;1;1;1;1	1;1;1;1;1	NADH dehydrogenase [ubiquinone] flavoprotein 1, mitochondrial	Ndufv1	>sp|Q91YT0|NDUV1_MOUSE NADH dehydrogenase [ubiquinone] flavoprotein 1, mitochondrial OS=Mus musculus GN=Ndufv1 PE=1 SV=1;>tr|D3YUM1|D3YUM1_MOUSE NADH dehydrogenase [ubiquinone] flavoprotein 1, mitochondrial OS=Mus musculus GN=Ndufv1 PE=2 SV=1;>tr|D3Z1U9|D3	5	1	1	1	0	0	0	0	0	0	0	0	0	0	0	0	0	0	0	0	0	1	0	0	0	0	0	0	0	0	0	0	0	0	0	0	0	0	0	1	0	0
Q8K4Q6;Q8K4Q6-2	Q8K4Q6;Q8K4Q6-2	8;4	8;4	8;4	Endonuclease 8-like 1	Neil1	>sp|Q8K4Q6|NEIL1_MOUSE Endonuclease 8-like 1 OS=Mus musculus GN=Neil1 PE=2 SV=3;>sp|Q8K4Q6-2|NEIL1_MOUSE Isoform 2 of Endonuclease 8-like 1 OS=Mus musculus GN=Neil1	2	8	8	8	0	0	1	2	0	2	0	0	0	0	0	2	0	0	0	2	0	3	0	0	1	2	0	2	0	0	0	0	0	2	0	0	0	2	0	3	0	0
Q60591;Q60591-2;Q60591-4;B5B2R5;A2AQC8;Q8C443	Q60591;Q60591-2;Q60591-4;B5B2R5;A2AQC8;Q8C443	4;4;4;3;3;2	4;4;4;3;3;2	4;4;4;3;3;2	Nuclear factor of activated T-cells, cytoplasmic 2	Nfatc2	>sp|Q60591|NFAC2_MOUSE Nuclear factor of activated T-cells, cytoplasmic 2 OS=Mus musculus GN=Nfatc2 PE=1 SV=3;>sp|Q60591-2|NFAC2_MOUSE Isoform B of Nuclear factor of activated T-cells, cytoplasmic 2 OS=Mus musculus GN=Nfatc2;>sp|Q60591-4|NFAC2_MOUSE Isofor	6	4	4	4	1	0	1	0	1	0	1	0	0	0	3	0	0	0	3	0	0	0	1	0	1	0	1	0	1	0	0	0	3	0	0	0	3	0	0	0	1	0
Q6PIJ4;D6RD05;D6RHP5;D6RIN8	Q6PIJ4	5;2;2;2	5;2;2;2	5;2;2;2	Nuclear factor related to kappa-B-binding protein	Nfrkb	>sp|Q6PIJ4|NFRKB_MOUSE Nuclear factor related to kappa-B-binding protein OS=Mus musculus GN=Nfrkb PE=2 SV=1	4	5	5	5	0	0	0	0	0	2	0	2	0	1	0	0	1	0	0	0	0	2	0	0	0	0	0	2	0	2	0	1	0	0	1	0	0	0	0	2	0	0
P70353	P70353	2	2	2	Nuclear transcription factor Y subunit gamma	Nfyc	>sp|P70353|NFYC_MOUSE Nuclear transcription factor Y subunit gamma OS=Mus musculus GN=Nfyc PE=2 SV=2	1	2	2	2	0	0	0	0	0	0	0	1	0	2	0	0	0	0	0	0	0	2	0	0	0	0	0	0	0	1	0	2	0	0	0	0	0	0	0	2	0	0
Q9DB96	Q9DB96	4	4	4	Neuroguidin	Ngdn	>sp|Q9DB96|NGDN_MOUSE Neuroguidin OS=Mus musculus GN=Ngdn PE=1 SV=1	1	4	4	4	0	0	0	3	0	1	0	2	0	2	0	3	0	0	0	0	0	2	0	0	0	3	0	1	0	2	0	2	0	3	0	0	0	0	0	2	0	0
Q99KS2	Q99KS2	1	1	1	Neugrin	Ngrn	>sp|Q99KS2|NGRN_MOUSE Neugrin OS=Mus musculus GN=Ngrn PE=2 SV=3	1	1	1	1	0	0	1	0	0	0	1	0	0	0	0	0	0	0	0	0	0	0	0	0	1	0	0	0	1	0	0	0	0	0	0	0	0	0	0	0	0	0
Q9CRB2	Q9CRB2	9	9	9	H/ACA ribonucleoprotein complex subunit 2	Nhp2	>sp|Q9CRB2|NHP2_MOUSE H/ACA ribonucleoprotein complex subunit 2 OS=Mus musculus GN=Nhp2 PE=2 SV=1	1	9	9	9	1	0	1	4	0	2	2	4	0	3	1	6	0	6	0	0	0	3	1	0	1	4	0	2	2	4	0	3	1	6	0	6	0	0	0	3	1	0
Q9D0T1;E9PZS4	Q9D0T1;E9PZS4	19;11	19;11	19;11	NHP2-like protein 1	Nhp2l1	>sp|Q9D0T1|NH2L1_MOUSE NHP2-like protein 1 OS=Mus musculus GN=Nhp2l1 PE=2 SV=4;>tr|E9PZS4|E9PZS4_MOUSE NHP2-like protein 1 OS=Mus musculus GN=Nhp2l1 PE=2 SV=1	2	19	19	19	3	0	2	9	1	7	1	7	1	8	3	17	1	6	2	3	1	7	3	0	2	9	1	7	1	7	1	8	3	17	1	6	2	3	1	7	3	0
Q9CXK8;E9Q109	Q9CXK8;E9Q109	10;8	10;8	10;8	60S ribosome subunit biogenesis protein NIP7 homolog	Nip7	>sp|Q9CXK8|NIP7_MOUSE 60S ribosome subunit biogenesis protein NIP7 homolog OS=Mus musculus GN=Nip7 PE=2 SV=1;>tr|E9Q109|E9Q109_MOUSE 60S ribosome subunit biogenesis protein NIP7 homolog OS=Mus musculus GN=Nip7 PE=2 SV=1	2	10	10	10	0	0	0	5	0	0	0	6	0	2	0	6	0	4	0	0	0	4	0	0	0	5	0	0	0	6	0	2	0	6	0	4	0	0	0	4	0	0
Q6KCD5;Q6KCD5-2;Q6KCD5-4	Q6KCD5;Q6KCD5-2	55;55;1	55;55;1	55;55;1	Nipped-B-like protein	Nipbl	>sp|Q6KCD5|NIPBL_MOUSE Nipped-B-like protein OS=Mus musculus GN=Nipbl PE=1 SV=1;>sp|Q6KCD5-2|NIPBL_MOUSE Isoform 2 of Nipped-B-like protein OS=Mus musculus GN=Nipbl	3	55	55	55	2	3	5	14	4	13	0	22	0	18	16	35	5	0	2	3	4	19	2	3	5	14	4	13	0	22	0	18	16	35	5	0	2	3	4	19	2	3
Q8BY02	Q8BY02	8	8	8	NF-kappa-B-repressing factor	Nkrf	>sp|Q8BY02|NKRF_MOUSE NF-kappa-B-repressing factor OS=Mus musculus GN=Nkrf PE=2 SV=3	1	8	8	8	0	0	2	0	3	0	0	0	0	0	2	0	2	0	7	0	1	0	0	0	2	0	3	0	0	0	0	0	2	0	2	0	7	0	1	0	0	0
P30415	P30415	2	2	2	NK-tumor recognition protein;Putative peptidyl-prolyl cis-trans isomerase	Nktr	>sp|P30415|NKTR_MOUSE NK-tumor recognition protein OS=Mus musculus GN=Nktr PE=1 SV=4	1	2	2	2	1	0	1	0	0	0	0	0	0	0	0	0	0	0	1	0	1	0	1	0	1	0	0	0	0	0	0	0	0	0	0	0	1	0	1	0	1	0
Q9JJF3	Q9JJF3	10	10	10	Lysine-specific demethylase NO66	No66	>sp|Q9JJF3|NO66_MOUSE Bifunctional lysine-specific demethylase and histidyl-hydroxylase NO66 OS=Mus musculus GN=No66 PE=1 SV=2	1	10	10	10	2	0	2	3	0	1	1	1	0	4	2	7	0	0	0	0	0	1	2	0	2	3	0	1	1	1	0	4	2	7	0	0	0	0	0	1	2	0
Q9JJG9	Q9JJG9	4	4	4	Nitric oxide-associated protein 1	Noa1	>sp|Q9JJG9|NOA1_MOUSE Nitric oxide-associated protein 1 OS=Mus musculus GN=Noa1 PE=1 SV=1	1	4	4	4	0	1	0	0	0	0	0	1	0	1	0	2	0	0	0	0	0	2	0	1	0	0	0	0	0	1	0	1	0	2	0	0	0	0	0	2	0	1
Q8BW10;E9PW56;F6YBB8	Q8BW10	32;11;7	32;11;7	32;11;7	RNA-binding protein NOB1	Nob1	>sp|Q8BW10|NOB1_MOUSE RNA-binding protein NOB1 OS=Mus musculus GN=Nob1 PE=1 SV=1	3	32	32	32	7	9	4	16	1	13	4	19	4	12	6	21	1	13	5	16	2	17	7	9	4	16	1	13	4	19	4	12	6	21	1	13	5	16	2	17	7	9
Q8BHY2	Q8BHY2	14	14	14	Nucleolar complex protein 4 homolog	Noc4l	>sp|Q8BHY2|NOC4L_MOUSE Nucleolar complex protein 4 homolog OS=Mus musculus GN=Noc4l PE=2 SV=1	1	14	14	14	0	7	0	10	0	3	1	8	0	9	0	8	0	1	0	3	0	8	0	7	0	10	0	3	1	8	0	9	0	8	0	1	0	3	0	8	0	7
Q5RJG1	Q5RJG1	4	4	4	Nucleolar protein 10	Nol10	>sp|Q5RJG1|NOL10_MOUSE Nucleolar protein 10 OS=Mus musculus GN=Nol10 PE=2 SV=1	1	4	4	4	0	1	0	0	0	0	1	1	0	1	0	1	0	0	0	0	1	1	0	1	0	0	0	0	1	1	0	1	0	1	0	0	0	0	1	1	0	1
Q8BJW5;Q8BJW5-2	Q8BJW5;Q8BJW5-2	7;6	7;6	7;6	Nucleolar protein 11	Nol11	>sp|Q8BJW5|NOL11_MOUSE Nucleolar protein 11 OS=Mus musculus GN=Nol11 PE=2 SV=1;>sp|Q8BJW5-2|NOL11_MOUSE Isoform 2 of Nucleolar protein 11 OS=Mus musculus GN=Nol11	2	7	7	7	0	2	0	3	0	0	0	4	0	1	1	5	1	0	1	0	0	3	0	2	0	3	0	0	0	4	0	1	1	5	1	0	1	0	0	3	0	2
Q9D7Z3;Q9D7Z3-2	Q9D7Z3;Q9D7Z3-2	3;3	3;3	3;3	Nucleolar protein 7	Nol7	>sp|Q9D7Z3|NOL7_MOUSE Nucleolar protein 7 OS=Mus musculus GN=Nol7 PE=1 SV=1;>sp|Q9D7Z3-2|NOL7_MOUSE Isoform 2 of Nucleolar protein 7 OS=Mus musculus GN=Nol7	2	3	3	3	0	0	0	0	0	1	0	3	0	3	0	1	0	0	0	0	0	3	0	0	0	0	0	1	0	3	0	3	0	1	0	0	0	0	0	3	0	0
E9QKD1;Q3UHX0;Q3UHX0-2	E9QKD1;Q3UHX0;Q3UHX0-2	1;1;1	1;1;1	1;1;1	Nucleolar protein 8	Nol8	>tr|E9QKD1|E9QKD1_MOUSE Nucleolar protein 8 OS=Mus musculus GN=Nol8 PE=2 SV=1;>sp|Q3UHX0|NOL8_MOUSE Nucleolar protein 8 OS=Mus musculus GN=Nol8 PE=1 SV=2;>sp|Q3UHX0-2|NOL8_MOUSE Isoform 2 of Nucleolar protein 8 OS=Mus musculus GN=Nol8	3	1	1	1	0	0	0	1	0	0	0	0	0	1	0	0	0	1	0	1	0	0	0	0	0	1	0	0	0	0	0	1	0	0	0	1	0	1	0	0	0	0
Q3TZX8;Q3TZX8-2;Q3TZX8-3	Q3TZX8;Q3TZX8-2;Q3TZX8-3	28;26;23	28;26;23	27;25;22	Polynucleotide 5-hydroxyl-kinase NOL9	Nol9	>sp|Q3TZX8|NOL9_MOUSE Polynucleotide 5-hydroxyl-kinase NOL9 OS=Mus musculus GN=Nol9 PE=1 SV=1;>sp|Q3TZX8-2|NOL9_MOUSE Isoform 2 of Polynucleotide 5-hydroxyl-kinase NOL9 OS=Mus musculus GN=Nol9;>sp|Q3TZX8-3|NOL9_MOUSE Isoform 3 of Polynucleotide 5-hydrox	3	28	28	27	6	16	3	20	4	8	3	20	1	15	4	23	4	1	6	4	3	16	6	16	3	20	4	8	3	20	1	15	4	23	4	1	6	4	3	16	6	16
E9Q5C9	E9Q5C9	29	29	29		Nolc1	>tr|E9Q5C9|E9Q5C9_MOUSE Protein Nolc1 OS=Mus musculus GN=Nolc1 PE=2 SV=1	1	29	29	29	9	12	8	18	5	9	3	4	0	9	9	12	8	2	10	7	5	6	9	12	8	18	5	9	3	4	0	9	9	12	8	2	10	7	5	6	9	12
Q99K48;Q99K48-2;Q8R326;Q8R326-2	Q99K48;Q99K48-2	15;8;1;1	13;6;1;1	13;6;1;1	Non-POU domain-containing octamer-binding protein	Nono	>sp|Q99K48|NONO_MOUSE Non-POU domain-containing octamer-binding protein OS=Mus musculus GN=Nono PE=1 SV=3;>sp|Q99K48-2|NONO_MOUSE Isoform 2 of Non-POU domain-containing octamer-binding protein OS=Mus musculus GN=Nono	4	15	13	13	1	1	0	2	1	6	0	6	0	10	0	2	0	0	0	1	0	7	1	1	0	1	0	5	0	6	0	8	0	1	0	0	0	1	0	7	1	1
Q9CQS2	Q9CQS2	5	5	5	H/ACA ribonucleoprotein complex subunit 3	Nop10	>sp|Q9CQS2|NOP10_MOUSE H/ACA ribonucleoprotein complex subunit 3 OS=Mus musculus GN=Nop10 PE=3 SV=1	1	5	5	5	0	0	0	5	0	2	0	3	0	2	0	4	0	3	0	0	0	1	0	0	0	5	0	2	0	3	0	2	0	4	0	3	0	0	0	1	0	0
Q8R3N1	Q8R3N1	49	49	49	Nucleolar protein 14	Nop14	>sp|Q8R3N1|NOP14_MOUSE Nucleolar protein 14 OS=Mus musculus GN=Nop14 PE=1 SV=2	1	49	49	49	24	17	16	23	11	18	4	20	2	20	19	21	26	1	30	8	5	21	24	17	16	23	11	18	4	20	2	20	19	21	26	1	30	8	5	21	24	17
E9QN31	E9QN31	55	55	3		Nop2	>tr|E9QN31|E9QN31_MOUSE Putative ribosomal RNA methyltransferase NOP2 OS=Mus musculus GN=Nop2 PE=4 SV=1	1	55	55	3	31	22	23	31	14	17	18	24	8	21	25	25	35	7	33	18	12	21	31	22	23	31	14	17	18	24	8	21	25	25	35	7	33	18	12	21	2	1
Q9D6Z1;A2APD7;F7CHQ7;E0CXZ0;F6USW7;F6V095;F6U250;F7CHP9	Q9D6Z1	46;21;18;16;11;10;10;9	46;21;18;16;11;10;10;9	46;21;18;16;11;10;10;9	Nucleolar protein 56	Nop56	>sp|Q9D6Z1|NOP56_MOUSE Nucleolar protein 56 OS=Mus musculus GN=Nop56 PE=1 SV=2	8	46	46	46	15	32	16	34	3	17	9	28	3	26	20	36	2	3	21	15	0	23	15	32	16	34	3	17	9	28	3	26	20	36	2	3	21	15	0	23	15	32
Q6DFW4	Q6DFW4	30	30	30	Nucleolar protein 58	Nop58	>sp|Q6DFW4|NOP58_MOUSE Nucleolar protein 58 OS=Mus musculus GN=Nop58 PE=1 SV=1	1	30	30	30	11	20	10	21	1	12	5	16	0	17	11	25	0	0	15	5	0	17	11	20	10	21	1	12	5	16	0	17	11	25	0	0	15	5	0	17	11	20
Q8BMA5	Q8BMA5	2	2	2	Protein NPAT	Npat	>sp|Q8BMA5|NPAT_MOUSE Protein NPAT OS=Mus musculus GN=Npat PE=2 SV=2	1	2	2	2	0	0	0	2	0	0	0	0	0	0	0	0	0	0	0	0	0	0	0	0	0	2	0	0	0	0	0	0	0	0	0	0	0	0	0	0	0	0
Q9DAY9;Q5SQB5	Q9DAY9;Q5SQB5	41;40	1;0	1;0		Npm1	>tr|Q9DAY9|Q9DAY9_MOUSE Nucleophosmin OS=Mus musculus GN=Npm1 PE=2 SV=1;>tr|Q5SQB5|Q5SQB5_MOUSE Nucleophosmin OS=Mus musculus GN=Npm1 PE=2 SV=1	2	41	1	1	17	14	17	33	11	22	14	20	15	19	20	37	13	23	18	14	15	20	1	0	1	1	1	1	1	1	1	1	1	1	1	1	1	1	1	1	1	0
Q61937;Q5SQB0;E9Q5T3	Q61937;Q5SQB0;E9Q5T3	49;41;33	49;41;33	9;9;9	Nucleophosmin	Npm1;Gm5611	>sp|Q61937|NPM_MOUSE Nucleophosmin OS=Mus musculus GN=Npm1 PE=1 SV=1;>tr|Q5SQB0|Q5SQB0_MOUSE Nucleophosmin OS=Mus musculus GN=Npm1 PE=2 SV=1;>tr|E9Q5T3|E9Q5T3_MOUSE Uncharacterized protein OS=Mus musculus GN=Gm5611 PE=4 SV=2	3	49	49	9	21	19	21	39	12	27	15	23	17	21	24	45	15	28	21	19	15	22	21	19	21	39	12	27	15	23	17	21	24	45	15	28	21	19	15	22	5	5
Q9CPP0	Q9CPP0	9	9	9	Nucleoplasmin-3	Npm3	>sp|Q9CPP0|NPM3_MOUSE Nucleoplasmin-3 OS=Mus musculus GN=Npm3 PE=2 SV=3	1	9	9	9	1	0	1	6	2	4	0	4	1	4	2	9	2	5	1	1	0	5	1	0	1	6	2	4	0	4	1	4	2	9	2	5	1	1	0	5	1	0
A2A9Q2;Q8BHG1;A6PWC3;Q3V3G9	A2A9Q2;Q8BHG1;A6PWC3	30;30;30;10	30;30;30;10	30;30;30;10	Nardilysin	Nrd1	>tr|A2A9Q2|A2A9Q2_MOUSE Nardilysin OS=Mus musculus GN=Nrd1 PE=2 SV=1;>sp|Q8BHG1|NRDC_MOUSE Nardilysin OS=Mus musculus GN=Nrd1 PE=1 SV=1;>tr|A6PWC3|A6PWC3_MOUSE Nardilysin OS=Mus musculus GN=Nrd1 PE=2 SV=1	4	30	30	30	10	16	4	16	2	9	2	16	0	15	8	9	3	0	2	1	1	11	10	16	4	16	2	9	2	16	0	15	8	9	3	0	2	1	1	11	10	16
Q99K73;Q3UXF4;E9Q7X0;Q9WU00;D3Z3B4;G3XA39;Q9WU00-2	Q99K73;Q3UXF4;E9Q7X0;Q9WU00;D3Z3B4;G3XA39;Q9WU00-2	3;3;3;3;3;3;2	3;3;3;3;3;3;2	3;3;3;3;3;3;2	Nuclear respiratory factor 1	Nrf1	>tr|Q99K73|Q99K73_MOUSE Nrf1 protein OS=Mus musculus GN=Nrf1 PE=2 SV=1;>tr|Q3UXF4|Q3UXF4_MOUSE Nuclear respiratory factor 1 OS=Mus musculus GN=Nrf1 PE=2 SV=1;>tr|E9Q7X0|E9Q7X0_MOUSE Nuclear respiratory factor 1 OS=Mus musculus GN=Nrf1 PE=4 SV=1;>sp|Q9WU00|	7	3	3	3	0	1	0	0	0	0	0	1	0	1	1	0	0	0	1	0	0	1	0	1	0	0	0	0	0	1	0	1	1	0	0	0	1	0	0	1	0	1
E9QME3;Q8K305;D3Z4S2;E9Q3W6	E9QME3;Q8K305;D3Z4S2;E9Q3W6	2;2;1;1	2;2;1;1	2;2;1;1	Kinetochore-associated protein NSL1 homolog	Nsl1	>tr|E9QME3|E9QME3_MOUSE Kinetochore-associated protein NSL1 homolog OS=Mus musculus GN=Nsl1 PE=2 SV=1;>sp|Q8K305|NSL1_MOUSE Kinetochore-associated protein NSL1 homolog OS=Mus musculus GN=Nsl1 PE=2 SV=1;>tr|D3Z4S2|D3Z4S2_MOUSE Kinetochore-associated protein	4	2	2	2	0	0	0	0	0	0	1	0	0	0	0	1	0	0	0	0	0	0	0	0	0	0	0	0	1	0	0	0	0	1	0	0	0	0	0	0	0	0
Q1HFZ0;H3BKN0;Q1HFZ0-2	Q1HFZ0;H3BKN0;Q1HFZ0-2	20;20;17	20;20;17	20;20;17	tRNA (cytosine(34)-C(5))-methyltransferase	Nsun2	>sp|Q1HFZ0|NSUN2_MOUSE tRNA (cytosine(34)-C(5))-methyltransferase OS=Mus musculus GN=Nsun2 PE=1 SV=2;>tr|H3BKN0|H3BKN0_MOUSE tRNA (cytosine(34)-C(5))-methyltransferase OS=Mus musculus GN=Nsun2 PE=2 SV=1;>sp|Q1HFZ0-2|NSUN2_MOUSE Isoform 2 of tRNA (cytosine(	3	20	20	20	0	3	1	6	1	3	1	6	0	6	3	12	3	0	6	0	2	5	0	3	1	6	1	3	1	6	0	6	3	12	3	0	6	0	2	5	0	3
E9QMW1;O35980	E9QMW1;O35980	1;1	1;1	1;1	Endonuclease III-like protein 1	Nthl1	>tr|E9QMW1|E9QMW1_MOUSE Endonuclease III-like protein 1 OS=Mus musculus GN=Nthl1 PE=4 SV=1;>sp|O35980|NTHL1_MOUSE Endonuclease III-like protein 1 OS=Mus musculus GN=Nthl1 PE=2 SV=1	2	1	1	1	0	0	0	0	0	0	0	1	0	1	0	0	0	0	0	0	0	0	0	0	0	0	0	0	0	1	0	1	0	0	0	0	0	0	0	0	0	0
E9Q7G0;F6ZQA3	E9Q7G0	29;7	29;7	29;7		Numa1	>tr|E9Q7G0|E9Q7G0_MOUSE Protein Numa1 OS=Mus musculus GN=Numa1 PE=2 SV=1	2	29	29	29	0	1	4	18	2	5	0	5	0	1	1	3	1	0	2	1	1	3	0	1	4	18	2	5	0	5	0	1	1	3	1	0	2	1	1	3	0	1
E9Q3G8	E9Q3G8	2	2	2		Nup153	>tr|E9Q3G8|E9Q3G8_MOUSE Protein Nup153 OS=Mus musculus GN=Nup153 PE=2 SV=1	1	2	2	2	0	0	0	0	1	0	0	0	0	0	0	0	0	0	0	0	1	0	0	0	0	0	1	0	0	0	0	0	0	0	0	0	0	0	1	0	0	0
Q99P88	Q99P88	3	3	3	Nuclear pore complex protein Nup155	Nup155	>sp|Q99P88|NU155_MOUSE Nuclear pore complex protein Nup155 OS=Mus musculus GN=Nup155 PE=2 SV=1	1	3	3	3	0	0	0	0	0	1	0	0	0	0	0	0	0	1	0	0	0	1	0	0	0	0	0	1	0	0	0	0	0	0	0	1	0	0	0	1	0	0
Q9Z0W3;Q9Z0W3-2	Q9Z0W3;Q9Z0W3-2	2;2	2;2	2;2	Nuclear pore complex protein Nup160	Nup160	>sp|Q9Z0W3|NU160_MOUSE Nuclear pore complex protein Nup160 OS=Mus musculus GN=Nup160 PE=1 SV=2;>sp|Q9Z0W3-2|NU160_MOUSE Isoform 2 of Nuclear pore complex protein Nup160 OS=Mus musculus GN=Nup160	2	2	2	2	1	1	1	0	0	0	1	1	0	0	0	0	0	0	1	0	0	1	1	1	1	0	0	0	1	1	0	0	0	0	0	0	1	0	0	1	1	1
Q99JX7	Q99JX7	4	4	4	Nuclear RNA export factor 1	Nxf1	>sp|Q99JX7|NXF1_MOUSE Nuclear RNA export factor 1 OS=Mus musculus GN=Nxf1 PE=1 SV=3	1	4	4	4	1	1	1	0	0	0	1	2	0	1	2	1	0	0	0	0	0	1	1	1	1	0	0	0	1	2	0	1	2	1	0	0	0	0	0	1	1	1
Q9CZ30;B1AYJ9;Q9CZ30-2	Q9CZ30	5;2;2	5;2;2	5;2;2	Obg-like ATPase 1	Ola1	>sp|Q9CZ30|OLA1_MOUSE Obg-like ATPase 1 OS=Mus musculus GN=Ola1 PE=1 SV=1	3	5	5	5	0	0	0	2	0	1	0	2	0	2	0	3	0	0	0	0	0	4	0	0	0	2	0	1	0	2	0	2	0	3	0	0	0	0	0	4	0	0
Q9Z1N2	Q9Z1N2	7	7	7	Origin recognition complex subunit 1	Orc1	>sp|Q9Z1N2|ORC1_MOUSE Origin recognition complex subunit 1 OS=Mus musculus GN=Orc1 PE=1 SV=2	1	7	7	7	0	0	0	0	0	0	0	1	0	1	4	4	1	0	2	0	0	1	0	0	0	0	0	0	0	1	0	1	4	4	1	0	2	0	0	1	0	0
Q60862;Q59IX1	Q60862;Q59IX1	7;6	7;6	7;6	Origin recognition complex subunit 2	Orc2	>sp|Q60862|ORC2_MOUSE Origin recognition complex subunit 2 OS=Mus musculus GN=Orc2 PE=1 SV=1;>tr|Q59IX1|Q59IX1_MOUSE Origin recognition complex subunit 2 OS=Mus musculus GN=Orc2 PE=2 SV=1	2	7	7	7	0	2	0	0	0	1	0	1	0	2	2	3	0	0	1	0	0	0	0	2	0	0	0	1	0	1	0	2	2	3	0	0	1	0	0	0	0	2
Q9JK30;Q9JK30-2	Q9JK30;Q9JK30-2	10;10	10;10	8;8	Origin recognition complex subunit 3	Orc3	>sp|Q9JK30|ORC3_MOUSE Origin recognition complex subunit 3 OS=Mus musculus GN=Orc3 PE=1 SV=1;>sp|Q9JK30-2|ORC3_MOUSE Isoform 2 of Origin recognition complex subunit 3 OS=Mus musculus GN=Orc3	2	10	10	8	0	0	0	0	0	0	1	6	0	3	0	7	0	0	0	0	0	3	0	0	0	0	0	0	1	6	0	3	0	7	0	0	0	0	0	3	0	0
Q9WUV0;D3Z0X3	Q9WUV0;D3Z0X3	10;7	10;7	10;7	Origin recognition complex subunit 5	Orc5	>sp|Q9WUV0|ORC5_MOUSE Origin recognition complex subunit 5 OS=Mus musculus GN=Orc5 PE=2 SV=1;>tr|D3Z0X3|D3Z0X3_MOUSE Origin recognition complex subunit 5 (Fragment) OS=Mus musculus GN=Orc5 PE=2 SV=1	2	10	10	10	0	0	0	0	0	0	1	2	0	4	0	3	0	0	0	0	0	7	0	0	0	0	0	0	1	2	0	4	0	3	0	0	0	0	0	7	0	0
P29341;Q62029;A2A5N3;F6ZAX1;Q8C7D3	P29341	19;7;2;2;1	19;7;2;2;1	7;1;1;2;1	Polyadenylate-binding protein 1	Pabpc1	>sp|P29341|PABP1_MOUSE Polyadenylate-binding protein 1 OS=Mus musculus GN=Pabpc1 PE=1 SV=2	5	19	19	7	2	11	1	10	1	4	1	11	0	13	1	10	0	0	5	0	0	11	2	11	1	10	1	4	1	11	0	13	1	10	0	0	5	0	0	11	1	3
Q6PHQ9;A3KFU8;A3KFU5;D3Z5M2;Q91YZ8	Q6PHQ9;A3KFU8;A3KFU5;D3Z5M2;Q91YZ8	9;9;9;9;9	4;4;4;4;4	4;4;4;4;4		Pabpc4;Gm10110	>tr|Q6PHQ9|Q6PHQ9_MOUSE MCG5546, isoform CRA_c OS=Mus musculus GN=Pabpc4 PE=2 SV=1;>tr|A3KFU8|A3KFU8_MOUSE Protein Pabpc4 OS=Mus musculus GN=Pabpc4 PE=2 SV=1;>tr|A3KFU5|A3KFU5_MOUSE Protein Pabpc4 OS=Mus musculus GN=Pabpc4 PE=2 SV=1;>tr|D3Z5M2|D3Z5M2_MOUSE	5	9	4	4	0	5	1	4	0	0	0	4	0	6	0	3	0	0	0	0	0	4	0	1	1	0	0	0	0	1	0	1	0	0	0	0	0	0	0	0	0	1
Q8CCS6;G3UY42;Q8CCS6-2;D3Z5F7;G3UWS5;D3Z055;D3YUB9;G3UX74;Q5XFR0	Q8CCS6;G3UY42;Q8CCS6-2;D3Z5F7;G3UWS5	5;4;4;3;3;2;2;2;1	5;4;4;3;3;2;2;2;1	5;4;4;3;3;2;2;2;1	Polyadenylate-binding protein 2	Pabpn1;Gm20521	>sp|Q8CCS6|PABP2_MOUSE Polyadenylate-binding protein 2 OS=Mus musculus GN=Pabpn1 PE=2 SV=3;>tr|G3UY42|G3UY42_MOUSE Polyadenylate-binding protein 2 OS=Mus musculus GN=Pabpn1 PE=2 SV=1;>sp|Q8CCS6-2|PABP2_MOUSE Isoform 2 of Polyadenylate-binding protein 2 OS=	9	5	5	5	1	2	1	2	0	2	1	3	1	2	1	1	1	2	1	2	1	2	1	2	1	2	0	2	1	3	1	2	1	1	1	2	1	2	1	2	1	2
Q8K2T8	Q8K2T8	30	30	30	RNA polymerase II-associated factor 1 homolog	Paf1	>sp|Q8K2T8|PAF1_MOUSE RNA polymerase II-associated factor 1 homolog OS=Mus musculus GN=Paf1 PE=2 SV=1	1	30	30	30	13	15	8	16	6	8	7	19	1	14	13	19	15	1	17	5	8	16	13	15	8	16	6	8	7	19	1	14	13	19	15	1	17	5	8	16	13	15
Q9JK83;Q9JK83-2	Q9JK83;Q9JK83-2	1;1	1;1	1;1	Partitioning defective 6 homolog beta	Pard6b	>sp|Q9JK83|PAR6B_MOUSE Partitioning defective 6 homolog beta OS=Mus musculus GN=Pard6b PE=1 SV=2;>sp|Q9JK83-2|PAR6B_MOUSE Isoform 2 of Partitioning defective 6 homolog beta OS=Mus musculus GN=Pard6b	2	1	1	1	0	0	0	0	0	0	0	0	0	0	0	0	0	0	0	0	0	1	0	0	0	0	0	0	0	0	0	0	0	0	0	0	0	0	0	1	0	0
Q8VDG3	Q8VDG3	3	3	3	Poly(A)-specific ribonuclease PARN	Parn	>sp|Q8VDG3|PARN_MOUSE Poly(A)-specific ribonuclease PARN OS=Mus musculus GN=Parn PE=1 SV=1	1	3	3	3	0	0	0	1	0	0	0	1	0	1	0	0	0	0	0	0	0	1	0	0	0	1	0	0	0	1	0	1	0	0	0	0	0	0	0	1	0	0
P11103	P11103	89	2	2	Poly [ADP-ribose] polymerase 1	Parp1	>sp|P11103|PARP1_MOUSE Poly [ADP-ribose] polymerase 1 OS=Mus musculus GN=Parp1 PE=1 SV=3	1	89	2	2	26	53	27	63	20	52	16	51	2	52	42	74	38	27	43	29	16	50	0	0	0	0	0	0	0	0	0	0	0	2	0	1	0	1	0	0	0	0
Q921K2;P11103-2	Q921K2	119;41	119;41	32;0		Parp1	>tr|Q921K2|Q921K2_MOUSE Poly (ADP-ribose) polymerase family, member 1 OS=Mus musculus GN=Parp1 PE=2 SV=1	2	119	119	32	30	66	33	83	24	64	19	64	3	66	52	100	45	30	52	37	20	61	30	66	33	83	24	64	19	64	3	66	52	100	45	30	52	37	20	61	4	13
O88554	O88554	11	11	11	Poly [ADP-ribose] polymerase 2	Parp2	>sp|O88554|PARP2_MOUSE Poly [ADP-ribose] polymerase 2 OS=Mus musculus GN=Parp2 PE=1 SV=3	1	11	11	11	0	2	0	6	0	3	0	6	0	9	0	4	0	0	0	1	0	9	0	2	0	6	0	3	0	6	0	9	0	4	0	0	0	1	0	9	0	2
F8VQD1;E9Q4Y5;D3Z1N4;Q8BSQ9;E9Q7L2;D3Z1W6;E9Q7L3;Q8BSQ9-2;D3YYF2;F6THL5;D3Z3R4;D6RI94;D6RIL0	F8VQD1;E9Q4Y5;D3Z1N4;Q8BSQ9;E9Q7L2;D3Z1W6;E9Q7L3;Q8BSQ9-2;D3YYF2;F6THL5;D3Z3R4;D6RI94;D6RIL0	53;53;53;51;51;51;51;49;45;39;30;29;29	53;53;53;51;51;51;51;49;45;39;30;29;29	53;53;53;51;51;51;51;49;45;39;30;29;29	Protein polybromo-1	Pbrm1	>tr|F8VQD1|F8VQD1_MOUSE Protein polybromo-1 OS=Mus musculus GN=Pbrm1 PE=2 SV=1;>tr|E9Q4Y5|E9Q4Y5_MOUSE Protein polybromo-1 OS=Mus musculus GN=Pbrm1 PE=2 SV=1;>tr|D3Z1N4|D3Z1N4_MOUSE Protein polybromo-1 OS=Mus musculus GN=Pbrm1 PE=2 SV=1;>sp|Q8BSQ9|PB1_MOUS	13	53	53	53	2	9	7	36	2	18	0	27	0	17	2	10	7	0	2	4	2	18	2	9	7	36	2	18	0	27	0	17	2	10	7	0	2	4	2	18	2	9
P60335;G3UYM5	P60335	13;1	13;1	9;0	Poly(rC)-binding protein 1	Pcbp1	>sp|P60335|PCBP1_MOUSE Poly(rC)-binding protein 1 OS=Mus musculus GN=Pcbp1 PE=1 SV=1	2	13	13	9	1	1	2	9	0	4	2	9	0	8	1	7	0	0	1	2	1	10	1	1	2	9	0	4	2	9	0	8	1	7	0	0	1	2	1	10	1	1
Q61990;Q61990-3;Q61990-2;P57722;P57722-2;E9Q7D8	Q61990;Q61990-3;Q61990-2;P57722;P57722-2;E9Q7D8	7;7;7;5;5;4	3;3;3;1;1;1	3;3;3;1;1;1	Poly(rC)-binding protein 2;Poly(rC)-binding protein 3	Pcbp2;Pcbp3	>sp|Q61990|PCBP2_MOUSE Poly(rC)-binding protein 2 OS=Mus musculus GN=Pcbp2 PE=1 SV=1;>sp|Q61990-3|PCBP2_MOUSE Isoform 3 of Poly(rC)-binding protein 2 OS=Mus musculus GN=Pcbp2;>sp|Q61990-2|PCBP2_MOUSE Isoform 2 of Poly(rC)-binding protein 2 OS=Mus musculus	6	7	3	3	0	0	1	2	0	1	1	5	0	4	0	3	0	0	0	1	0	5	0	0	0	0	0	0	0	2	0	3	0	1	0	0	0	0	0	3	0	0
Q99NA9	Q99NA9	9	9	9	Polycomb group RING finger protein 6	Pcgf6	>sp|Q99NA9|PCGF6_MOUSE Polycomb group RING finger protein 6 OS=Mus musculus GN=Pcgf6 PE=1 SV=1	1	9	9	9	0	0	0	0	0	3	0	3	0	0	2	7	0	0	0	0	0	3	0	0	0	0	0	3	0	3	0	0	2	7	0	0	0	0	0	3	0	0
E0CYV0;P23506-2;E9PWE0;F7D432;P23506;F6V9F1;F6TXE3	E0CYV0;P23506-2;E9PWE0;F7D432;P23506;F6V9F1	17;17;16;16;16;11;6	17;17;16;16;16;11;6	17;17;16;16;16;11;6	Protein-L-isoaspartate O-methyltransferase;Protein-L-isoaspartate(D-aspartate) O-methyltransferase	Pcmt1	>tr|E0CYV0|E0CYV0_MOUSE Protein-L-isoaspartate O-methyltransferase OS=Mus musculus GN=Pcmt1 PE=2 SV=1;>sp|P23506-2|PIMT_MOUSE Isoform 2 of Protein-L-isoaspartate(D-aspartate) O-methyltransferase OS=Mus musculus GN=Pcmt1;>tr|E9PWE0|E9PWE0_MOUSE Protein-L-is	7	17	17	17	0	0	0	7	0	13	0	13	0	8	0	8	0	10	0	2	0	13	0	0	0	7	0	13	0	13	0	8	0	8	0	10	0	2	0	13	0	0
F8WI88;Q6P8I4;D3YWA4	F8WI88;Q6P8I4;D3YWA4	1;1;1	1;1;1	1;1;1	PEST proteolytic signal-containing nuclear protein	Pcnp	>tr|F8WI88|F8WI88_MOUSE PEST proteolytic signal-containing nuclear protein OS=Mus musculus GN=Pcnp PE=2 SV=1;>sp|Q6P8I4|PCNP_MOUSE PEST proteolytic signal-containing nuclear protein OS=Mus musculus GN=Pcnp PE=1 SV=1;>tr|D3YWA4|D3YWA4_MOUSE PEST proteolytic	3	1	1	1	0	0	0	1	0	0	0	0	0	0	1	0	0	0	1	0	0	0	0	0	0	1	0	0	0	0	0	0	1	0	0	0	1	0	0	0	0	0
P63239	P63239	4	4	4	Neuroendocrine convertase 1	Pcsk1	>sp|P63239|NEC1_MOUSE Neuroendocrine convertase 1 OS=Mus musculus GN=Pcsk1 PE=1 SV=1	1	4	4	4	1	0	1	0	0	1	0	0	0	0	1	0	1	0	0	1	0	0	1	0	1	0	0	1	0	0	0	0	1	0	1	0	0	1	0	0	1	0
E9QPD7;G5E8R3;Q05920	E9QPD7;G5E8R3;Q05920	4;4;4	4;4;4	4;4;4	Pyruvate carboxylase;Pyruvate carboxylase, mitochondrial	Pcx;Pc	>tr|E9QPD7|E9QPD7_MOUSE Pyruvate carboxylase OS=Mus musculus GN=Pcx PE=2 SV=1;>tr|G5E8R3|G5E8R3_MOUSE Pyruvate carboxylase OS=Mus musculus GN=Pcx PE=3 SV=1;>sp|Q05920|PYC_MOUSE Pyruvate carboxylase, mitochondrial OS=Mus musculus GN=Pc PE=1 SV=1	3	4	4	4	0	0	0	0	1	3	0	0	0	0	0	0	0	0	0	0	0	0	0	0	0	0	1	3	0	0	0	0	0	0	0	0	0	0	0	0	0	0
Q6NS46	Q6NS46	33	33	33	Protein RRP5 homolog	Pdcd11	>sp|Q6NS46|RRP5_MOUSE Protein RRP5 homolog OS=Mus musculus GN=Pdcd11 PE=2 SV=2	1	33	33	33	2	4	6	25	0	9	0	12	1	9	1	7	3	0	2	2	2	9	2	4	6	25	0	9	0	12	1	9	1	7	3	0	2	2	2	9	2	4
Q8C5N5;F6SGV3	Q8C5N5;F6SGV3	2;2	2;2	2;2	Programmed cell death protein 2-like	Pdcd2l	>sp|Q8C5N5|PDD2L_MOUSE Programmed cell death protein 2-like OS=Mus musculus GN=Pdcd2l PE=2 SV=1;>tr|F6SGV3|F6SGV3_MOUSE Programmed cell death protein 2-like (Fragment) OS=Mus musculus GN=Pdcd2l PE=4 SV=1	2	2	2	2	0	0	0	1	0	0	0	1	0	1	0	1	0	0	0	0	0	2	0	0	0	1	0	0	0	1	0	1	0	1	0	0	0	0	0	2	0	0
Q61823;Q9QX29;Q9QUQ5;Q9QUQ5-2	Q61823	10;1;1;1	10;1;1;1	10;1;1;1	Programmed cell death protein 4	Pdcd4	>sp|Q61823|PDCD4_MOUSE Programmed cell death protein 4 OS=Mus musculus GN=Pdcd4 PE=1 SV=1	4	10	10	10	2	4	1	4	0	2	1	5	1	5	1	1	0	0	1	0	1	5	2	4	1	4	0	2	1	5	1	5	1	1	0	0	1	0	1	5	2	4
Q3U2X6;Q9WTY1	Q3U2X6;Q9WTY1	5;4	5;4	5;4	Programmed cell death protein 7	Pdcd7	>tr|Q3U2X6|Q3U2X6_MOUSE Programmed cell death protein 7 OS=Mus musculus GN=Pdcd7 PE=2 SV=1;>sp|Q9WTY1|PDCD7_MOUSE Programmed cell death protein 7 OS=Mus musculus GN=Pdcd7 PE=1 SV=1	2	5	5	5	0	0	0	2	0	0	0	2	0	2	0	0	0	0	1	0	0	2	0	0	0	2	0	0	0	2	0	2	0	0	0	0	1	0	0	2	0	0
P08003	P08003	1	1	1	Protein disulfide-isomerase A4	Pdia4	>sp|P08003|PDIA4_MOUSE Protein disulfide-isomerase A4 OS=Mus musculus GN=Pdia4 PE=1 SV=3	1	1	1	1	0	0	0	0	0	1	1	0	0	0	1	0	0	0	0	0	1	0	0	0	0	0	0	1	1	0	0	0	1	0	0	0	0	0	1	0	0	0
Q922R8;Q3TML0	Q922R8;Q3TML0	6;5	6;5	6;5	Protein disulfide-isomerase A6	Pdia6	>sp|Q922R8|PDIA6_MOUSE Protein disulfide-isomerase A6 OS=Mus musculus GN=Pdia6 PE=1 SV=3;>tr|Q3TML0|Q3TML0_MOUSE Protein disulfide-isomerase A6 OS=Mus musculus GN=Pdia6 PE=2 SV=1	2	6	6	6	0	2	0	1	0	1	0	4	0	4	0	1	0	0	0	1	0	4	0	2	0	1	0	1	0	4	0	4	0	1	0	0	0	1	0	4	0	2
E9QPI5;Q6A026;F8WHU5;Q4VA53-3;Q4VA53	E9QPI5;Q6A026	4;4;1;1;1	4;4;1;1;1	4;4;1;1;1	Sister chromatid cohesion protein PDS5 homolog A	Pds5a	>tr|E9QPI5|E9QPI5_MOUSE Sister chromatid cohesion protein PDS5 homolog A OS=Mus musculus GN=Pds5a PE=4 SV=1;>sp|Q6A026|PDS5A_MOUSE Sister chromatid cohesion protein PDS5 homolog A OS=Mus musculus GN=Pds5a PE=3 SV=3	5	4	4	4	0	0	0	1	0	0	0	3	0	3	0	0	0	0	0	0	0	3	0	0	0	1	0	0	0	3	0	3	0	0	0	0	0	0	0	3	0	0
Q9DBD5;Q9D4T3	Q9DBD5	37;5	37;5	37;5	Proline-, glutamic acid- and leucine-rich protein 1	Pelp1	>sp|Q9DBD5|PELP1_MOUSE Proline-, glutamic acid- and leucine-rich protein 1 OS=Mus musculus GN=Pelp1 PE=1 SV=2	2	37	37	37	7	24	10	23	6	15	3	28	1	21	7	25	9	6	4	18	4	23	7	24	10	23	6	15	3	28	1	21	7	25	9	6	4	18	4	23	7	24
Q5SQ20;Q9EQ61	Q5SQ20;Q9EQ61	5;5	5;5	5;5	Pescadillo homolog	Pes1	>tr|Q5SQ20|Q5SQ20_MOUSE Pescadillo homolog OS=Mus musculus GN=Pes1 PE=2 SV=1;>sp|Q9EQ61|PESC_MOUSE Pescadillo homolog OS=Mus musculus GN=Pes1 PE=1 SV=1	2	5	5	5	1	0	1	0	1	1	0	1	1	1	2	0	0	0	2	0	0	2	1	0	1	0	1	1	0	1	1	1	2	0	0	0	2	0	0	2	1	0
A2AHY8	A2AHY8	2	2	2		Pet2	>tr|A2AHY8|A2AHY8_MOUSE Pet2 protein OS=Mus musculus GN=Pet2 PE=2 SV=1	1	2	2	2	0	0	0	0	1	0	0	0	0	0	1	0	0	0	0	0	0	0	0	0	0	0	1	0	0	0	0	0	1	0	0	0	0	0	0	0	0	0
P09411;P09041	P09411	6;1	6;1	6;1	Phosphoglycerate kinase 1	Pgk1	>sp|P09411|PGK1_MOUSE Phosphoglycerate kinase 1 OS=Mus musculus GN=Pgk1 PE=1 SV=4	2	6	6	6	0	0	0	0	0	2	0	5	0	2	0	1	0	0	0	0	0	5	0	0	0	0	0	2	0	5	0	2	0	1	0	0	0	0	0	5	0	0
Q9JJT9;G5E8V8;F6RPD4	Q9JJT9;G5E8V8;F6RPD4	3;3;2	3;3;2	3;3;2	Phosphorylated adapter RNA export protein	Phax	>sp|Q9JJT9|PHAX_MOUSE Phosphorylated adapter RNA export protein OS=Mus musculus GN=Phax PE=1 SV=1;>tr|G5E8V8|G5E8V8_MOUSE Phosphorylated adapter RNA export protein OS=Mus musculus GN=Phax PE=4 SV=1;>tr|F6RPD4|F6RPD4_MOUSE Phosphorylated adapter RNA export	3	3	3	3	1	1	0	2	0	1	0	2	0	1	0	3	0	0	1	2	0	2	1	1	0	2	0	1	0	2	0	1	0	3	0	0	1	2	0	2	1	1
P67778;Q5SQG5	P67778;Q5SQG5	10;7	10;7	10;7	Prohibitin	Phb	>sp|P67778|PHB_MOUSE Prohibitin OS=Mus musculus GN=Phb PE=1 SV=1;>tr|Q5SQG5|Q5SQG5_MOUSE Prohibitin (Fragment) OS=Mus musculus GN=Phb PE=2 SV=1	2	10	10	10	1	0	0	1	0	0	1	5	0	1	0	1	0	0	0	0	0	8	1	0	0	1	0	0	1	5	0	1	0	1	0	0	0	0	0	8	1	0
O35129;F6QPR1;F6Q8V7	O35129	15;7;6	15;7;6	15;7;6	Prohibitin-2	Phb2	>sp|O35129|PHB2_MOUSE Prohibitin-2 OS=Mus musculus GN=Phb2 PE=1 SV=1	3	15	15	15	1	0	1	1	0	4	1	7	0	8	0	2	0	1	0	0	1	13	1	0	1	1	0	4	1	7	0	8	0	2	0	1	0	0	1	13	1	0
K4DI61;Q9D8M7;Q9D8M7-2;E9Q5L7	K4DI61;Q9D8M7;Q9D8M7-2;E9Q5L7	8;8;8;4	8;8;8;4	8;8;8;4	PHD finger protein 10	Phf10	>tr|K4DI61|K4DI61_MOUSE PHD finger protein 10 OS=Mus musculus GN=Phf10 PE=4 SV=1;>sp|Q9D8M7|PHF10_MOUSE PHD finger protein 10 OS=Mus musculus GN=Phf10 PE=1 SV=4;>sp|Q9D8M7-2|PHF10_MOUSE Isoform 2 of PHD finger protein 10 OS=Mus musculus GN=Phf10;>tr|E9Q5L7	4	8	8	8	0	0	0	3	0	0	0	0	0	2	0	3	0	0	2	0	0	3	0	0	0	3	0	0	0	0	0	2	0	3	0	0	2	0	0	3	0	0
Q5SPL2;Q5SPL2-2;Q5SS87	Q5SPL2	5;2;1	5;2;1	5;2;1	PHD finger protein 12	Phf12	>sp|Q5SPL2|PHF12_MOUSE PHD finger protein 12 OS=Mus musculus GN=Phf12 PE=2 SV=1	3	5	5	5	0	0	0	2	0	0	0	2	0	1	0	2	0	0	0	0	0	1	0	0	0	2	0	0	0	2	0	1	0	2	0	0	0	0	0	1	0	0
Q9D4H9-2;G5E8S0;Q9D4H9;Q9D4H9-3;F6TN92	Q9D4H9-2;G5E8S0;Q9D4H9;Q9D4H9-3	26;25;25;25;6	26;25;25;25;6	26;25;25;25;6	PHD finger protein 14	Phf14	>sp|Q9D4H9-2|PHF14_MOUSE Isoform 2 of PHD finger protein 14 OS=Mus musculus GN=Phf14;>tr|G5E8S0|G5E8S0_MOUSE PHD finger protein 14 OS=Mus musculus GN=Phf14 PE=4 SV=1;>sp|Q9D4H9|PHF14_MOUSE PHD finger protein 14 OS=Mus musculus GN=Phf14 PE=1 SV=1;>sp|Q9D4H9	5	26	26	26	0	2	9	17	3	3	0	7	0	7	3	9	4	0	2	2	1	7	0	2	9	17	3	3	0	7	0	7	3	9	4	0	2	2	1	7	0	2
Q6ZQF7;Q6ZQF7-2;A2AA59	Q6ZQF7;Q6ZQF7-2;A2AA59	4;3;2	4;3;2	4;3;2	Protein Jade-2	Phf15	>sp|Q6ZQF7|JADE2_MOUSE Protein Jade-2 OS=Mus musculus GN=Phf15 PE=2 SV=2;>sp|Q6ZQF7-2|JADE2_MOUSE Isoform 2 of Protein Jade-2 OS=Mus musculus GN=Phf15;>tr|A2AA59|A2AA59_MOUSE Protein Jade-2 OS=Mus musculus GN=Phf15 PE=2 SV=1	3	4	4	4	0	0	0	0	1	0	0	0	0	0	2	0	0	0	2	0	0	0	0	0	0	0	1	0	0	0	0	0	2	0	0	0	2	0	0	0	0	0
Q9CXG9	Q9CXG9	5	5	5	PHD finger protein 19	Phf19	>sp|Q9CXG9|PHF19_MOUSE PHD finger protein 19 OS=Mus musculus GN=Phf19 PE=1 SV=1	1	5	5	5	0	0	1	0	1	1	1	3	0	0	1	2	1	0	1	0	0	0	0	0	1	0	1	1	1	3	0	0	1	2	1	0	1	0	0	0	0	0
Q9WTU0	Q9WTU0	4	3	3	Lysine-specific demethylase PHF2	Phf2	>sp|Q9WTU0|PHF2_MOUSE Lysine-specific demethylase PHF2 OS=Mus musculus GN=Phf2 PE=1 SV=2	1	4	3	3	0	1	1	1	1	1	0	3	0	3	1	4	1	0	1	2	0	1	0	1	0	1	0	1	0	2	0	2	0	3	0	0	0	1	0	1	0	1
Q8BSN5;B0QZH9;Q8BSN5-2;Q8BSN5-3	Q8BSN5;B0QZH9	3;3;1;1	3;3;1;1	3;3;1;1	PHD finger protein 23	Phf23	>sp|Q8BSN5|PHF23_MOUSE PHD finger protein 23 OS=Mus musculus GN=Phf23 PE=2 SV=2;>tr|B0QZH9|B0QZH9_MOUSE PHD finger protein 23 (Fragment) OS=Mus musculus GN=Phf23 PE=2 SV=1	4	3	3	3	0	0	2	1	0	1	0	0	0	1	2	0	0	0	1	0	0	0	0	0	2	1	0	1	0	0	0	1	2	0	0	0	1	0	0	0	0	0
B2RQG2	B2RQG2	10	10	10		Phf3	>tr|B2RQG2|B2RQG2_MOUSE PHD finger protein 3 OS=Mus musculus GN=Phf3 PE=2 SV=1	1	10	10	10	2	3	4	7	0	2	0	2	0	1	0	0	0	0	1	0	1	1	2	3	4	7	0	2	0	2	0	1	0	0	0	0	1	0	1	1	2	3
P83870	P83870	12	12	12	PHD finger-like domain-containing protein 5A	Phf5a	>sp|P83870|PHF5A_MOUSE PHD finger-like domain-containing protein 5A OS=Mus musculus GN=Phf5a PE=1 SV=1	1	12	12	12	1	0	1	8	0	4	0	6	0	3	0	7	0	5	0	2	0	5	1	0	1	8	0	4	0	6	0	3	0	7	0	5	0	2	0	5	1	0
Q9D4J7;E9QAG2;Q9D4J7-2	Q9D4J7;E9QAG2;Q9D4J7-2	31;28;24	31;28;24	31;28;24	PHD finger protein 6	Phf6	>sp|Q9D4J7|PHF6_MOUSE PHD finger protein 6 OS=Mus musculus GN=Phf6 PE=1 SV=1;>tr|E9QAG2|E9QAG2_MOUSE PHD finger protein 6 OS=Mus musculus GN=Phf6 PE=2 SV=1;>sp|Q9D4J7-2|PHF6_MOUSE Isoform 2 of PHD finger protein 6 OS=Mus musculus GN=Phf6	3	31	31	31	5	10	4	14	4	18	3	18	2	18	4	20	3	4	2	6	3	23	5	10	4	14	4	18	3	18	2	18	4	20	3	4	2	6	3	23	5	10
Q80TJ7;Q80TJ7-2;A2ABV1;Q80TJ7-3;A2ABU9	Q80TJ7;Q80TJ7-2	9;5;4;2;1	9;5;4;2;1	8;4;4;2;1	Histone lysine demethylase PHF8	Phf8	>sp|Q80TJ7|PHF8_MOUSE Histone lysine demethylase PHF8 OS=Mus musculus GN=Phf8 PE=1 SV=2;>sp|Q80TJ7-2|PHF8_MOUSE Isoform 2 of Histone lysine demethylase PHF8 OS=Mus musculus GN=Phf8	5	9	9	8	1	0	3	2	3	1	1	3	0	3	4	3	3	0	2	2	1	2	1	0	3	2	3	1	1	3	0	3	4	3	3	0	2	2	1	2	1	0
F8VQ93;Q8VDD9;E9Q2N1;Q921C3;Q921C3-2;F6X674	F8VQ93;Q8VDD9	37;37;3;3;3;1	37;37;3;3;3;1	35;35;2;2;2;1	PH-interacting protein	Phip	>tr|F8VQ93|F8VQ93_MOUSE PH-interacting protein OS=Mus musculus GN=Phip PE=4 SV=1;>sp|Q8VDD9|PHIP_MOUSE PH-interacting protein OS=Mus musculus GN=Phip PE=1 SV=2	6	37	37	35	1	1	8	16	6	6	3	12	0	7	3	9	17	2	13	7	5	6	1	1	8	16	6	6	3	12	0	7	3	9	17	2	13	7	5	6	0	1
A6H619;A6H619-2;Q5U4C3;F7ANA1;F6WXS6	A6H619;A6H619-2;Q5U4C3;F7ANA1;F6WXS6	2;2;1;1;1	2;2;1;1;1	2;2;1;1;1	PHD and RING finger domain-containing protein 1;Splicing factor, arginine/serine-rich 19	Phrf1;Scaf1	>sp|A6H619|PHRF1_MOUSE PHD and RING finger domain-containing protein 1 OS=Mus musculus GN=Phrf1 PE=1 SV=2;>sp|A6H619-2|PHRF1_MOUSE Isoform 2 of PHD and RING finger domain-containing protein 1 OS=Mus musculus GN=Phrf1;>sp|Q5U4C3|SFR19_MOUSE Splicing factor,	5	2	2	2	0	0	2	0	0	0	0	0	0	0	0	0	0	0	1	0	0	0	0	0	2	0	0	0	0	0	0	0	0	0	0	0	1	0	0	0	0	0
P52480;P52480-2;G3X925;P53657;E9Q509	P52480;P52480-2	13;11;1;1;1	13;11;1;1;1	13;11;1;1;1	Pyruvate kinase isozymes M1/M2	Pkm2	>sp|P52480|KPYM_MOUSE Pyruvate kinase isozymes M1/M2 OS=Mus musculus GN=Pkm PE=1 SV=4;>sp|P52480-2|KPYM_MOUSE Isoform M1 of Pyruvate kinase isozymes M1/M2 OS=Mus musculus GN=Pkm	5	13	13	13	0	2	0	1	0	3	0	5	0	6	0	0	0	0	0	2	0	7	0	2	0	1	0	3	0	5	0	6	0	0	0	0	0	2	0	7	0	2
Q922V4;D3Z4V1;F8WI31	Q922V4;D3Z4V1;F8WI31	5;5;4	5;5;4	5;5;4	Pleiotropic regulator 1	Plrg1	>sp|Q922V4|PLRG1_MOUSE Pleiotropic regulator 1 OS=Mus musculus GN=Plrg1 PE=2 SV=1;>tr|D3Z4V1|D3Z4V1_MOUSE Pleiotropic regulator 1 OS=Mus musculus GN=Plrg1 PE=2 SV=1;>tr|F8WI31|F8WI31_MOUSE Pleiotropic regulator 1 OS=Mus musculus GN=Plrg1 PE=2 SV=1	3	5	5	5	0	0	0	1	0	0	0	1	0	2	0	0	0	0	0	1	0	0	0	0	0	1	0	0	0	1	0	2	0	0	0	0	0	1	0	0	0	0
Q9CPV5;Q9CPV5-2	Q9CPV5;Q9CPV5-2	1;1	1;1	1;1	Polyamine-modulated factor 1	Pmf1	>sp|Q9CPV5|PMF1_MOUSE Polyamine-modulated factor 1 OS=Mus musculus GN=Pmf1 PE=1 SV=1;>sp|Q9CPV5-2|PMF1_MOUSE Isoform 2 of Polyamine-modulated factor 1 OS=Mus musculus GN=Pmf1	2	1	1	1	0	0	0	0	0	0	0	1	0	0	0	1	0	0	0	0	0	1	0	0	0	0	0	0	0	1	0	0	0	1	0	0	0	0	0	1	0	0
Q60953;Q60953-2;D3YXR5;D3Z3A6;F7BTZ2;D3Z2V0;F6XUT1;D6RII9	Q60953;Q60953-2;D3YXR5;D3Z3A6;F7BTZ2	28;27;23;23;21;4;1;1	28;27;23;23;21;4;1;1	28;27;23;23;21;4;1;1	Protein PML	Pml	>sp|Q60953|PML_MOUSE Protein PML OS=Mus musculus GN=Pml PE=1 SV=3;>sp|Q60953-2|PML_MOUSE Isoform 2 of Protein PML OS=Mus musculus GN=Pml;>tr|D3YXR5|D3YXR5_MOUSE Protein PML OS=Mus musculus GN=Pml PE=2 SV=1;>tr|D3Z3A6|D3Z3A6_MOUSE Protein PML OS=Mus musculu	8	28	28	28	3	9	1	17	2	8	1	19	1	16	1	4	1	0	6	2	1	15	3	9	1	17	2	8	1	19	1	16	1	4	1	0	6	2	1	15	3	9
G5E8N7;Q9JLV6;Q9JLV6-2;E9Q9A5	G5E8N7;Q9JLV6;Q9JLV6-2;E9Q9A5	12;12;10;10	12;12;10;10	12;12;10;10	Bifunctional polynucleotide phosphatase/kinase;Polynucleotide 3-phosphatase;Polynucleotide 5-hydroxyl-kinase	Pnkp	>tr|G5E8N7|G5E8N7_MOUSE Bifunctional polynucleotide phosphatase/kinase OS=Mus musculus GN=Pnkp PE=4 SV=1;>sp|Q9JLV6|PNKP_MOUSE Bifunctional polynucleotide phosphatase/kinase OS=Mus musculus GN=Pnkp PE=1 SV=2;>sp|Q9JLV6-2|PNKP_MOUSE Isoform 2 of Bifunctiona	4	12	12	12	0	6	0	3	0	5	0	6	0	9	0	4	0	1	0	3	0	8	0	6	0	3	0	5	0	6	0	9	0	4	0	1	0	3	0	8	0	6
Q3TUQ5;O35691	Q3TUQ5;O35691	8;8	8;8	8;8	Pinin	Pnn	>tr|Q3TUQ5|Q3TUQ5_MOUSE Pinin OS=Mus musculus GN=Pnn PE=2 SV=1;>sp|O35691|PININ_MOUSE Pinin OS=Mus musculus GN=Pnn PE=1 SV=4	2	8	8	8	0	1	0	2	0	1	1	2	0	2	3	0	1	0	3	0	2	2	0	1	0	2	0	1	1	2	0	2	3	0	1	0	3	0	2	2	0	1
Q9CPS7	Q9CPS7	21	21	21	RNA-binding protein PNO1	Pno1	>sp|Q9CPS7|PNO1_MOUSE RNA-binding protein PNO1 OS=Mus musculus GN=Pno1 PE=2 SV=1	1	21	21	21	3	0	2	13	2	11	4	16	2	12	4	17	2	18	2	4	2	12	3	0	2	13	2	11	4	16	2	12	4	17	2	18	2	4	2	12	3	0
Q8BZH4;D3YUX1;D3YUW8	Q8BZH4;D3YUX1;D3YUW8	67;67;67	67;67;67	1;1;1	Pogo transposable element with ZNF domain	Pogz	>sp|Q8BZH4|POGZ_MOUSE Pogo transposable element with ZNF domain OS=Mus musculus GN=Pogz PE=1 SV=2;>tr|D3YUX1|D3YUX1_MOUSE Pogo transposable element with ZNF domain OS=Mus musculus GN=Pogz PE=2 SV=1;>tr|D3YUW8|D3YUW8_MOUSE Pogo transposable element with ZNF	3	67	67	1	7	22	10	34	8	24	4	38	2	28	25	61	18	3	9	13	11	27	7	22	10	34	8	24	4	38	2	28	25	61	18	3	9	13	11	27	0	1
Q0VGT3;F7D0L1	Q0VGT3	67;2	1;0	1;0		Pogz	>tr|Q0VGT3|Q0VGT3_MOUSE Pogo transposable element with ZNF domain OS=Mus musculus GN=Pogz PE=2 SV=1	2	67	1	1	7	21	9	34	8	24	4	38	2	28	25	61	18	3	9	13	10	27	0	0	0	1	0	0	0	1	0	1	1	1	0	0	0	0	0	1	0	0
Q8K409	Q8K409	19	19	19	DNA polymerase beta	Polb	>sp|Q8K409|DPOLB_MOUSE DNA polymerase beta OS=Mus musculus GN=Polb PE=2 SV=3	1	19	19	19	0	0	2	2	0	5	1	6	0	11	1	4	0	1	1	2	0	15	0	0	2	2	0	5	1	6	0	11	1	4	0	1	1	2	0	15	0	0
Q8BG81;Q3UDD3;F6VR84	Q8BG81;Q3UDD3;F6VR84	1;1;1	1;1;1	1;1;1	Polymerase delta-interacting protein 3	Poldip3	>sp|Q8BG81|PDIP3_MOUSE Polymerase delta-interacting protein 3 OS=Mus musculus GN=Poldip3 PE=2 SV=1;>tr|Q3UDD3|Q3UDD3_MOUSE Polymerase delta-interacting protein 3 OS=Mus musculus GN=Poldip3 PE=2 SV=1;>tr|F6VR84|F6VR84_MOUSE Polymerase delta-interacting prot	3	1	1	1	0	0	0	1	0	0	0	0	0	0	0	1	0	0	0	0	0	0	0	0	0	1	0	0	0	0	0	0	0	1	0	0	0	0	0	0	0	0
Q9JKP7;D6RDT4	Q9JKP7;D6RDT4	2;1	2;1	2;1	DNA polymerase epsilon subunit 3	Pole3	>sp|Q9JKP7|DPOE3_MOUSE DNA polymerase epsilon subunit 3 OS=Mus musculus GN=Pole3 PE=2 SV=1;>tr|D6RDT4|D6RDT4_MOUSE DNA polymerase epsilon subunit 3 OS=Mus musculus GN=Pole3 PE=2 SV=1	2	2	2	2	0	0	0	1	0	0	0	0	0	1	0	1	0	0	1	0	0	0	0	0	0	1	0	0	0	0	0	1	0	1	0	0	1	0	0	0	0	0
O35134	O35134	89	89	88	DNA-directed RNA polymerase I subunit RPA1	Polr1a	>sp|O35134|RPA1_MOUSE DNA-directed RNA polymerase I subunit RPA1 OS=Mus musculus GN=Polr1a PE=1 SV=2	1	89	89	88	5	35	7	74	1	24	1	56	1	34	1	24	2	1	1	14	4	36	5	35	7	74	1	24	1	56	1	34	1	24	2	1	1	14	4	36	5	35
P70700;A2AP84	P70700	34;16	34;16	34;16	DNA-directed RNA polymerase I subunit RPA2	Polr1b	>sp|P70700|RPA2_MOUSE DNA-directed RNA polymerase I subunit RPA2 OS=Mus musculus GN=Polr1b PE=2 SV=2	2	34	34	34	1	17	2	20	1	12	1	22	0	19	3	15	1	0	6	3	1	22	1	17	2	20	1	12	1	22	0	19	3	15	1	0	6	3	1	22	1	17
P52432;D3Z7Q8;D3Z3D6;G3UXX5;G3UX92	P52432;D3Z7Q8;D3Z3D6;G3UXX5	12;9;8;8;4	12;9;8;8;4	12;9;8;8;4	DNA-directed RNA polymerases I and III subunit RPAC1	Polr1c	>sp|P52432|RPAC1_MOUSE DNA-directed RNA polymerases I and III subunit RPAC1 OS=Mus musculus GN=Polr1c PE=1 SV=3;>tr|D3Z7Q8|D3Z7Q8_MOUSE DNA-directed RNA polymerases I and III subunit RPAC1 (Fragment) OS=Mus musculus GN=Polr1c PE=2 SV=2;>tr|D3Z3D6|D3Z3D6_MO	5	12	12	12	1	1	1	5	0	6	1	8	0	7	1	9	0	1	0	4	0	7	1	1	1	5	0	6	1	8	0	7	1	9	0	1	0	4	0	7	1	1
P97304;Q9D1M1	P97304;Q9D1M1	1;1	1;1	1;1	DNA-directed RNA polymerases I and III subunit RPAC2	Polr1d	>sp|P97304|RPAC2_MOUSE DNA-directed RNA polymerases I and III subunit RPAC2 OS=Mus musculus GN=Polr1d PE=2 SV=1;>tr|Q9D1M1|Q9D1M1_MOUSE DNA-directed RNA polymerases I and III subunit RPAC2 OS=Mus musculus GN=Polr1d PE=2 SV=1	2	1	1	1	1	0	1	0	0	0	1	0	0	0	1	0	0	0	1	0	0	0	1	0	1	0	0	0	1	0	0	0	1	0	0	0	1	0	0	0	1	0
Q8K202;Q8K202-2;Q8K202-3;G8JL51	Q8K202;Q8K202-2;Q8K202-3;G8JL51	17;17;16;15	17;17;16;15	17;17;16;15	DNA-directed RNA polymerase I subunit RPA49	Polr1e	>sp|Q8K202|RPA49_MOUSE DNA-directed RNA polymerase I subunit RPA49 OS=Mus musculus GN=Polr1e PE=1 SV=2;>sp|Q8K202-2|RPA49_MOUSE Isoform 2 of DNA-directed RNA polymerase I subunit RPA49 OS=Mus musculus GN=Polr1e;>sp|Q8K202-3|RPA49_MOUSE Isoform 3 of DNA-dir	4	17	17	17	0	3	0	7	0	1	0	5	0	4	0	10	0	0	0	3	0	4	0	3	0	7	0	1	0	5	0	4	0	10	0	0	0	3	0	4	0	3
P08775	P08775	97	97	97	DNA-directed RNA polymerase II subunit RPB1	Polr2a	>sp|P08775|RPB1_MOUSE DNA-directed RNA polymerase II subunit RPB1 OS=Mus musculus GN=Polr2a PE=1 SV=3	1	97	97	97	21	39	22	44	9	27	10	58	5	33	11	28	8	3	7	23	9	41	21	39	22	44	9	27	10	58	5	33	11	28	8	3	7	23	9	41	21	39
Q8CFI7	Q8CFI7	57	57	57	DNA-directed RNA polymerase II subunit RPB2	Polr2b	>sp|Q8CFI7|RPB2_MOUSE DNA-directed RNA polymerase II subunit RPB2 OS=Mus musculus GN=Polr2b PE=2 SV=2	1	57	57	57	14	28	2	25	6	19	4	41	2	24	10	20	11	1	10	8	4	33	14	28	2	25	6	19	4	41	2	24	10	20	11	1	10	8	4	33	14	28
Q99M46;P97760	Q99M46;P97760	7;6	7;6	7;6	DNA-directed RNA polymerase II subunit RPB3	Polr2c	>tr|Q99M46|Q99M46_MOUSE DNA-directed RNA polymerase II subunit RPB3 OS=Mus musculus GN=Polr2c PE=2 SV=1;>sp|P97760|RPB3_MOUSE DNA-directed RNA polymerase II subunit RPB3 OS=Mus musculus GN=Polr2c PE=2 SV=1	2	7	7	7	2	0	0	0	0	1	1	3	0	5	1	3	0	0	0	0	0	2	2	0	0	0	0	1	1	3	0	5	1	3	0	0	0	0	0	2	2	0
Q80UW8	Q80UW8	9	9	9	DNA-directed RNA polymerases I, II, and III subunit RPABC1	Polr2e	>sp|Q80UW8|RPAB1_MOUSE DNA-directed RNA polymerases I, II, and III subunit RPABC1 OS=Mus musculus GN=Polr2e PE=2 SV=1	1	9	9	9	1	0	0	5	0	3	0	5	0	2	2	6	0	4	0	0	0	7	1	0	0	5	0	3	0	5	0	2	2	6	0	4	0	0	0	7	1	0
P62488	P62488	1	1	1	DNA-directed RNA polymerase II subunit RPB7	Polr2g	>sp|P62488|RPB7_MOUSE DNA-directed RNA polymerase II subunit RPB7 OS=Mus musculus GN=Polr2g PE=2 SV=1	1	1	1	1	0	0	0	0	0	0	0	1	0	1	0	0	0	0	0	0	0	1	0	0	0	0	0	0	0	1	0	1	0	0	0	0	0	0	0	1	0	0
Q923G2	Q923G2	5	5	5	DNA-directed RNA polymerases I, II, and III subunit RPABC3	Polr2h	>sp|Q923G2|RPAB3_MOUSE DNA-directed RNA polymerases I, II, and III subunit RPABC3 OS=Mus musculus GN=Polr2h PE=2 SV=3	1	5	5	5	0	0	0	2	0	1	0	1	0	2	0	2	0	2	0	0	0	1	0	0	0	2	0	1	0	1	0	2	0	2	0	2	0	0	0	1	0	0
P60898;D3YYI3;D3Z3Z8	P60898;D3YYI3;D3Z3Z8	1;1;1	1;1;1	1;1;1	DNA-directed RNA polymerase II subunit RPB9;DNA-directed RNA polymerase subunit	Polr2i	>sp|P60898|RPB9_MOUSE DNA-directed RNA polymerase II subunit RPB9 OS=Mus musculus GN=Polr2i PE=2 SV=1;>tr|D3YYI3|D3YYI3_MOUSE DNA-directed RNA polymerase subunit OS=Mus musculus GN=Polr2i PE=2 SV=1;>tr|D3Z3Z8|D3Z3Z8_MOUSE DNA-directed RNA polymerase II sub	3	1	1	1	0	0	0	0	0	0	0	0	0	0	0	0	0	0	0	0	0	1	0	0	0	0	0	0	0	0	0	0	0	0	0	0	0	0	0	1	0	0
Q6PI63;D3YZ19;O08740;D3YZ20	Q6PI63;D3YZ19;O08740;D3YZ20	3;3;2;2	3;3;2;2	3;3;2;2	DNA-directed RNA polymerase II subunit RPB11	Polr2j	>tr|Q6PI63|Q6PI63_MOUSE DNA-directed RNA polymerase II subunit RPB11 OS=Mus musculus GN=Polr2j PE=4 SV=1;>tr|D3YZ19|D3YZ19_MOUSE DNA-directed RNA polymerase II subunit RPB11 OS=Mus musculus GN=Polr2j PE=2 SV=1;>sp|O08740|RPB11_MOUSE DNA-directed RNA polyme	4	3	3	3	0	0	0	1	0	1	0	2	0	1	0	0	0	2	0	0	0	0	0	0	0	1	0	1	0	2	0	1	0	0	0	2	0	0	0	0	0	0
Q9D4G5;Q8K205	Q9D4G5;Q8K205	56;55	56;55	56;55		Pop1	>tr|Q9D4G5|Q9D4G5_MOUSE Protein Pop1 OS=Mus musculus GN=Pop1 PE=2 SV=1;>tr|Q8K205|Q8K205_MOUSE Processing of 1, ribonuclease P/MRP family, (S. cerevisiae) OS=Mus musculus GN=Pop1 PE=2 SV=1	2	56	56	56	10	25	7	38	5	23	3	30	4	27	14	33	10	3	16	10	3	25	10	25	7	38	5	23	3	30	4	27	14	33	10	3	16	10	3	25	10	25
Q9CR08	Q9CR08	11	11	11	Ribonuclease P protein subunit p29	Pop4	>sp|Q9CR08|RPP29_MOUSE Ribonuclease P protein subunit p29 OS=Mus musculus GN=Pop4 PE=2 SV=1	1	11	11	11	0	0	0	6	0	1	0	4	0	4	0	8	0	1	0	0	0	8	0	0	0	6	0	1	0	4	0	4	0	8	0	1	0	0	0	8	0	0
Q9DB28	Q9DB28	4	4	4	Ribonuclease P/MRP protein subunit POP5	Pop5	>sp|Q9DB28|POP5_MOUSE Ribonuclease P/MRP protein subunit POP5 OS=Mus musculus GN=Pop5 PE=2 SV=1	1	4	4	4	0	0	0	1	0	0	0	1	0	0	0	4	0	0	0	0	0	1	0	0	0	1	0	0	0	1	0	0	0	4	0	0	0	0	0	1	0	0
Q9DCH2	Q9DCH2	2	2	2	Ribonuclease P protein subunit p20	Pop7	>sp|Q9DCH2|POP7_MOUSE Ribonuclease P protein subunit p20 OS=Mus musculus GN=Pop7 PE=2 SV=1	1	2	2	2	0	0	0	0	0	0	0	0	0	0	0	2	0	0	0	0	0	0	0	0	0	0	0	0	0	0	0	0	0	2	0	0	0	0	0	0	0	0
Q91YU8	Q91YU8	9	9	9	Suppressor of SWI4 1 homolog	Ppan	>sp|Q91YU8|SSF1_MOUSE Suppressor of SWI4 1 homolog OS=Mus musculus GN=Ppan PE=2 SV=2	1	9	9	9	3	1	2	4	0	3	2	5	2	2	3	5	0	0	3	2	2	4	3	1	2	4	0	3	2	5	2	2	3	5	0	0	3	2	2	4	3	1
P17742;F8VPN3	P17742	8;3	8;3	8;3	Peptidyl-prolyl cis-trans isomerase A	Ppia	>sp|P17742|PPIA_MOUSE Peptidyl-prolyl cis-trans isomerase A OS=Mus musculus GN=Ppia PE=1 SV=2	2	8	8	8	0	0	0	3	0	4	0	6	0	3	0	3	0	1	0	0	0	2	0	0	0	3	0	4	0	6	0	3	0	3	0	1	0	0	0	2	0	0
P24369	P24369	5	5	5	Peptidyl-prolyl cis-trans isomerase B	Ppib	>sp|P24369|PPIB_MOUSE Peptidyl-prolyl cis-trans isomerase B OS=Mus musculus GN=Ppib PE=2 SV=2	1	5	5	5	0	0	0	1	0	2	0	3	0	4	0	2	0	2	0	0	0	3	0	0	0	1	0	2	0	3	0	4	0	2	0	2	0	0	0	3	0	0
Q9D868-2;A2BGI8;Q9D868;A2BGI9	Q9D868-2;A2BGI8;Q9D868;A2BGI9	10;9;8;6	10;9;8;6	10;9;8;6	Peptidyl-prolyl cis-trans isomerase;Peptidyl-prolyl cis-trans isomerase H	Ppih	>sp|Q9D868-2|PPIH_MOUSE Isoform 2 of Peptidyl-prolyl cis-trans isomerase H OS=Mus musculus GN=Ppih;>tr|A2BGI8|A2BGI8_MOUSE Peptidyl-prolyl cis-trans isomerase H (Fragment) OS=Mus musculus GN=Ppih PE=2 SV=1;>sp|Q9D868|PPIH_MOUSE Peptidyl-prolyl cis-trans is	4	10	10	10	0	0	0	5	0	2	0	4	0	3	0	7	0	3	0	0	0	3	0	0	0	5	0	2	0	4	0	3	0	7	0	3	0	0	0	3	0	0
P62137	P62137	14	14	5	Serine/threonine-protein phosphatase PP1-alpha catalytic subunit	Ppp1ca	>sp|P62137|PP1A_MOUSE Serine/threonine-protein phosphatase PP1-alpha catalytic subunit OS=Mus musculus GN=Ppp1ca PE=1 SV=1	1	14	14	5	0	0	0	3	0	2	0	7	0	7	0	8	0	1	0	0	0	8	0	0	0	3	0	2	0	7	0	7	0	8	0	1	0	0	0	8	0	0
P62141	P62141	12	5	4	Serine/threonine-protein phosphatase PP1-beta catalytic subunit	Ppp1cb	>sp|P62141|PP1B_MOUSE Serine/threonine-protein phosphatase PP1-beta catalytic subunit OS=Mus musculus GN=Ppp1cb PE=1 SV=3	1	12	5	4	0	0	0	4	0	2	0	7	0	5	0	7	0	1	0	0	0	8	0	0	0	3	0	1	0	3	0	1	0	3	0	0	0	0	0	4	0	0
P63087-2;P63087	P63087-2;P63087	11;11	1;1	1;1	Serine/threonine-protein phosphatase PP1-gamma catalytic subunit	Ppp1cc	>sp|P63087-2|PP1G_MOUSE Isoform Gamma-2 of Serine/threonine-protein phosphatase PP1-gamma catalytic subunit OS=Mus musculus GN=Ppp1cc;>sp|P63087|PP1G_MOUSE Serine/threonine-protein phosphatase PP1-gamma catalytic subunit OS=Mus musculus GN=Ppp1cc PE=1 SV=1	2	11	1	1	0	0	0	3	0	1	0	5	0	4	0	7	0	1	0	0	0	6	0	0	0	1	0	0	0	0	0	0	0	1	0	0	0	0	0	0	0	0
Q80W00;Q80W00-2	Q80W00;Q80W00-2	23;22	23;22	23;22	Serine/threonine-protein phosphatase 1 regulatory subunit 10	Ppp1r10	>sp|Q80W00|PP1RA_MOUSE Serine/threonine-protein phosphatase 1 regulatory subunit 10 OS=Mus musculus GN=Ppp1r10 PE=1 SV=1;>sp|Q80W00-2|PP1RA_MOUSE Isoform 2 of Serine/threonine-protein phosphatase 1 regulatory subunit 10 OS=Mus musculus GN=Ppp1r10	2	23	23	23	11	3	6	2	9	1	6	5	0	5	10	2	10	0	12	2	4	5	11	3	6	2	9	1	6	5	0	5	10	2	10	0	12	2	4	5	11	3
P63330;P62715	P63330;P62715	2;1	2;1	2;1	Serine/threonine-protein phosphatase 2A catalytic subunit alpha isoform;Serine/threonine-protein phosphatase 2A catalytic subunit beta isoform	Ppp2ca;Ppp2cb	>sp|P63330|PP2AA_MOUSE Serine/threonine-protein phosphatase 2A catalytic subunit alpha isoform OS=Mus musculus GN=Ppp2ca PE=1 SV=1;>sp|P62715|PP2AB_MOUSE Serine/threonine-protein phosphatase 2A catalytic subunit beta isoform OS=Mus musculus GN=Ppp2cb PE=1	2	2	2	2	0	0	0	0	0	0	0	0	0	1	0	0	0	0	0	0	0	1	0	0	0	0	0	0	0	0	0	1	0	0	0	0	0	0	0	1	0	0
Q76MZ3;G3UWS4;H3BKU1;Q3TTF6;Q7TNP2;H3BLQ0;H3BIV7;H3BLE7;G3UWL2;H3BJ83;H3BK50;G3UXQ1	Q76MZ3	8;3;3;3;3;3;3;2;1;1;1;1	8;3;3;3;3;3;3;2;1;1;1;1	8;3;3;3;3;3;3;2;1;1;1;1	Serine/threonine-protein phosphatase 2A 65 kDa regulatory subunit A alpha isoform	Ppp2r1a	>sp|Q76MZ3|2AAA_MOUSE Serine/threonine-protein phosphatase 2A 65 kDa regulatory subunit A alpha isoform OS=Mus musculus GN=Ppp2r1a PE=1 SV=3	12	8	8	8	0	1	0	1	0	2	0	4	0	4	0	2	0	0	0	0	0	3	0	1	0	1	0	2	0	4	0	4	0	2	0	0	0	0	0	3	0	1
Q7TSI3	Q7TSI3	2	2	2	Serine/threonine-protein phosphatase 6 regulatory subunit 1	Ppp6r1	>sp|Q7TSI3|PP6R1_MOUSE Serine/threonine-protein phosphatase 6 regulatory subunit 1 OS=Mus musculus GN=Ppp6r1 PE=1 SV=1	1	2	2	2	0	0	0	0	1	0	1	0	0	0	2	0	1	0	0	0	0	0	0	0	0	0	1	0	1	0	0	0	2	0	1	0	0	0	0	0	0	0
A2A7B5	A2A7B5	8	8	8		Prdm2	>tr|A2A7B5|A2A7B5_MOUSE Protein Prdm2 OS=Mus musculus GN=Prdm2 PE=2 SV=1	1	8	8	8	0	0	0	7	0	1	0	0	0	0	0	2	0	0	0	0	0	1	0	0	0	7	0	1	0	0	0	0	0	2	0	0	0	0	0	1	0	0
O08795-2;O08795	O08795-2;O08795	1;1	1;1	1;1	Glucosidase 2 subunit beta	Prkcsh	>sp|O08795-2|GLU2B_MOUSE Isoform 2 of Glucosidase 2 subunit beta OS=Mus musculus GN=Prkcsh;>sp|O08795|GLU2B_MOUSE Glucosidase 2 subunit beta OS=Mus musculus GN=Prkcsh PE=1 SV=1	2	1	1	1	0	0	1	0	0	0	0	0	0	0	1	0	0	0	0	0	0	0	0	0	1	0	0	0	0	0	0	0	1	0	0	0	0	0	0	0	0	0
Q9CWV6;D3YXD3	Q9CWV6	8;2	8;2	8;2	PRKR-interacting protein 1	Prkrip1	>sp|Q9CWV6|PKRI1_MOUSE PRKR-interacting protein 1 OS=Mus musculus GN=Prkrip1 PE=1 SV=2	2	8	8	8	1	0	1	3	0	1	1	0	0	0	1	3	0	1	0	0	1	0	1	0	1	3	0	1	1	0	0	0	1	3	0	1	0	0	1	0	1	0
Q9JIF0;F8WH01;Q9JIF0-2;Q9JIF0-3;D3Z0A2;D3Z3N0	Q9JIF0;F8WH01;Q9JIF0-2;Q9JIF0-3;D3Z0A2;D3Z3N0	4;4;4;4;4;3	4;4;4;4;4;3	4;4;4;4;4;3	Protein arginine N-methyltransferase 1	Prmt1	>sp|Q9JIF0|ANM1_MOUSE Protein arginine N-methyltransferase 1 OS=Mus musculus GN=Prmt1 PE=1 SV=1;>tr|F8WH01|F8WH01_MOUSE Protein arginine N-methyltransferase 1 OS=Mus musculus GN=Prmt1 PE=2 SV=1;>sp|Q9JIF0-2|ANM1_MOUSE Isoform 2 of Protein arginine N-methyl	6	4	4	4	0	0	0	0	0	0	0	1	0	3	0	0	0	0	0	0	0	3	0	0	0	0	0	0	0	1	0	3	0	0	0	0	0	0	0	3	0	0
Q8CIG8;F6QQQ6	Q8CIG8	6;2	6;2	6;2	Protein arginine N-methyltransferase 5	Prmt5	>sp|Q8CIG8|ANM5_MOUSE Protein arginine N-methyltransferase 5 OS=Mus musculus GN=Prmt5 PE=1 SV=3	2	6	6	6	0	2	1	2	1	0	1	3	1	2	1	1	1	1	0	1	1	2	0	2	1	2	1	0	1	3	1	2	1	1	1	1	0	1	1	2	0	2
Q99KP6;Q99KP6-2;J3QNL8;Q99KP6-3	Q99KP6;Q99KP6-2;J3QNL8;Q99KP6-3	16;15;14;12	16;15;14;12	16;15;14;12	Pre-mRNA-processing factor 19	Prpf19	>sp|Q99KP6|PRP19_MOUSE Pre-mRNA-processing factor 19 OS=Mus musculus GN=Prpf19 PE=2 SV=1;>sp|Q99KP6-2|PRP19_MOUSE Isoform 2 of Pre-mRNA-processing factor 19 OS=Mus musculus GN=Prpf19;>tr|J3QNL8|J3QNL8_MOUSE Pre-mRNA-processing factor 19 OS=Mus musculus GN=	4	16	16	16	1	10	0	5	0	4	0	9	0	6	1	6	0	1	0	1	0	10	1	10	0	5	0	4	0	9	0	6	1	6	0	1	0	1	0	10	1	10
Q922U1;E0CYD0;F6T4V0	Q922U1	44;6;4	44;6;4	44;6;4	U4/U6 small nuclear ribonucleoprotein Prp3	Prpf3	>sp|Q922U1|PRPF3_MOUSE U4/U6 small nuclear ribonucleoprotein Prp3 OS=Mus musculus GN=Prpf3 PE=1 SV=1	3	44	44	44	22	18	11	22	10	12	12	19	3	11	15	23	18	1	23	4	11	11	22	18	11	22	10	12	12	19	3	11	15	23	18	1	23	4	11	11	22	18
Q8CCF0;Q8CCF0-3;Q8CCF0-2;Q8CCF0-4;Q8CCF0-5	Q8CCF0;Q8CCF0-3;Q8CCF0-2	25;25;24;7;6	25;25;24;7;6	25;25;24;7;6	U4/U6 small nuclear ribonucleoprotein Prp31	Prpf31	>sp|Q8CCF0|PRP31_MOUSE U4/U6 small nuclear ribonucleoprotein Prp31 OS=Mus musculus GN=Prpf31 PE=2 SV=3;>sp|Q8CCF0-3|PRP31_MOUSE Isoform 3 of U4/U6 small nuclear ribonucleoprotein Prp31 OS=Mus musculus GN=Prpf31;>sp|Q8CCF0-2|PRP31_MOUSE Isoform 2 of U4/U6 s	5	25	25	25	1	12	2	17	1	6	2	14	0	6	1	19	0	1	2	5	2	14	1	12	2	17	1	6	2	14	0	6	1	19	0	1	2	5	2	14	1	12
Q4FK66;Q4FK66-2	Q4FK66;Q4FK66-2	1;1	1;1	1;1	Pre-mRNA-splicing factor 38A	Prpf38a	>sp|Q4FK66|PR38A_MOUSE Pre-mRNA-splicing factor 38A OS=Mus musculus GN=Prpf38a PE=1 SV=1;>sp|Q4FK66-2|PR38A_MOUSE Isoform 2 of Pre-mRNA-splicing factor 38A OS=Mus musculus GN=Prpf38a	2	1	1	1	0	0	0	0	0	0	0	0	0	0	1	0	0	0	0	0	0	0	0	0	0	0	0	0	0	0	0	0	1	0	0	0	0	0	0	0	0	0
Q9DAW6	Q9DAW6	39	39	39	U4/U6 small nuclear ribonucleoprotein Prp4	Prpf4	>sp|Q9DAW6|PRP4_MOUSE U4/U6 small nuclear ribonucleoprotein Prp4 OS=Mus musculus GN=Prpf4 PE=2 SV=1	1	39	39	39	2	23	2	24	0	11	1	22	1	17	1	26	0	0	1	14	1	21	2	23	2	24	0	11	1	22	1	17	1	26	0	0	1	14	1	21	2	23
Q9R1C7;Q9R1C7-2;A2AQW6;Q80W14-3;E9QP07;Q80W14;D3Z4N6;E9QMI6;Q80W14-2	Q9R1C7;Q9R1C7-2	35;35;17;4;4;4;4;4;3	35;35;17;4;4;4;4;4;3	35;35;17;4;4;4;4;4;3	Pre-mRNA-processing factor 40 homolog A	Prpf40a	>sp|Q9R1C7|PR40A_MOUSE Pre-mRNA-processing factor 40 homolog A OS=Mus musculus GN=Prpf40a PE=1 SV=1;>sp|Q9R1C7-2|PR40A_MOUSE Isoform 2 of Pre-mRNA-processing factor 40 homolog A OS=Mus musculus GN=Prpf40a	9	35	35	35	21	16	18	26	13	12	10	18	1	14	21	14	19	0	20	6	14	12	21	16	18	26	13	12	10	18	1	14	21	14	19	0	20	6	14	12	21	16
Q61136	Q61136	2	2	2	Serine/threonine-protein kinase PRP4 homolog	Prpf4b	>sp|Q61136|PRP4B_MOUSE Serine/threonine-protein kinase PRP4 homolog OS=Mus musculus GN=Prpf4b PE=1 SV=3	1	2	2	2	0	0	2	0	0	0	0	0	0	0	0	0	1	0	2	0	2	0	0	0	2	0	0	0	0	0	0	0	0	0	1	0	2	0	2	0	0	0
Q91YR7;Q91YR7-2	Q91YR7;Q91YR7-2	41;26	41;26	41;26	Pre-mRNA-processing factor 6	Prpf6	>sp|Q91YR7|PRP6_MOUSE Pre-mRNA-processing factor 6 OS=Mus musculus GN=Prpf6 PE=2 SV=1;>sp|Q91YR7-2|PRP6_MOUSE Isoform 2 of Pre-mRNA-processing factor 6 OS=Mus musculus GN=Prpf6	2	41	41	41	16	17	7	19	8	6	4	20	2	18	10	18	15	1	17	1	8	15	16	17	7	19	8	6	4	20	2	18	10	18	15	1	17	1	8	15	16	17
Q99PV0;B7ZC27	Q99PV0	119;42	119;42	119;42	Pre-mRNA-processing-splicing factor 8	Prpf8	>sp|Q99PV0|PRP8_MOUSE Pre-mRNA-processing-splicing factor 8 OS=Mus musculus GN=Prpf8 PE=1 SV=2	2	119	119	119	6	47	19	86	7	29	1	51	0	43	3	27	5	1	4	17	4	46	6	47	19	86	7	29	1	51	0	43	3	27	5	1	4	17	4	46	6	47
Q7TPN9;D3Z5U4	Q7TPN9;D3Z5U4	3;2	3;2	3;2	Proline-rich protein 14	Prr14	>sp|Q7TPN9|PRR14_MOUSE Proline-rich protein 14 OS=Mus musculus GN=Prr14 PE=2 SV=1;>tr|D3Z5U4|D3Z5U4_MOUSE Proline-rich protein 14 (Fragment) OS=Mus musculus GN=Prr14 PE=2 SV=1	2	3	3	3	0	0	0	0	0	0	0	0	0	0	2	3	1	0	0	0	0	1	0	0	0	0	0	0	0	0	0	0	2	3	1	0	0	0	0	1	0	0
Q7TSC1;G3UX48	Q7TSC1;G3UX48	37;33	37;33	36;33	Protein PRRC2A	Prrc2a	>sp|Q7TSC1|PRC2A_MOUSE Protein PRRC2A OS=Mus musculus GN=Prrc2a PE=1 SV=1;>tr|G3UX48|G3UX48_MOUSE Protein PRRC2A OS=Mus musculus GN=Prrc2a PE=2 SV=1	2	37	37	36	13	6	19	14	4	9	7	13	4	10	10	4	7	2	8	11	12	10	13	6	19	14	4	9	7	13	4	10	10	4	7	2	8	11	12	10	12	5
Q3TLH4;Q3TLH4-5;F8WHT3;Q7TPM1	Q3TLH4;Q3TLH4-5	36;36;1;1	35;35;0;0	35;35;0;0	Protein PRRC2C	Prrc2c	>sp|Q3TLH4|PRC2C_MOUSE Protein PRRC2C OS=Mus musculus GN=Prrc2c PE=1 SV=3;>sp|Q3TLH4-5|PRC2C_MOUSE Isoform 5 of Protein PRRC2C OS=Mus musculus GN=Prrc2c	4	36	35	35	11	5	15	16	5	4	2	7	2	3	2	3	9	2	5	11	4	7	10	4	14	16	5	3	2	6	1	2	1	3	8	2	5	10	3	6	10	4
Q9Z1R9;Q792Y8;Q792Z0;Q792Y9;CON__P07477	Q9Z1R9;Q792Y8;Q792Z0;Q792Y9	3;2;2;2;1	3;2;2;2;1	2;1;1;1;0		Prss1;Gm10334;Prss3;Gm5771	>tr|Q9Z1R9|Q9Z1R9_MOUSE MCG124046 OS=Mus musculus GN=Prss1 PE=2 SV=1;>tr|Q792Y8|Q792Y8_MOUSE MCG15081 OS=Mus musculus GN=Gm10334 PE=3 SV=1;>tr|Q792Z0|Q792Z0_MOUSE Protein Prss3 OS=Mus musculus GN=Prss3 PE=3 SV=1;>tr|Q792Y9|Q792Y9_MOUSE MCG140783 OS=Mus mus	5	3	3	2	0	0	0	1	0	1	0	1	0	1	0	1	0	0	0	0	0	1	0	0	0	1	0	1	0	1	0	1	0	1	0	0	0	0	0	1	0	0
Q99JF8;Q99JF8-2;A2BI12;F6RB63;F6W677	Q99JF8;Q99JF8-2;A2BI12	28;16;16;8;2	26;14;14;6;2	26;14;14;6;2	PC4 and SFRS1-interacting protein	Psip1	>sp|Q99JF8|PSIP1_MOUSE PC4 and SFRS1-interacting protein OS=Mus musculus GN=Psip1 PE=1 SV=1;>sp|Q99JF8-2|PSIP1_MOUSE Isoform 2 of PC4 and SFRS1-interacting protein OS=Mus musculus GN=Psip1;>tr|A2BI12|A2BI12_MOUSE PC4 and SFRS1-interacting protein OS=Mus mu	5	28	26	26	9	13	4	17	5	10	3	13	1	13	9	18	2	1	7	5	3	12	8	11	3	15	5	10	3	11	1	11	8	17	2	1	6	4	3	11	8	11
Q3TXS7	Q3TXS7	1	1	1	26S proteasome non-ATPase regulatory subunit 1	Psmd1	>sp|Q3TXS7|PSMD1_MOUSE 26S proteasome non-ATPase regulatory subunit 1 OS=Mus musculus GN=Psmd1 PE=1 SV=1	1	1	1	1	0	0	0	0	0	0	0	1	0	1	0	0	0	0	0	0	0	1	0	0	0	0	0	0	0	1	0	1	0	0	0	0	0	0	0	1	0	0
Q8BG32;G3UYL3;G3UYI4;G3UX15;G3UYL8	Q8BG32;G3UYL3;G3UYI4;G3UX15;G3UYL8	2;2;2;1;1	2;2;2;1;1	2;2;2;1;1	26S proteasome non-ATPase regulatory subunit 11	Psmd11	>sp|Q8BG32|PSD11_MOUSE 26S proteasome non-ATPase regulatory subunit 11 OS=Mus musculus GN=Psmd11 PE=1 SV=3;>tr|G3UYL3|G3UYL3_MOUSE 26S proteasome non-ATPase regulatory subunit 11 OS=Mus musculus GN=Psmd11 PE=2 SV=1;>tr|G3UYI4|G3UYI4_MOUSE 26S proteasome no	5	2	2	2	0	0	0	0	0	0	0	1	0	1	0	0	0	0	0	0	0	1	0	0	0	0	0	0	0	1	0	1	0	0	0	0	0	0	0	1	0	0
Q922I7;Q8BGJ5;Q8CB58;P17225;E9QMW9;G3UXA6;G8JL74;Q8BHD7;Q8BHD7-2;G3UZ01;F7AXP1;F7DCW4;Q91Z31-2;Q91Z31;G3UXZ8;G3UY95;F7C521;E9Q279;E9Q0W3	Q922I7;Q8BGJ5;Q8CB58;P17225;E9QMW9	15;15;14;12;8;4;4;4;4;3;3;3;2;2;1;1;1;1;1	15;15;14;12;8;4;4;4;4;3;3;3;2;2;1;1;1;1;1	15;15;14;12;8;4;4;4;4;3;3;3;2;2;1;1;1;1;1	Polypyrimidine tract-binding protein 1	Ptbp1	>tr|Q922I7|Q922I7_MOUSE MCG13402, isoform CRA_c OS=Mus musculus GN=Ptbp1 PE=2 SV=1;>tr|Q8BGJ5|Q8BGJ5_MOUSE MCG13402, isoform CRA_a OS=Mus musculus GN=Ptbp1 PE=2 SV=1;>tr|Q8CB58|Q8CB58_MOUSE MCG13402, isoform CRA_d OS=Mus musculus GN=Ptbp1 PE=2 SV=1;>sp|P17	19	15	15	15	1	7	1	5	0	5	1	8	0	9	0	5	0	0	0	2	1	5	1	7	1	5	0	5	1	8	0	9	0	5	0	0	0	2	1	5	1	7
Q14C51	Q14C51	24	24	24	Pentatricopeptide repeat-containing protein 3, mitochondrial	Ptcd3	>sp|Q14C51|PTCD3_MOUSE Pentatricopeptide repeat domain-containing protein 3, mitochondrial OS=Mus musculus GN=Ptcd3 PE=2 SV=2	1	24	24	24	5	17	2	16	0	7	1	19	0	15	3	17	5	0	8	0	1	14	5	17	2	16	0	7	1	19	0	15	3	17	5	0	8	0	1	14	5	17
P26350	P26350	1	1	1	Prothymosin alpha;Thymosin alpha	Ptma	>sp|P26350|PTMA_MOUSE Prothymosin alpha OS=Mus musculus GN=Ptma PE=1 SV=2	1	1	1	1	1	0	1	0	0	0	1	0	0	0	1	0	0	0	1	0	1	0	1	0	1	0	0	0	1	0	0	0	1	0	0	0	1	0	1	0	1	0
Q8R2Y8	Q8R2Y8	3	3	3	Peptidyl-tRNA hydrolase 2, mitochondrial	Ptrh2	>sp|Q8R2Y8|PTH2_MOUSE Peptidyl-tRNA hydrolase 2, mitochondrial OS=Mus musculus GN=Ptrh2 PE=2 SV=1	1	3	3	3	0	0	1	0	0	0	0	1	0	0	0	2	0	0	0	0	0	1	0	0	1	0	0	0	0	1	0	0	0	2	0	0	0	0	0	1	0	0
Q3UEB3-2;Q3UEB3-3;Q3UEB3	Q3UEB3-2;Q3UEB3-3;Q3UEB3	22;22;21	22;22;21	22;22;21	Poly(U)-binding-splicing factor PUF60	Puf60	>sp|Q3UEB3-2|PUF60_MOUSE Isoform 2 of Poly(U)-binding-splicing factor PUF60 OS=Mus musculus GN=Puf60;>sp|Q3UEB3-3|PUF60_MOUSE Isoform 3 of Poly(U)-binding-splicing factor PUF60 OS=Mus musculus GN=Puf60;>sp|Q3UEB3|PUF60_MOUSE Poly(U)-binding-splicing factor	3	22	22	22	9	17	4	16	1	9	5	16	1	13	2	13	3	0	4	3	2	19	9	17	4	16	1	9	5	16	1	13	2	13	3	0	4	3	2	19	9	17
P42669	P42669	3	3	3	Transcriptional activator protein Pur-alpha	Pura	>sp|P42669|PURA_MOUSE Transcriptional activator protein Pur-alpha OS=Mus musculus GN=Pura PE=1 SV=1	1	3	3	3	0	0	0	0	0	0	1	1	0	1	0	0	0	0	0	0	0	2	0	0	0	0	0	0	1	1	0	1	0	0	0	0	0	0	0	2	0	0
H7BX59;Q9WU56;Q9WU56-3;Q9WU56-2;Q9WU56-4	H7BX59;Q9WU56;Q9WU56-3;Q9WU56-2;Q9WU56-4	2;2;2;2;2	2;2;2;2;2	2;2;2;2;2	Pseudouridine synthase;tRNA pseudouridine synthase A, mitochondrial	Pus1	>tr|H7BX59|H7BX59_MOUSE tRNA pseudouridine synthase OS=Mus musculus GN=Pus1 PE=2 SV=1;>sp|Q9WU56|TRUA_MOUSE tRNA pseudouridine synthase A, mitochondrial OS=Mus musculus GN=Pus1 PE=1 SV=2;>sp|Q9WU56-3|TRUA_MOUSE Isoform 3 of tRNA pseudouridine synthase A, m	5	2	2	2	0	0	0	0	0	0	0	0	0	1	0	0	0	0	0	0	0	2	0	0	0	0	0	0	0	0	0	1	0	0	0	0	0	0	0	2	0	0
Q99LL5;E9QAL6	Q99LL5	8;1	8;1	8;1	Periodic tryptophan protein 1 homolog	Pwp1	>sp|Q99LL5|PWP1_MOUSE Periodic tryptophan protein 1 homolog OS=Mus musculus GN=Pwp1 PE=1 SV=1	2	8	8	8	0	4	0	1	0	0	0	2	0	0	0	0	0	0	0	0	0	2	0	4	0	1	0	0	0	2	0	0	0	0	0	0	0	0	0	2	0	4
Q8BU03	Q8BU03	10	10	10	Periodic tryptophan protein 2 homolog	Pwp2	>sp|Q8BU03|PWP2_MOUSE Periodic tryptophan protein 2 homolog OS=Mus musculus GN=Pwp2 PE=1 SV=1	1	10	10	10	1	4	0	5	1	2	2	3	0	2	1	2	1	0	4	1	0	4	1	4	0	5	1	2	2	3	0	2	1	2	1	0	4	1	0	4	1	4
Q69Z61;Q69Z61-2	Q69Z61;Q69Z61-2	4;4	4;4	4;4	PWWP domain-containing protein 2A	Pwwp2a	>sp|Q69Z61|PWP2A_MOUSE PWWP domain-containing protein 2A OS=Mus musculus GN=Pwwp2a PE=2 SV=2;>sp|Q69Z61-2|PWP2A_MOUSE Isoform 2 of PWWP domain-containing protein 2A OS=Mus musculus GN=Pwwp2a	2	4	4	4	0	0	0	2	0	0	0	1	0	1	0	2	0	0	2	0	0	1	0	0	0	2	0	0	0	1	0	1	0	2	0	0	2	0	0	1	0	0
Q922W5;A2ABZ2;A2ABZ3	Q922W5;A2ABZ2	3;2;1	1;1;1	1;1;1	Pyrroline-5-carboxylate reductase 1, mitochondrial	Pycr1	>sp|Q922W5|P5CR1_MOUSE Pyrroline-5-carboxylate reductase 1, mitochondrial OS=Mus musculus GN=Pycr1 PE=1 SV=1;>tr|A2ABZ2|A2ABZ2_MOUSE Pyrroline-5-carboxylate reductase 1, mitochondrial (Fragment) OS=Mus musculus GN=Pycr1 PE=2 SV=1	3	3	1	1	0	0	0	1	0	1	0	3	0	2	0	1	0	0	0	0	0	3	0	0	0	0	0	0	0	1	0	0	0	0	0	0	0	0	0	1	0	0
Q922Q4	Q922Q4	3	3	1	Pyrroline-5-carboxylate reductase 2	Pycr2	>sp|Q922Q4|P5CR2_MOUSE Pyrroline-5-carboxylate reductase 2 OS=Mus musculus GN=Pycr2 PE=2 SV=1	1	3	3	1	0	0	0	2	0	1	0	3	0	3	0	2	0	0	0	0	0	3	0	0	0	2	0	1	0	3	0	3	0	2	0	0	0	0	0	3	0	0
Q8BML9;D3Z158;Q8R1V9;F6TDS3	Q8BML9;D3Z158;Q8R1V9	13;13;9;1	13;13;9;1	13;13;9;1		Qars	>tr|Q8BML9|Q8BML9_MOUSE Glutaminyl-tRNA synthetase OS=Mus musculus GN=Qars PE=2 SV=1;>tr|D3Z158|D3Z158_MOUSE Protein Qars OS=Mus musculus GN=Qars PE=2 SV=1;>tr|Q8R1V9|Q8R1V9_MOUSE Protein Qars OS=Mus musculus GN=Qars PE=2 SV=1	4	13	13	13	0	3	0	5	0	0	0	6	0	3	0	5	0	0	0	0	0	4	0	3	0	5	0	0	0	6	0	3	0	5	0	0	0	0	0	4	0	3
Q9JMA2	Q9JMA2	5	5	5	Queuine tRNA-ribosyltransferase	Qtrt1	>sp|Q9JMA2|TGT_MOUSE Queuine tRNA-ribosyltransferase OS=Mus musculus GN=Qtrt1 PE=1 SV=2	1	5	5	5	0	0	0	2	0	0	1	3	1	2	1	2	1	0	0	1	0	4	0	0	0	2	0	0	1	3	1	2	1	2	1	0	0	1	0	4	0	0
B8ZXI1;B8ZXI1-2;D6RGP3	B8ZXI1;B8ZXI1-2	8;5;2	8;5;2	8;5;2	Queuine tRNA-ribosyltransferase subunit QTRTD1	Qtrtd1	>sp|B8ZXI1|QTRD1_MOUSE Queuine tRNA-ribosyltransferase subunit QTRTD1 OS=Mus musculus GN=Qtrtd1 PE=1 SV=2;>sp|B8ZXI1-2|QTRD1_MOUSE Isoform 2 of Queuine tRNA-ribosyltransferase subunit QTRTD1 OS=Mus musculus GN=Qtrtd1	3	8	8	8	0	0	0	3	0	1	0	5	0	4	0	3	0	0	0	1	0	6	0	0	0	3	0	1	0	5	0	4	0	3	0	0	0	1	0	6	0	0
P61027	P61027	1	1	1	Ras-related protein Rab-10	Rab10	>sp|P61027|RAB10_MOUSE Ras-related protein Rab-10 OS=Mus musculus GN=Rab10 PE=1 SV=1	1	1	1	1	0	0	0	0	0	0	0	1	0	0	0	0	0	0	0	0	0	0	0	0	0	0	0	0	0	1	0	0	0	0	0	0	0	0	0	0	0	0
Q61550	Q61550	1	1	1	Double-strand-break repair protein rad21 homolog	Rad21	>sp|Q61550|RAD21_MOUSE Double-strand-break repair protein rad21 homolog OS=Mus musculus GN=Rad21 PE=1 SV=3	1	1	1	1	0	0	0	0	0	0	0	0	0	1	0	0	0	0	0	0	0	1	0	0	0	0	0	0	0	0	0	1	0	0	0	0	0	0	0	1	0	0
P70270	P70270	2	2	2	DNA repair and recombination protein RAD54-like	Rad54l	>sp|P70270|RAD54_MOUSE DNA repair and recombination protein RAD54-like OS=Mus musculus GN=Rad54l PE=1 SV=2	1	2	2	2	0	0	0	0	0	0	0	0	0	0	0	1	0	0	0	1	0	0	0	0	0	0	0	0	0	0	0	0	0	1	0	0	0	1	0	0	0	0
Q61818;Q61818-2	Q61818;Q61818-2	16;16	16;16	15;15	Retinoic acid-induced protein 1	Rai1	>sp|Q61818|RAI1_MOUSE Retinoic acid-induced protein 1 OS=Mus musculus GN=Rai1 PE=1 SV=3;>sp|Q61818-2|RAI1_MOUSE Isoform 2 of Retinoic acid-induced protein 1 OS=Mus musculus GN=Rai1	2	16	16	15	2	0	2	11	0	3	0	1	0	2	0	3	1	0	1	5	0	1	2	0	2	11	0	3	0	1	0	2	0	3	1	0	1	5	0	1	2	0
Q64012-2;Q64012;A2AU62;A2AU61;A2AU60	Q64012-2;Q64012;A2AU62;A2AU61;A2AU60	30;29;29;29;17	30;29;29;29;17	30;29;29;29;17	RNA-binding protein Raly	Raly;C130057N11Rik	>sp|Q64012-2|RALY_MOUSE Isoform 1 of RNA-binding protein Raly OS=Mus musculus GN=Raly;>sp|Q64012|RALY_MOUSE RNA-binding protein Raly OS=Mus musculus GN=Raly PE=1 SV=3;>tr|A2AU62|A2AU62_MOUSE RNA-binding protein Raly (Fragment) OS=Mus musculus GN=Raly PE=2	5	30	30	30	3	6	1	13	1	7	4	19	2	12	2	17	1	4	4	8	1	17	3	6	1	13	1	7	4	19	2	12	2	17	1	4	4	8	1	17	3	6
P62827;Q14AA6;Q61820	P62827;Q14AA6	13;8;5	13;8;5	13;8;5	GTP-binding nuclear protein Ran	Ran;1700009N14Rik	>sp|P62827|RAN_MOUSE GTP-binding nuclear protein Ran OS=Mus musculus GN=Ran PE=1 SV=3;>tr|Q14AA6|Q14AA6_MOUSE MCG49183 OS=Mus musculus GN=1700009N14Rik PE=2 SV=1	3	13	13	13	2	0	1	9	1	7	1	8	0	7	1	13	1	6	1	0	0	10	2	0	1	9	1	7	1	8	0	7	1	13	1	6	1	0	0	10	2	0
Q6VN19	Q6VN19	1	1	1	Ran-binding protein 10	Ranbp10	>sp|Q6VN19|RBP10_MOUSE Ran-binding protein 10 OS=Mus musculus GN=Ranbp10 PE=1 SV=2	1	1	1	1	0	0	0	0	1	0	1	0	0	0	0	0	0	0	0	0	1	0	0	0	0	0	1	0	1	0	0	0	0	0	0	0	0	0	1	0	0	0
Q9ERU9	Q9ERU9	29	29	29	E3 SUMO-protein ligase RanBP2;Putative peptidyl-prolyl cis-trans isomerase	Ranbp2	>sp|Q9ERU9|RBP2_MOUSE E3 SUMO-protein ligase RanBP2 OS=Mus musculus GN=Ranbp2 PE=1 SV=2	1	29	29	29	0	1	4	17	0	4	0	9	0	8	1	5	1	0	0	2	1	6	0	1	4	17	0	4	0	9	0	8	1	5	1	0	0	2	1	6	0	1
E9Q5D6;P69566;P69566-2	E9Q5D6;P69566;P69566-2	3;3;3	3;3;3	3;3;3	Ran-binding protein 9	Ranbp9	>tr|E9Q5D6|E9Q5D6_MOUSE Ran-binding protein 9 OS=Mus musculus GN=Ranbp9 PE=4 SV=1;>sp|P69566|RANB9_MOUSE Ran-binding protein 9 OS=Mus musculus GN=Ranbp9 PE=1 SV=1;>sp|P69566-2|RANB9_MOUSE Isoform 2 of Ran-binding protein 9 OS=Mus musculus GN=Ranbp9	3	3	3	3	0	0	0	0	0	0	0	2	0	2	0	0	0	0	0	0	0	2	0	0	0	0	0	0	0	2	0	2	0	0	0	0	0	0	0	2	0	0
P46061	P46061	33	33	33	Ran GTPase-activating protein 1	Rangap1	>sp|P46061|RAGP1_MOUSE Ran GTPase-activating protein 1 OS=Mus musculus GN=Rangap1 PE=1 SV=2	1	33	33	33	9	18	6	24	3	10	5	23	0	18	8	28	4	2	10	7	3	19	9	18	6	24	3	10	5	23	0	18	8	28	4	2	10	7	3	19	9	18
Q9D0I9	Q9D0I9	24	24	24	Arginine--tRNA ligase, cytoplasmic	Rars	>sp|Q9D0I9|SYRC_MOUSE Arginine--tRNA ligase, cytoplasmic OS=Mus musculus GN=Rars PE=2 SV=2	1	24	24	24	0	11	0	4	0	4	1	12	0	8	1	15	0	0	2	1	0	10	0	11	0	4	0	4	1	12	0	8	1	15	0	0	2	1	0	10	0	11
P58069;G3X918;D3YZE9	P58069;G3X918;D3YZE9	2;2;1	2;2;1	2;2;1	Ras GTPase-activating protein 2	Rasa2	>sp|P58069|RASA2_MOUSE Ras GTPase-activating protein 2 OS=Mus musculus GN=Rasa2 PE=1 SV=1;>tr|G3X918|G3X918_MOUSE RAS p21 protein activator 2 OS=Mus musculus GN=Rasa2 PE=4 SV=1;>tr|D3YZE9|D3YZE9_MOUSE Ras GTPase-activating protein 2 (Fragment) OS=Mus muscu	3	2	2	2	0	0	0	0	0	0	0	0	0	1	0	0	0	0	0	0	0	1	0	0	0	0	0	0	0	0	0	1	0	0	0	0	0	0	0	1	0	0
Q60972	Q60972	30	19	19	Histone-binding protein RBBP4	Rbbp4	>sp|Q60972|RBBP4_MOUSE Histone-binding protein RBBP4 OS=Mus musculus GN=Rbbp4 PE=1 SV=5	1	30	19	19	2	17	8	24	2	14	7	21	1	16	8	25	1	15	6	17	3	20	1	9	3	15	1	5	2	12	0	8	3	14	0	5	3	7	1	11	1	9
Q8BX09	Q8BX09	24	24	11	Retinoblastoma-binding protein 5	Rbbp5	>sp|Q8BX09|RBBP5_MOUSE Retinoblastoma-binding protein 5 OS=Mus musculus GN=Rbbp5 PE=1 SV=2	1	24	24	11	1	5	3	12	2	2	3	9	0	11	7	14	0	1	7	0	0	13	1	5	3	12	2	2	3	9	0	11	7	14	0	1	7	0	0	13	0	2
P97868;P97868-2	P97868;P97868-2	3;3	3;3	3;3	E3 ubiquitin-protein ligase RBBP6	Rbbp6	>sp|P97868|RBBP6_MOUSE E3 ubiquitin-protein ligase RBBP6 OS=Mus musculus GN=Rbbp6 PE=1 SV=5;>sp|P97868-2|RBBP6_MOUSE Isoform 2 of E3 ubiquitin-protein ligase RBBP6 OS=Mus musculus GN=Rbbp6	2	3	3	3	0	0	0	3	0	0	0	1	0	0	0	0	0	0	0	0	0	1	0	0	0	3	0	0	0	1	0	0	0	0	0	0	0	0	0	1	0	0
Q60973;A2AFJ1;A2AFI9;F6ZLC6;F6U539	Q60973;A2AFJ1;A2AFI9	39;37;36;18;5	39;37;36;18;5	28;26;25;12;3	Histone-binding protein RBBP7	Rbbp7	>sp|Q60973|RBBP7_MOUSE Histone-binding protein RBBP7 OS=Mus musculus GN=Rbbp7 PE=1 SV=1;>tr|A2AFJ1|A2AFJ1_MOUSE Histone-binding protein RBBP7 OS=Mus musculus GN=Rbbp7 PE=2 SV=1;>tr|A2AFI9|A2AFI9_MOUSE Histone-binding protein RBBP7 OS=Mus musculus GN=Rbbp7	5	39	39	28	5	20	10	32	2	18	10	22	1	18	10	31	3	19	8	22	3	20	5	20	10	32	2	18	10	22	1	18	10	31	3	19	8	22	3	20	4	12
Q99KG3;Q99KG3-3;Q99KG3-2;Q91YE7;Q91YE7-2	Q99KG3;Q99KG3-3;Q99KG3-2	4;4;4;1;1	4;4;4;1;1	4;4;4;1;1	RNA-binding protein 10	Rbm10	>sp|Q99KG3|RBM10_MOUSE RNA-binding protein 10 OS=Mus musculus GN=Rbm10 PE=1 SV=1;>sp|Q99KG3-3|RBM10_MOUSE Isoform 3 of RNA-binding protein 10 OS=Mus musculus GN=Rbm10;>sp|Q99KG3-2|RBM10_MOUSE Isoform 2 of RNA-binding protein 10 OS=Mus musculus GN=Rbm10	5	4	4	4	0	0	2	0	0	0	0	0	0	1	0	0	0	0	1	0	1	0	0	0	2	0	0	0	0	0	0	1	0	0	0	0	1	0	1	0	0	0
Q8C2Q3;Q8C2Q3-2;E9QL13;F7BGR7;B0LM42;J3QPT3;J3QN51	Q8C2Q3;Q8C2Q3-2;E9QL13	16;11;11;3;3;3;3	16;11;11;3;3;3;3	16;11;11;3;3;3;3	RNA-binding protein 14	Rbm14	>sp|Q8C2Q3|RBM14_MOUSE RNA-binding protein 14 OS=Mus musculus GN=Rbm14 PE=1 SV=1;>sp|Q8C2Q3-2|RBM14_MOUSE Isoform 2 of RNA-binding protein 14 OS=Mus musculus GN=Rbm14;>tr|E9QL13|E9QL13_MOUSE MCG8382, isoform CRA_c OS=Mus musculus GN=Rbm14 PE=4 SV=2	7	16	16	16	9	7	6	10	6	4	1	13	1	8	5	9	3	0	11	1	2	11	9	7	6	10	6	4	1	13	1	8	5	9	3	0	11	1	2	11	9	7
Q0VBL3	Q0VBL3	5	5	5		Rbm15	>tr|Q0VBL3|Q0VBL3_MOUSE Protein Rbm15 OS=Mus musculus GN=Rbm15 PE=2 SV=1	1	5	5	5	0	0	1	0	1	0	0	0	0	1	0	0	2	0	3	0	0	0	0	0	1	0	1	0	0	0	0	1	0	0	2	0	3	0	0	0	0	0
Q8JZX4;A2AP40;G3UWQ7;G3UW86;Q99K43;G3UY19;G3XA79	Q8JZX4	11;3;1;1;1;1;1	11;3;1;1;1;1;1	11;3;1;1;1;1;1	Splicing factor 45	Rbm17	>sp|Q8JZX4|SPF45_MOUSE Splicing factor 45 OS=Mus musculus GN=Rbm17 PE=1 SV=1	7	11	11	11	2	0	1	1	0	0	0	3	1	2	0	1	0	0	0	1	0	6	2	0	1	1	0	0	0	3	1	2	0	1	0	0	0	1	0	6	2	0
Q8R3C6;Q8R3C6-2	Q8R3C6;Q8R3C6-2	6;3	6;3	6;3	Probable RNA-binding protein 19	Rbm19	>sp|Q8R3C6|RBM19_MOUSE Probable RNA-binding protein 19 OS=Mus musculus GN=Rbm19 PE=1 SV=1;>sp|Q8R3C6-2|RBM19_MOUSE Isoform 2 of Probable RNA-binding protein 19 OS=Mus musculus GN=Rbm19	2	6	6	6	0	0	0	0	1	1	0	0	0	0	2	0	2	0	4	0	1	0	0	0	0	0	1	1	0	0	0	0	2	0	2	0	4	0	1	0	0	0
B2RY56	B2RY56	50	50	50	RNA-binding protein 25	Rbm25	>sp|B2RY56|RBM25_MOUSE RNA-binding protein 25 OS=Mus musculus GN=Rbm25 PE=1 SV=2	1	50	50	50	25	20	19	25	18	12	7	14	2	12	22	22	23	1	33	3	14	13	25	20	19	25	18	12	7	14	2	12	22	22	23	1	33	3	14	13	25	20
Q8CGC6;F6SB18	Q8CGC6;F6SB18	2;1	2;1	2;1	RNA-binding protein 28	Rbm28	>sp|Q8CGC6|RBM28_MOUSE RNA-binding protein 28 OS=Mus musculus GN=Rbm28 PE=1 SV=4;>tr|F6SB18|F6SB18_MOUSE RNA-binding protein 28 (Fragment) OS=Mus musculus GN=Rbm28 PE=2 SV=1	2	2	2	2	0	0	0	0	0	0	0	1	0	1	0	1	0	0	2	0	0	1	0	0	0	0	0	0	0	1	0	1	0	1	0	0	2	0	0	1	0	0
Q8VH51-2;Q8VH51;E9Q8F0;Q8VH51-3;F7AA45;B7ZD61;B7ZD63;D6RJ85;E9Q999;D6RCZ8;E9PZF9;B7ZD64	Q8VH51-2;Q8VH51;E9Q8F0;Q8VH51-3;F7AA45;B7ZD61	26;25;25;20;16;13;2;1;1;1;1;1	26;25;25;20;16;13;2;1;1;1;1;1	26;25;25;20;16;13;2;1;1;1;1;1	RNA-binding protein 39	Rbm39	>sp|Q8VH51-2|RBM39_MOUSE Isoform 2 of RNA-binding protein 39 OS=Mus musculus GN=Rbm39;>sp|Q8VH51|RBM39_MOUSE RNA-binding protein 39 OS=Mus musculus GN=Rbm39 PE=1 SV=2;>tr|E9Q8F0|E9Q8F0_MOUSE RNA-binding protein 39 OS=Mus musculus GN=Rbm39 PE=2 SV=1;>sp|Q8V	12	26	26	26	10	8	11	13	7	2	3	8	2	5	8	8	1	0	18	1	4	7	10	8	11	13	7	2	3	8	2	5	8	8	1	0	18	1	4	7	10	8
Q91V81-2;Q91V81;D3YYW8	Q91V81-2;Q91V81;D3YYW8	2;2;2	2;2;2	2;2;2	RNA-binding protein 42	Rbm42	>sp|Q91V81-2|RBM42_MOUSE Isoform 2 of RNA-binding protein 42 OS=Mus musculus GN=Rbm42;>sp|Q91V81|RBM42_MOUSE RNA-binding protein 42 OS=Mus musculus GN=Rbm42 PE=1 SV=1;>tr|D3YYW8|D3YYW8_MOUSE RNA-binding protein 42 OS=Mus musculus GN=Rbm42 PE=2 SV=1	3	2	2	2	0	0	0	1	0	0	0	1	0	1	0	1	0	0	0	0	0	1	0	0	0	1	0	0	0	1	0	1	0	1	0	0	0	0	0	1	0	0
Q9CQT2	Q9CQT2	8	8	8	RNA-binding protein 7	Rbm7	>sp|Q9CQT2|RBM7_MOUSE RNA-binding protein 7 OS=Mus musculus GN=Rbm7 PE=1 SV=1	1	8	8	8	2	0	3	1	0	2	2	3	0	2	1	1	0	0	2	0	0	2	2	0	3	1	0	2	2	3	0	2	1	1	0	0	2	0	0	2	2	0
Q9CWZ3-2;Q9CWZ3	Q9CWZ3-2;Q9CWZ3	2;1	2;1	2;1	RNA-binding protein 8A	Rbm8a	>sp|Q9CWZ3-2|RBM8A_MOUSE Isoform 2 of RNA-binding protein 8A OS=Mus musculus GN=Rbm8a;>sp|Q9CWZ3|RBM8A_MOUSE RNA-binding protein 8A OS=Mus musculus GN=Rbm8a PE=1 SV=3	2	2	2	2	1	0	1	1	0	0	1	0	0	0	0	1	0	0	0	0	1	0	1	0	1	1	0	0	1	0	0	0	0	1	0	0	0	0	1	0	1	0
Q91VM5	Q91VM5	30	30	11	RNA binding motif protein, X-linked-like-1;RNA binding motif protein, X-linked-like-1, N-terminally processed	Rbmxl1	>sp|Q91VM5|RMXL1_MOUSE RNA binding motif protein, X-linked-like-1 OS=Mus musculus GN=Rbmxl1 PE=1 SV=1	1	30	30	11	8	5	8	13	3	9	7	23	2	14	6	15	0	3	5	6	4	21	8	5	8	13	3	9	7	23	2	14	6	15	0	3	5	6	4	21	1	3
Q6PFB2;Q8VE37;A2CER2	Q6PFB2;Q8VE37	21;21;3	21;21;3	21;21;3	Regulator of chromosome condensation	Rcc1	>tr|Q6PFB2|Q6PFB2_MOUSE Rcc1 protein OS=Mus musculus GN=Rcc1 PE=2 SV=1;>sp|Q8VE37|RCC1_MOUSE Regulator of chromosome condensation OS=Mus musculus GN=Rcc1 PE=1 SV=1	3	21	21	21	0	0	1	9	1	3	0	11	0	8	2	14	0	1	1	4	0	16	0	0	1	9	1	3	0	11	0	8	2	14	0	1	1	4	0	16	0	0
Q8BK67;A2AWQ2	Q8BK67	17;4	17;4	17;4	Protein RCC2	Rcc2	>sp|Q8BK67|RCC2_MOUSE Protein RCC2 OS=Mus musculus GN=Rcc2 PE=2 SV=1	2	17	17	17	1	2	1	3	0	1	1	10	0	9	0	4	0	1	0	2	0	7	1	2	1	3	0	1	1	10	0	9	0	4	0	1	0	2	0	7	1	2
Q9JJT0	Q9JJT0	7	7	7	RNA 3-terminal phosphate cyclase-like protein	Rcl1	>sp|Q9JJT0|RCL1_MOUSE RNA 3-terminal phosphate cyclase-like protein OS=Mus musculus GN=Rcl1 PE=2 SV=1	1	7	7	7	0	0	1	0	0	1	0	1	0	4	1	1	0	0	0	0	0	3	0	0	1	0	0	1	0	1	0	4	1	1	0	0	0	0	0	3	0	0
K3W4P9;Q8CFE3	K3W4P9;Q8CFE3	4;4	4;4	4;4	REST corepressor 1	Rcor1	>tr|K3W4P9|K3W4P9_MOUSE REST corepressor 1 OS=Mus musculus GN=Rcor1 PE=4 SV=1;>sp|Q8CFE3|RCOR1_MOUSE REST corepressor 1 OS=Mus musculus GN=Rcor1 PE=1 SV=2	2	4	4	4	1	0	1	0	0	1	0	2	0	3	1	3	0	0	0	0	0	2	1	0	1	0	0	1	0	2	0	3	1	3	0	0	0	0	0	2	1	0
Q6PGA0;Q6PGA0-2	Q6PGA0;Q6PGA0-2	1;1	1;1	1;1	REST corepressor 3	Rcor3	>sp|Q6PGA0|RCOR3_MOUSE REST corepressor 3 OS=Mus musculus GN=Rcor3 PE=2 SV=2;>sp|Q6PGA0-2|RCOR3_MOUSE Isoform 2 of REST corepressor 3 OS=Mus musculus GN=Rcor3	2	1	1	1	0	0	1	0	0	0	0	0	0	0	0	0	0	0	0	0	0	0	0	0	1	0	0	0	0	0	0	0	0	0	0	0	0	0	0	0	0	0
Q6PAQ4;A2ALB2;A2ALB1	Q6PAQ4;A2ALB2;A2ALB1	1;1;1	1;1;1	1;1;1	RNA exonuclease 4	Rexo4	>sp|Q6PAQ4|REXO4_MOUSE RNA exonuclease 4 OS=Mus musculus GN=Rexo4 PE=2 SV=2;>tr|A2ALB2|A2ALB2_MOUSE RNA exonuclease 4 OS=Mus musculus GN=Rexo4 PE=2 SV=1;>tr|A2ALB1|A2ALB1_MOUSE RNA exonuclease 4 (Fragment) OS=Mus musculus GN=Rexo4 PE=2 SV=1	3	1	1	1	1	0	1	0	0	0	0	0	0	0	0	0	0	0	0	0	1	0	1	0	1	0	0	0	0	0	0	0	0	0	0	0	0	0	1	0	1	0
Q5U4B1;G3X8Z6;P35601;G3UWX1;P35601-2;G3UXL4;G3UZ76	Q5U4B1;G3X8Z6;P35601;G3UWX1;P35601-2;G3UXL4	28;28;28;27;27;26;2	28;28;28;27;27;26;2	28;28;28;27;27;26;2	Replication factor C subunit 1	Rfc1	>tr|Q5U4B1|Q5U4B1_MOUSE Replication factor C subunit 1 OS=Mus musculus GN=Rfc1 PE=2 SV=1;>tr|G3X8Z6|G3X8Z6_MOUSE Replication factor C 1, isoform CRA_c OS=Mus musculus GN=Rfc1 PE=4 SV=1;>sp|P35601|RFC1_MOUSE Replication factor C subunit 1 OS=Mus musculus GN	7	28	28	28	1	4	4	13	1	11	1	14	0	10	6	8	7	2	0	4	0	10	1	4	4	13	1	11	1	14	0	10	6	8	7	2	0	4	0	10	1	4
Q9WUK4	Q9WUK4	9	9	9	Replication factor C subunit 2	Rfc2	>sp|Q9WUK4|RFC2_MOUSE Replication factor C subunit 2 OS=Mus musculus GN=Rfc2 PE=2 SV=1	1	9	9	9	0	0	1	2	0	3	0	4	0	7	0	4	0	0	0	0	0	6	0	0	1	2	0	3	0	4	0	7	0	4	0	0	0	0	0	6	0	0
Q8R323	Q8R323	12	12	12	Replication factor C subunit 3	Rfc3	>sp|Q8R323|RFC3_MOUSE Replication factor C subunit 3 OS=Mus musculus GN=Rfc3 PE=2 SV=1	1	12	12	12	0	0	0	3	0	3	0	6	0	5	0	9	0	0	0	0	0	8	0	0	0	3	0	3	0	6	0	5	0	9	0	0	0	0	0	8	0	0
Q3UI84;Q99J62;D6RGM1;D3Z7I8	Q3UI84;Q99J62	20;20;7;5	20;20;7;5	20;20;7;5	Replication factor C subunit 4	Rfc4	>tr|Q3UI84|Q3UI84_MOUSE Replication factor C subunit 4 OS=Mus musculus GN=Rfc4 PE=2 SV=1;>sp|Q99J62|RFC4_MOUSE Replication factor C subunit 4 OS=Mus musculus GN=Rfc4 PE=1 SV=1	4	20	20	20	1	0	1	2	0	4	0	8	0	10	0	9	0	1	2	1	1	9	1	0	1	2	0	4	0	8	0	10	0	9	0	1	2	1	1	9	1	0
Q9D0F6;D3Z1Y6	Q9D0F6	13;2	13;2	13;2	Replication factor C subunit 5	Rfc5	>sp|Q9D0F6|RFC5_MOUSE Replication factor C subunit 5 OS=Mus musculus GN=Rfc5 PE=2 SV=1	2	13	13	13	1	0	1	1	1	1	1	8	0	9	1	3	1	1	1	1	0	8	1	0	1	1	1	1	1	8	0	9	1	3	1	1	1	1	0	8	1	0
Q6PR54-3;Q6PR54;Q6PR54-2	Q6PR54-3;Q6PR54;Q6PR54-2	2;2;2	2;2;2	2;2;2	Telomere-associated protein RIF1	Rif1	>sp|Q6PR54-3|RIF1_MOUSE Isoform 3 of Telomere-associated protein RIF1 OS=Mus musculus GN=Rif1;>sp|Q6PR54|RIF1_MOUSE Telomere-associated protein RIF1 OS=Mus musculus GN=Rif1 PE=1 SV=2;>sp|Q6PR54-2|RIF1_MOUSE Isoform 2 of Telomere-associated protein RIF1 OS=	3	2	2	2	0	0	1	0	0	0	0	1	0	0	0	0	0	0	0	0	0	1	0	0	1	0	0	0	0	1	0	0	0	0	0	0	0	0	0	1	0	0
O35730;O35730-2;O35730-3	O35730;O35730-2;O35730-3	5;4;4	3;2;2	3;2;2	E3 ubiquitin-protein ligase RING1	Ring1	>sp|O35730|RING1_MOUSE E3 ubiquitin-protein ligase RING1 OS=Mus musculus GN=Ring1 PE=1 SV=2;>sp|O35730-2|RING1_MOUSE Isoform 2 of E3 ubiquitin-protein ligase RING1 OS=Mus musculus GN=Ring1;>sp|O35730-3|RING1_MOUSE Isoform 3 of E3 ubiquitin-protein ligase R	3	5	3	3	1	0	1	0	0	0	0	1	0	0	1	4	1	0	1	0	0	1	1	0	1	0	0	0	0	1	0	0	1	2	1	0	1	0	0	1	1	0
Q922Q2	Q922Q2	4	4	4	Serine/threonine-protein kinase RIO1	Riok1	>sp|Q922Q2|RIOK1_MOUSE Serine/threonine-protein kinase RIO1 OS=Mus musculus GN=Riok1 PE=2 SV=2	1	4	4	4	0	0	0	1	0	0	2	2	0	2	0	2	0	0	0	0	2	2	0	0	0	1	0	0	2	2	0	2	0	2	0	0	0	0	2	2	0	0
Q9CQS5	Q9CQS5	18	18	18	Serine/threonine-protein kinase RIO2	Riok2	>sp|Q9CQS5|RIOK2_MOUSE Serine/threonine-protein kinase RIO2 OS=Mus musculus GN=Riok2 PE=1 SV=1	1	18	18	18	4	5	2	5	2	4	4	10	1	6	5	5	7	0	10	0	3	9	4	5	2	5	2	4	4	10	1	6	5	5	7	0	10	0	3	9	4	5
Q9DBU3	Q9DBU3	4	4	4	Serine/threonine-protein kinase RIO3	Riok3	>sp|Q9DBU3|RIOK3_MOUSE Serine/threonine-protein kinase RIO3 OS=Mus musculus GN=Riok3 PE=2 SV=3	1	4	4	4	1	0	1	0	0	0	0	0	0	1	1	0	0	0	3	1	0	0	1	0	1	0	0	0	0	0	0	1	1	0	0	0	3	1	0	0	1	0
Q80YQ8;F6V8A7	Q80YQ8;F6V8A7	4;2	4;2	4;2	Protein RMD5 homolog A	Rmnd5a	>sp|Q80YQ8|RMD5A_MOUSE Protein RMD5 homolog A OS=Mus musculus GN=Rmnd5a PE=2 SV=2;>tr|F6V8A7|F6V8A7_MOUSE Protein RMD5 homolog A (Fragment) OS=Mus musculus GN=Rmnd5a PE=4 SV=1	2	4	4	4	0	0	0	0	0	0	0	1	0	1	0	0	0	0	0	0	0	3	0	0	0	0	0	0	0	1	0	1	0	0	0	0	0	0	0	3	0	0
Q9CQJ4	Q9CQJ4	9	9	7	E3 ubiquitin-protein ligase RING2	Rnf2	>sp|Q9CQJ4|RING2_MOUSE E3 ubiquitin-protein ligase RING2 OS=Mus musculus GN=Rnf2 PE=1 SV=1	1	9	9	7	0	0	0	0	1	0	1	2	0	0	2	8	0	0	0	0	0	4	0	0	0	0	1	0	1	2	0	0	2	8	0	0	0	0	0	4	0	0
Q3UZ01;Q3UZ01-2;F6TN13	Q3UZ01;Q3UZ01-2;F6TN13	9;9;7	9;9;7	9;9;7	RNA-binding protein 40	Rnpc3	>sp|Q3UZ01|RBM40_MOUSE RNA-binding protein 40 OS=Mus musculus GN=Rnpc3 PE=2 SV=2;>sp|Q3UZ01-2|RBM40_MOUSE Isoform 2 of RNA-binding protein 40 OS=Mus musculus GN=Rnpc3;>tr|F6TN13|F6TN13_MOUSE RNA-binding protein 40 (Fragment) OS=Mus musculus GN=Rnpc3 PE=4 S	3	9	9	9	0	3	1	2	0	2	0	5	2	2	0	2	1	0	1	1	0	1	0	3	1	2	0	2	0	5	2	2	0	2	1	0	1	1	0	1	0	3
Q99M28;J3QK23;Q99M28-2	Q99M28;J3QK23;Q99M28-2	4;3;3	4;3;3	4;3;3	RNA-binding protein with serine-rich domain 1	Rnps1	>sp|Q99M28|RNPS1_MOUSE RNA-binding protein with serine-rich domain 1 OS=Mus musculus GN=Rnps1 PE=2 SV=1;>tr|J3QK23|J3QK23_MOUSE Uncharacterized protein OS=Mus musculus GN=Gm9825 PE=4 SV=1;>sp|Q99M28-2|RNPS1_MOUSE Isoform 2 of RNA-binding protein with serin	3	4	4	4	1	2	1	2	0	0	1	0	0	1	1	3	0	0	1	2	1	3	1	2	1	2	0	0	1	0	0	1	1	3	0	0	1	2	1	3	1	2
Q9JJ80	Q9JJ80	21	21	2	Ribosome production factor 2 homolog	Rpf2	>sp|Q9JJ80|RPF2_MOUSE Ribosome production factor 2 homolog OS=Mus musculus GN=Rpf2 PE=2 SV=2	1	21	21	2	1	0	2	5	0	3	1	12	0	8	2	13	0	2	1	0	0	11	1	0	2	5	0	3	1	12	0	8	2	13	0	2	1	0	0	11	0	0
Q9R0X5;A2ADP2;Q9R0X5-2;Q9R0X5-3;Q3UTY5	Q9R0X5;A2ADP2;Q9R0X5-2;Q9R0X5-3;Q3UTY5	1;1;1;1;1	1;1;1;1;1	1;1;1;1;1	X-linked retinitis pigmentosa GTPase regulator	Rpgr	>sp|Q9R0X5|RPGR_MOUSE X-linked retinitis pigmentosa GTPase regulator OS=Mus musculus GN=Rpgr PE=1 SV=2;>tr|A2ADP2|A2ADP2_MOUSE X-linked retinitis pigmentosa GTPase regulator OS=Mus musculus GN=Rpgr PE=2 SV=1;>sp|Q9R0X5-2|RPGR_MOUSE Isoform 2 of X-linked re	5	1	1	1	0	0	0	0	0	0	0	1	0	1	0	0	0	0	0	0	0	1	0	0	0	0	0	0	0	1	0	1	0	0	0	0	0	0	0	1	0	0
Q5XJF6;P53026;D3YXT2;D6RE43	Q5XJF6;P53026	25;24;10;8	25;24;10;8	25;24;10;8	Ribosomal protein;60S ribosomal protein L10a	Rpl10a	>tr|Q5XJF6|Q5XJF6_MOUSE Ribosomal protein OS=Mus musculus GN=Rpl10a PE=2 SV=1;>sp|P53026|RL10A_MOUSE 60S ribosomal protein L10a OS=Mus musculus GN=Rpl10a PE=1 SV=3	4	25	25	25	6	0	4	19	2	6	5	13	5	11	5	20	1	15	4	4	3	15	6	0	4	19	2	6	5	13	5	11	5	20	1	15	4	4	3	15	6	0
P35979;F8VQK7	P35979	12;5	12;5	8;3	60S ribosomal protein L12	Rpl12	>sp|P35979|RL12_MOUSE 60S ribosomal protein L12 OS=Mus musculus GN=Rpl12 PE=1 SV=2	2	12	12	8	1	0	2	5	0	5	1	6	0	5	1	7	1	5	0	1	0	4	1	0	2	5	0	5	1	6	0	5	1	7	1	5	0	1	0	4	1	0
P47963;D3YX54	P47963;D3YX54	7;6	7;6	7;6	60S ribosomal protein L13	Rpl13;Rpl13-ps3	>sp|P47963|RL13_MOUSE 60S ribosomal protein L13 OS=Mus musculus GN=Rpl13 PE=2 SV=3;>tr|D3YX54|D3YX54_MOUSE 60S ribosomal protein L13 OS=Mus musculus GN=Rpl13-ps3 PE=3 SV=1	2	7	7	7	0	0	1	5	0	3	1	1	0	2	0	4	0	1	0	0	0	2	0	0	1	5	0	3	1	1	0	2	0	4	0	1	0	0	0	2	0	0
Q9CR57	Q9CR57	5	5	5	60S ribosomal protein L14	Rpl14	>sp|Q9CR57|RL14_MOUSE 60S ribosomal protein L14 OS=Mus musculus GN=Rpl14 PE=2 SV=3	1	5	5	5	1	0	1	1	0	0	1	2	2	1	1	1	0	0	1	0	0	3	1	0	1	1	0	0	1	2	2	1	1	1	0	0	1	0	0	3	1	0
Q6ZWZ7;Q9CPR4	Q6ZWZ7;Q9CPR4	1;1	1;1	1;1	60S ribosomal protein L17	Rpl17	>tr|Q6ZWZ7|Q6ZWZ7_MOUSE 60S ribosomal protein L17 OS=Mus musculus GN=Rpl17 PE=2 SV=1;>sp|Q9CPR4|RL17_MOUSE 60S ribosomal protein L17 OS=Mus musculus GN=Rpl17 PE=2 SV=3	2	1	1	1	0	0	0	0	0	1	0	0	0	0	0	0	0	0	0	0	0	1	0	0	0	0	0	1	0	0	0	0	0	0	0	0	0	0	0	1	0	0
P35980;G3UZK4;G3UZJ6;G3UX28;G3UYV6	P35980;G3UZK4;G3UZJ6	6;5;3;2;2	6;5;3;2;2	6;5;3;2;2	60S ribosomal protein L18	Rpl18	>sp|P35980|RL18_MOUSE 60S ribosomal protein L18 OS=Mus musculus GN=Rpl18 PE=2 SV=3;>tr|G3UZK4|G3UZK4_MOUSE 60S ribosomal protein L18 OS=Mus musculus GN=Rpl18 PE=4 SV=1;>tr|G3UZJ6|G3UZJ6_MOUSE 60S ribosomal protein L18 (Fragment) OS=Mus musculus GN=Rpl18 PE	5	6	6	6	1	0	1	5	0	0	0	2	0	3	0	5	0	3	1	0	0	1	1	0	1	5	0	0	0	2	0	3	0	5	0	3	1	0	0	1	1	0
P84099;A2A547	P84099;A2A547	7;7	7;7	7;7	60S ribosomal protein L19;Ribosomal protein L19	Rpl19	>sp|P84099|RL19_MOUSE 60S ribosomal protein L19 OS=Mus musculus GN=Rpl19 PE=1 SV=1;>tr|A2A547|A2A547_MOUSE 60S ribosomal protein L19 OS=Mus musculus GN=Rpl19 PE=2 SV=1	2	7	7	7	1	0	2	4	0	1	0	2	1	3	2	5	0	1	1	0	0	3	1	0	2	4	0	1	0	2	1	3	2	5	0	1	1	0	0	3	1	0
P67984;Q9D7S7;Q9D7S7-2	P67984	9;1;1	9;1;1	9;1;1	60S ribosomal protein L22	Rpl22	>sp|P67984|RL22_MOUSE 60S ribosomal protein L22 OS=Mus musculus GN=Rpl22 PE=2 SV=2	3	9	9	9	0	0	1	7	0	3	0	4	0	3	1	7	0	4	0	1	0	2	0	0	1	7	0	3	0	4	0	3	1	7	0	4	0	1	0	2	0	0
D3YWP3;P62751;D3Z1D6;D3YU45;D3YU46;D3YTY6	D3YWP3;P62751;D3Z1D6;D3YU45;D3YU46	15;15;13;11;9;3	15;15;13;11;9;3	10;10;8;7;6;1	60S ribosomal protein L23a	Rpl23a-ps3;Rpl23a;Gm10335;Gm3940;Gm10923	>tr|D3YWP3|D3YWP3_MOUSE MCG1034428 OS=Mus musculus GN=Rpl23a-ps3 PE=3 SV=1;>sp|P62751|RL23A_MOUSE 60S ribosomal protein L23a OS=Mus musculus GN=Rpl23a PE=1 SV=1;>tr|D3Z1D6|D3Z1D6_MOUSE Protein Gm10335 OS=Mus musculus GN=Gm10335 PE=3 SV=1;>tr|D3YU45|D3YU45_	6	15	15	10	2	0	2	8	0	6	1	4	0	4	3	11	0	8	1	1	1	8	2	0	2	8	0	6	1	4	0	4	3	11	0	8	1	1	1	8	2	0
Q8BP67;E9Q132	Q8BP67;E9Q132	1;1	1;1	1;1	60S ribosomal protein L24	Rpl24	>sp|Q8BP67|RL24_MOUSE 60S ribosomal protein L24 OS=Mus musculus GN=Rpl24 PE=2 SV=2;>tr|E9Q132|E9Q132_MOUSE 60S ribosomal protein L24 OS=Mus musculus GN=Rpl24 PE=2 SV=1	2	1	1	1	0	0	0	1	0	0	0	1	0	0	0	1	0	0	0	0	0	1	0	0	0	1	0	0	0	1	0	0	0	1	0	0	0	0	0	1	0	0
P61255;K4DI68;B1ARA5;B1ARA3	P61255;K4DI68;B1ARA5;B1ARA3	9;7;7;6	9;7;7;6	9;7;7;6	60S ribosomal protein L26	Rpl26	>sp|P61255|RL26_MOUSE 60S ribosomal protein L26 OS=Mus musculus GN=Rpl26 PE=2 SV=1;>tr|K4DI68|K4DI68_MOUSE MCG9098 OS=Mus musculus GN=mCG_9098 PE=3 SV=1;>tr|B1ARA5|B1ARA5_MOUSE 60S ribosomal protein L26 OS=Mus musculus GN=Rpl26 PE=2 SV=1;>tr|B1ARA3|B1ARA3_	4	9	9	9	1	0	0	4	0	2	0	1	0	3	1	3	0	1	0	0	0	1	1	0	0	4	0	2	0	1	0	3	1	3	0	1	0	0	0	1	1	0
P61358;A2A4Q0;E9PV49	P61358	12;5;4	12;5;4	12;5;4	60S ribosomal protein L27	Rpl27	>sp|P61358|RL27_MOUSE 60S ribosomal protein L27 OS=Mus musculus GN=Rpl27 PE=2 SV=2	3	12	12	12	1	0	0	8	0	4	0	7	0	6	0	8	0	9	0	0	0	4	1	0	0	8	0	4	0	7	0	6	0	8	0	9	0	0	0	4	1	0
P14115	P14115	3	3	3	60S ribosomal protein L27a	Rpl27a	>sp|P14115|RL27A_MOUSE 60S ribosomal protein L27a OS=Mus musculus GN=Rpl27a PE=2 SV=5	1	3	3	3	0	0	0	2	0	0	0	1	0	1	0	2	0	0	0	0	0	1	0	0	0	2	0	0	0	1	0	1	0	2	0	0	0	0	0	1	0	0
P47915;F6QL70;D3Z1N9;F6YH22;F6VZG1	P47915;F6QL70;D3Z1N9;F6YH22;F6VZG1	3;3;2;2;2	3;3;2;2;2	3;3;2;2;2	60S ribosomal protein L29	Rpl29;Gm17669;Gm10709;Gm5218;Gm4889	>sp|P47915|RL29_MOUSE 60S ribosomal protein L29 OS=Mus musculus GN=Rpl29 PE=2 SV=2;>tr|F6QL70|F6QL70_MOUSE Protein Gm17669 OS=Mus musculus GN=Gm17669 PE=4 SV=1;>tr|D3Z1N9|D3Z1N9_MOUSE MCG9889 OS=Mus musculus GN=Gm10709 PE=4 SV=1;>tr|F6YH22|F6YH22_MOUSE Pro	5	3	3	3	2	0	1	0	1	0	2	0	1	1	2	0	1	0	2	0	0	1	2	0	1	0	1	0	2	0	1	1	2	0	1	0	2	0	0	1	2	0
P27659;E9PWZ3;Q9CQ09	P27659	17;3;3	17;3;3	17;3;3	60S ribosomal protein L3	Rpl3	>sp|P27659|RL3_MOUSE 60S ribosomal protein L3 OS=Mus musculus GN=Rpl3 PE=2 SV=3	3	17	17	17	2	0	3	6	0	0	3	6	0	5	2	10	1	0	0	3	2	8	2	0	3	6	0	0	3	6	0	5	2	10	1	0	0	3	2	8	2	0
P62889	P62889	5	5	5	60S ribosomal protein L30	Rpl30	>sp|P62889|RL30_MOUSE 60S ribosomal protein L30 OS=Mus musculus GN=Rpl30 PE=2 SV=2	1	5	5	5	1	0	1	3	1	3	1	1	1	2	1	4	1	3	1	1	0	1	1	0	1	3	1	3	1	1	1	2	1	4	1	3	1	1	0	1	1	0
P62900	P62900	5	5	5	60S ribosomal protein L31	Rpl31	>sp|P62900|RL31_MOUSE 60S ribosomal protein L31 OS=Mus musculus GN=Rpl31 PE=2 SV=1	1	5	5	5	1	0	1	3	1	1	1	2	1	1	1	3	0	1	1	0	1	1	1	0	1	3	1	1	1	2	1	1	1	3	0	1	1	0	1	1	1	0
Q9D1R9;D3YWC0	Q9D1R9	6;2	6;2	6;2	60S ribosomal protein L34	Rpl34	>sp|Q9D1R9|RL34_MOUSE 60S ribosomal protein L34 OS=Mus musculus GN=Rpl34 PE=3 SV=2	2	6	6	6	1	0	1	4	0	2	0	0	0	0	1	5	0	2	1	0	0	0	1	0	1	4	0	2	0	0	0	0	1	5	0	2	1	0	0	0	1	0
P83882	P83882	1	1	1	60S ribosomal protein L36a	Rpl36a	>sp|P83882|RL36A_MOUSE 60S ribosomal protein L36a OS=Mus musculus GN=Rpl36a PE=2 SV=2	1	1	1	1	1	0	0	1	0	0	0	1	0	0	0	1	0	0	0	0	0	0	1	0	0	1	0	0	0	1	0	0	0	1	0	0	0	0	0	0	1	0
D3YW41;Q6ZWZ4;D3Z3R1	D3YW41;Q6ZWZ4;D3Z3R1	1;1;1	1;1;1	1;1;1	60S ribosomal protein L36	Rpl36-ps3;Rpl36;Gm5745	>tr|D3YW41|D3YW41_MOUSE 60S ribosomal protein L36 OS=Mus musculus GN=Rpl36-ps3 PE=3 SV=1;>tr|Q6ZWZ4|Q6ZWZ4_MOUSE 60S ribosomal protein L36 OS=Mus musculus GN=Rpl36 PE=3 SV=1;>tr|D3Z3R1|D3Z3R1_MOUSE 60S ribosomal protein L36 OS=Mus musculus GN=Gm5745 PE=3 S	3	1	1	1	0	0	0	1	0	0	0	0	0	0	0	1	0	0	0	0	0	0	0	0	0	1	0	0	0	0	0	0	0	1	0	0	0	0	0	0	0	0
Q9D823	Q9D823	2	2	2	60S ribosomal protein L37	Rpl37	>sp|Q9D823|RL37_MOUSE 60S ribosomal protein L37 OS=Mus musculus GN=Rpl37 PE=2 SV=3	1	2	2	2	1	0	0	0	0	0	1	0	1	0	1	0	0	0	1	0	1	0	1	0	0	0	0	0	1	0	1	0	1	0	0	0	1	0	1	0	1	0
Q9D8E6	Q9D8E6	9	9	9	60S ribosomal protein L4	Rpl4	>sp|Q9D8E6|RL4_MOUSE 60S ribosomal protein L4 OS=Mus musculus GN=Rpl4 PE=1 SV=3	1	9	9	9	0	0	0	3	0	2	0	1	1	4	0	5	0	1	1	2	0	4	0	0	0	3	0	2	0	1	1	4	0	5	0	1	1	2	0	4	0	0
P47962;D3YYV8	P47962	45;20	45;20	45;20	60S ribosomal protein L5	Rpl5	>sp|P47962|RL5_MOUSE 60S ribosomal protein L5 OS=Mus musculus GN=Rpl5 PE=1 SV=3	2	45	45	45	4	6	8	35	2	21	6	26	1	23	8	37	1	23	2	10	1	27	4	6	8	35	2	21	6	26	1	23	8	37	1	23	2	10	1	27	4	6
P47911;E9PUX4	P47911;E9PUX4	9;6	9;6	9;6	60S ribosomal protein L6	Rpl6;Gm5428	>sp|P47911|RL6_MOUSE 60S ribosomal protein L6 OS=Mus musculus GN=Rpl6 PE=1 SV=3;>tr|E9PUX4|E9PUX4_MOUSE 60S ribosomal protein L6 OS=Mus musculus GN=Gm5428 PE=3 SV=1	2	9	9	9	2	0	2	1	0	0	0	2	2	1	3	2	0	0	3	0	0	1	2	0	2	1	0	0	0	2	2	1	3	2	0	0	3	0	0	1	2	0
P14148;F6XI62	P14148	4;1	4;1	4;1	60S ribosomal protein L7	Rpl7	>sp|P14148|RL7_MOUSE 60S ribosomal protein L7 OS=Mus musculus GN=Rpl7 PE=2 SV=2	2	4	4	4	1	0	3	1	1	2	2	0	0	1	0	0	0	0	0	0	0	0	1	0	3	1	1	2	2	0	0	1	0	0	0	0	0	0	0	0	1	0
Q9D8M4	Q9D8M4	1	1	1	60S ribosomal protein L7-like 1	Rpl7l1	>sp|Q9D8M4|RL7L_MOUSE 60S ribosomal protein L7-like 1 OS=Mus musculus GN=Rpl7l1 PE=2 SV=1	1	1	1	1	0	0	0	0	0	0	0	0	0	0	0	1	0	0	0	0	0	1	0	0	0	0	0	0	0	0	0	0	0	1	0	0	0	0	0	1	0	0
P62918	P62918	2	2	2	60S ribosomal protein L8	Rpl8	>sp|P62918|RL8_MOUSE 60S ribosomal protein L8 OS=Mus musculus GN=Rpl8 PE=2 SV=2	1	2	2	2	0	0	0	1	0	0	0	0	0	0	0	2	0	1	0	0	0	0	0	0	0	1	0	0	0	0	0	0	0	2	0	1	0	0	0	0	0	0
P14869;D3YVM5	P14869;D3YVM5	13;8	13;8	2;0	60S acidic ribosomal protein P0	Rplp0	>sp|P14869|RLA0_MOUSE 60S acidic ribosomal protein P0 OS=Mus musculus GN=Rplp0 PE=1 SV=3;>tr|D3YVM5|D3YVM5_MOUSE 60S acidic ribosomal protein P0 (Fragment) OS=Mus musculus GN=Rplp0 PE=2 SV=1	2	13	13	2	0	0	1	8	0	4	0	7	0	6	0	11	0	3	0	0	0	8	0	0	1	8	0	4	0	7	0	6	0	11	0	3	0	0	0	8	0	0
P47955;E9Q3T0	P47955;E9Q3T0	3;2	3;2	3;2	60S acidic ribosomal protein P1	Rplp1;Gm10073	>sp|P47955|RLA1_MOUSE 60S acidic ribosomal protein P1 OS=Mus musculus GN=Rplp1 PE=1 SV=1;>tr|E9Q3T0|E9Q3T0_MOUSE Uncharacterized protein OS=Mus musculus GN=Gm10073 PE=3 SV=1	2	3	3	3	0	0	0	2	0	0	0	1	0	2	0	3	0	1	0	0	0	1	0	0	0	2	0	0	0	1	0	2	0	3	0	1	0	0	0	1	0	0
P99027	P99027	1	1	1	60S acidic ribosomal protein P2	Rplp2	>sp|P99027|RLA2_MOUSE 60S acidic ribosomal protein P2 OS=Mus musculus GN=Rplp2 PE=1 SV=3	1	1	1	1	0	0	0	0	0	0	0	1	0	1	0	0	0	0	0	0	0	1	0	0	0	0	0	0	0	1	0	1	0	0	0	0	0	0	0	1	0	0
Q91YQ5	Q91YQ5	10	10	10	Dolichyl-diphosphooligosaccharide--protein glycosyltransferase subunit 1	Rpn1	>sp|Q91YQ5|RPN1_MOUSE Dolichyl-diphosphooligosaccharide--protein glycosyltransferase subunit 1 OS=Mus musculus GN=Rpn1 PE=2 SV=1	1	10	10	10	0	0	0	1	0	4	0	4	0	4	0	2	0	0	1	0	0	6	0	0	0	1	0	4	0	4	0	4	0	2	0	0	1	0	0	6	0	0
Q9DBG6;A2ACG7	Q9DBG6;A2ACG7	5;5	5;5	5;5	Dolichyl-diphosphooligosaccharide--protein glycosyltransferase subunit 2	Rpn2	>sp|Q9DBG6|RPN2_MOUSE Dolichyl-diphosphooligosaccharide--protein glycosyltransferase subunit 2 OS=Mus musculus GN=Rpn2 PE=2 SV=1;>tr|A2ACG7|A2ACG7_MOUSE Dolichyl-diphosphooligosaccharide--protein glycosyltransferase subunit 2 OS=Mus musculus GN=Rpn2 PE=2 S	2	5	5	5	0	2	0	1	0	0	0	3	0	0	0	2	0	0	0	0	0	1	0	2	0	1	0	0	0	3	0	0	0	2	0	0	0	0	0	1	0	2
Q9CQH8;REV__Q91YE6;REV__E9QKZ2;REV__E0CXB2	Q9CQH8	5;1;1;1	5;1;1;1	5;1;1;1	Ribonuclease P protein subunit p14	Rpp14	>sp|Q9CQH8|RPP14_MOUSE Ribonuclease P protein subunit p14 OS=Mus musculus GN=Rpp14 PE=2 SV=1	4	5	5	5	0	0	0	5	0	1	0	2	0	1	0	1	0	3	0	0	0	1	0	0	0	5	0	1	0	2	0	1	0	1	0	3	0	0	0	1	0	0
Q8R040;G3UWS0	Q8R040	3;1	3;1	3;1	Ribonuclease P protein subunit p21	Rpp21	>sp|Q8R040|RPP21_MOUSE Ribonuclease P protein subunit p21 OS=Mus musculus GN=Rpp21 PE=2 SV=2	2	3	3	3	1	0	0	0	0	1	1	1	0	0	0	1	0	0	0	0	0	2	1	0	0	0	0	1	1	1	0	0	0	1	0	0	0	0	0	2	1	0
Q99JH1	Q99JH1	5	5	5	Ribonuclease P protein subunit p25-like protein	Rpp25l	>sp|Q99JH1|RP25L_MOUSE Ribonuclease P protein subunit p25-like protein OS=Mus musculus GN=Rpp25l PE=2 SV=1	1	5	5	5	0	0	1	3	0	1	0	2	0	2	0	4	0	1	0	0	0	2	0	0	1	3	0	1	0	2	0	2	0	4	0	1	0	0	0	2	0	0
O88796	O88796	21	21	21	Ribonuclease P protein subunit p30	Rpp30	>sp|O88796|RPP30_MOUSE Ribonuclease P protein subunit p30 OS=Mus musculus GN=Rpp30 PE=2 SV=1	1	21	21	21	0	0	1	14	0	5	1	15	0	10	1	17	0	13	0	0	0	12	0	0	1	14	0	5	1	15	0	10	1	17	0	13	0	0	0	12	0	0
A2AJG0;Q80UU2	A2AJG0;Q80UU2	18;16	18;16	18;16	Ribonuclease P protein subunit p38	Rpp38	>tr|A2AJG0|A2AJG0_MOUSE Ribonuclease P protein subunit p38 OS=Mus musculus GN=Rpp38 PE=4 SV=1;>sp|Q80UU2|RPP38_MOUSE Ribonuclease P protein subunit p38 OS=Mus musculus GN=Rpp38 PE=2 SV=1	2	18	18	18	2	0	2	8	2	3	1	5	2	6	2	14	1	1	2	1	2	9	2	0	2	8	2	3	1	5	2	6	2	14	1	1	2	1	2	9	2	0
Q8R1F9;G3UYU5;G3UYT2	Q8R1F9;G3UYU5	13;13;1	13;13;1	13;13;1	Ribonuclease P protein subunit p40	Rpp40	>sp|Q8R1F9|RPP40_MOUSE Ribonuclease P protein subunit p40 OS=Mus musculus GN=Rpp40 PE=2 SV=2;>tr|G3UYU5|G3UYU5_MOUSE Ribonuclease P protein subunit p40 OS=Mus musculus GN=Rpp40 PE=2 SV=1	3	13	13	13	0	1	0	6	0	4	0	3	0	5	0	10	0	2	0	2	0	6	0	1	0	6	0	4	0	3	0	5	0	10	0	2	0	2	0	6	0	1
Q9CSU0;Q9CSU0-2;Q9CSU0-3;F6YB25;F7DAY5	Q9CSU0;Q9CSU0-2;Q9CSU0-3;F6YB25	5;5;5;4;2	5;5;5;4;2	5;5;5;4;2	Regulation of nuclear pre-mRNA domain-containing protein 1B	Rprd1b	>sp|Q9CSU0|RPR1B_MOUSE Regulation of nuclear pre-mRNA domain-containing protein 1B OS=Mus musculus GN=Rprd1b PE=1 SV=2;>sp|Q9CSU0-2|RPR1B_MOUSE Isoform 2 of Regulation of nuclear pre-mRNA domain-containing protein 1B OS=Mus musculus GN=Rprd1b;>sp|Q9CSU0-3|	5	5	5	5	0	0	0	0	0	0	0	0	0	3	0	0	0	0	0	0	0	5	0	0	0	0	0	0	0	0	0	3	0	0	0	0	0	0	0	5	0	0
Q6NXI6;Q6NXI6-2	Q6NXI6;Q6NXI6-2	5;5	5;5	5;5	Regulation of nuclear pre-mRNA domain-containing protein 2	Rprd2	>sp|Q6NXI6|RPRD2_MOUSE Regulation of nuclear pre-mRNA domain-containing protein 2 OS=Mus musculus GN=Rprd2 PE=1 SV=1;>sp|Q6NXI6-2|RPRD2_MOUSE Isoform 2 of Regulation of nuclear pre-mRNA domain-containing protein 2 OS=Mus musculus GN=Rprd2	2	5	5	5	0	2	0	1	0	0	0	2	0	3	0	0	0	0	0	0	2	2	0	2	0	1	0	0	0	2	0	3	0	0	0	0	0	0	2	2	0	2
P63325;J3QNI7;Q3UW83	P63325;J3QNI7;Q3UW83	24;20;19	24;20;19	23;19;18	40S ribosomal protein S10	Rps10	>sp|P63325|RS10_MOUSE 40S ribosomal protein S10 OS=Mus musculus GN=Rps10 PE=1 SV=1;>tr|J3QNI7|J3QNI7_MOUSE MCG16751 OS=Mus musculus GN=Rps10-ps1 PE=4 SV=1;>tr|Q3UW83|Q3UW83_MOUSE 40S ribosomal protein S10 OS=Mus musculus GN=Rps10 PE=2 SV=1	3	24	24	23	4	0	3	16	1	10	4	11	3	13	4	17	2	18	3	5	3	10	4	0	3	16	1	10	4	11	3	13	4	17	2	18	3	5	3	10	4	0
P62281	P62281	33	33	33	40S ribosomal protein S11	Rps11	>sp|P62281|RS11_MOUSE 40S ribosomal protein S11 OS=Mus musculus GN=Rps11 PE=2 SV=3	1	33	33	33	4	0	5	23	1	16	4	18	4	18	3	28	5	21	3	5	4	16	4	0	5	23	1	16	4	18	4	18	3	28	5	21	3	5	4	16	4	0
Q6ZWZ6;P63323	Q6ZWZ6;P63323	13;11	13;11	13;11	40S ribosomal protein S12	Rps12	>tr|Q6ZWZ6|Q6ZWZ6_MOUSE 40S ribosomal protein S12 OS=Mus musculus GN=Rps12 PE=2 SV=1;>sp|P63323|RS12_MOUSE 40S ribosomal protein S12 OS=Mus musculus GN=Rps12 PE=1 SV=2	2	13	13	13	3	0	2	10	2	7	2	10	2	9	2	10	1	10	2	1	2	9	3	0	2	10	2	7	2	10	2	9	2	10	1	10	2	1	2	9	3	0
P62301	P62301	22	22	22	40S ribosomal protein S13	Rps13	>sp|P62301|RS13_MOUSE 40S ribosomal protein S13 OS=Mus musculus GN=Rps13 PE=1 SV=2	1	22	22	22	4	0	4	19	0	9	4	13	2	13	1	21	1	12	1	1	2	13	4	0	4	19	0	9	4	13	2	13	1	21	1	12	1	1	2	13	4	0
P62264;D3Z7I1;D3YVF4	P62264;D3Z7I1;D3YVF4	16;11;8	16;11;8	16;11;8	40S ribosomal protein S14	Rps14	>sp|P62264|RS14_MOUSE 40S ribosomal protein S14 OS=Mus musculus GN=Rps14 PE=2 SV=3;>tr|D3Z7I1|D3Z7I1_MOUSE 40S ribosomal protein S14 (Fragment) OS=Mus musculus GN=Rps14 PE=2 SV=1;>tr|D3YVF4|D3YVF4_MOUSE 40S ribosomal protein S14 (Fragment) OS=Mus musculus	3	16	16	16	4	0	4	10	2	8	6	10	2	10	5	15	5	10	5	8	3	9	4	0	4	10	2	8	6	10	2	10	5	15	5	10	5	8	3	9	4	0
P62843;D3YTQ9;F7ANJ3	P62843;D3YTQ9	11;9;2	11;9;2	11;9;2	40S ribosomal protein S15	Rps15	>sp|P62843|RS15_MOUSE 40S ribosomal protein S15 OS=Mus musculus GN=Rps15 PE=2 SV=2;>tr|D3YTQ9|D3YTQ9_MOUSE 40S ribosomal protein S15 OS=Mus musculus GN=Rps15 PE=2 SV=1	3	11	11	11	3	0	4	8	2	4	4	9	2	8	2	10	1	8	1	2	2	6	3	0	4	8	2	4	4	9	2	8	2	10	1	8	1	2	2	6	3	0
P62245;F8WJ41;D3YVB4;D3Z712	P62245;F8WJ41;D3YVB4;D3Z712	21;17;13;12	21;17;13;12	21;17;13;12	40S ribosomal protein S15a	Rps15a	>sp|P62245|RS15A_MOUSE 40S ribosomal protein S15a OS=Mus musculus GN=Rps15a PE=2 SV=2;>tr|F8WJ41|F8WJ41_MOUSE 40S ribosomal protein S15a (Fragment) OS=Mus musculus GN=Rps15a PE=2 SV=1;>tr|D3YVB4|D3YVB4_MOUSE 40S ribosomal protein S15a (Fragment) OS=Mus mus	4	21	21	21	2	0	1	14	0	9	2	14	2	12	1	17	0	15	0	2	1	14	2	0	1	14	0	9	2	14	2	12	1	17	0	15	0	2	1	14	2	0
P14131	P14131	19	19	19	40S ribosomal protein S16	Rps16	>sp|P14131|RS16_MOUSE 40S ribosomal protein S16 OS=Mus musculus GN=Rps16 PE=2 SV=4	1	19	19	19	1	0	1	14	1	11	2	11	1	10	1	14	0	15	1	3	1	11	1	0	1	14	1	11	2	11	1	10	1	14	0	15	1	3	1	11	1	0
P63276	P63276	18	18	18	40S ribosomal protein S17	Rps17	>sp|P63276|RS17_MOUSE 40S ribosomal protein S17 OS=Mus musculus GN=Rps17 PE=1 SV=2	1	18	18	18	0	0	1	14	0	6	0	12	0	11	0	15	0	11	0	0	0	8	0	0	1	14	0	6	0	12	0	11	0	15	0	11	0	0	0	8	0	0
P62270;F6YVP7;G3UZW2	P62270;F6YVP7;G3UZW2	27;25;21	27;25;21	5;4;3	40S ribosomal protein S18	Rps18;Gm17352	>sp|P62270|RS18_MOUSE 40S ribosomal protein S18 OS=Mus musculus GN=Rps18 PE=1 SV=3;>tr|F6YVP7|F6YVP7_MOUSE Uncharacterized protein OS=Mus musculus GN=Gm10260 PE=3 SV=2;>tr|G3UZW2|G3UZW2_MOUSE 40S ribosomal protein S18 OS=Mus musculus GN=Rps18 PE=2 SV=1	3	27	27	5	5	0	4	21	2	7	5	18	3	15	6	22	1	17	5	3	4	17	5	0	4	21	2	7	5	18	3	15	6	22	1	17	5	3	4	17	0	0
Q9CZX8;D3Z722;D3Z5R8;D3YUG3;D3YUT3	Q9CZX8;D3Z722;D3Z5R8;D3YUG3	32;27;27;23;9	32;27;27;23;9	32;27;27;23;9	40S ribosomal protein S19	Rps19	>sp|Q9CZX8|RS19_MOUSE 40S ribosomal protein S19 OS=Mus musculus GN=Rps19 PE=1 SV=3;>tr|D3Z722|D3Z722_MOUSE 40S ribosomal protein S19 OS=Mus musculus GN=Rps19 PE=2 SV=1;>tr|D3Z5R8|D3Z5R8_MOUSE 40S ribosomal protein S19 (Fragment) OS=Mus musculus GN=Rps19 PE	5	32	32	32	11	0	12	21	7	14	13	15	9	12	11	30	6	20	11	9	9	12	11	0	12	21	7	14	13	15	9	12	11	30	6	20	11	9	9	12	11	0
P25444;D3YWJ3;D3YVC1;L7N240;J3QMG5;D3Z659;J3QM94;E9Q1N8;D3Z536;L7N453;F6YTZ4	P25444;D3YWJ3;D3YVC1;L7N240;J3QMG5;D3Z659;J3QM94;E9Q1N8;D3Z536;L7N453;F6YTZ4	28;25;25;24;23;22;18;17;16;16;15	28;25;25;24;23;22;18;17;16;16;15	28;25;25;24;23;22;18;17;16;16;15	40S ribosomal protein S2	Rps2;Rps2-ps6;Rps2-ps5;Gm8225;Gm6576	>sp|P25444|RS2_MOUSE 40S ribosomal protein S2 OS=Mus musculus GN=Rps2 PE=1 SV=3;>tr|D3YWJ3|D3YWJ3_MOUSE 40S ribosomal protein S2 OS=Mus musculus GN=Rps2 PE=2 SV=1;>tr|D3YVC1|D3YVC1_MOUSE 40S ribosomal protein S2 (Fragment) OS=Mus musculus GN=Rps2 PE=2 SV=1	11	28	28	28	5	3	3	20	1	16	5	16	1	17	4	21	3	18	2	5	0	17	5	3	3	20	1	16	5	16	1	17	4	21	3	18	2	5	0	17	5	3
P60867	P60867	13	13	13	40S ribosomal protein S20	Rps20	>sp|P60867|RS20_MOUSE 40S ribosomal protein S20 OS=Mus musculus GN=Rps20 PE=1 SV=1	1	13	13	13	2	0	1	11	0	4	2	9	2	6	1	13	0	9	2	1	1	9	2	0	1	11	0	4	2	9	2	6	1	13	0	9	2	1	1	9	2	0
Q9CQR2	Q9CQR2	16	16	16	40S ribosomal protein S21	Rps21	>sp|Q9CQR2|RS21_MOUSE 40S ribosomal protein S21 OS=Mus musculus GN=Rps21 PE=2 SV=1	1	16	16	16	3	0	4	7	3	5	2	4	2	4	4	11	3	4	3	2	0	2	3	0	4	7	3	5	2	4	2	4	4	11	3	4	3	2	0	2	3	0
P62267	P62267	16	16	16	40S ribosomal protein S23	Rps23	>sp|P62267|RS23_MOUSE 40S ribosomal protein S23 OS=Mus musculus GN=Rps23 PE=2 SV=3	1	16	16	16	2	1	2	10	0	7	1	8	0	8	1	15	0	9	1	2	0	7	2	1	2	10	0	7	1	8	0	8	1	15	0	9	1	2	0	7	2	1
P62849;P62849-3;P62849-2	P62849;P62849-3;P62849-2	13;13;13	13;13;13	13;13;13	40S ribosomal protein S24	Rps24	>sp|P62849|RS24_MOUSE 40S ribosomal protein S24 OS=Mus musculus GN=Rps24 PE=1 SV=1;>sp|P62849-3|RS24_MOUSE Isoform 3 of 40S ribosomal protein S24 OS=Mus musculus GN=Rps24;>sp|P62849-2|RS24_MOUSE Isoform 2 of 40S ribosomal protein S24 OS=Mus musculus GN=Rps	3	13	13	13	2	0	1	7	1	5	1	5	1	6	1	11	2	8	1	4	2	6	2	0	1	7	1	5	1	5	1	6	1	11	2	8	1	4	2	6	2	0
P62852;E9Q7H0	P62852	17;2	17;2	17;2	40S ribosomal protein S25	Rps25	>sp|P62852|RS25_MOUSE 40S ribosomal protein S25 OS=Mus musculus GN=Rps25 PE=2 SV=1	2	17	17	17	6	0	6	9	3	6	6	9	4	7	4	10	2	10	3	2	4	9	6	0	6	9	3	6	6	9	4	7	4	10	2	10	3	2	4	9	6	0
P62855	P62855	8	8	8	40S ribosomal protein S26	Rps26	>sp|P62855|RS26_MOUSE 40S ribosomal protein S26 OS=Mus musculus GN=Rps26 PE=2 SV=3	1	8	8	8	0	0	0	5	0	5	0	4	0	3	1	5	0	4	0	1	0	3	0	0	0	5	0	5	0	4	0	3	1	5	0	4	0	1	0	3	0	0
Q6ZWU9	Q6ZWU9	9	9	4	40S ribosomal protein S27	Rps27	>sp|Q6ZWU9|RS27_MOUSE 40S ribosomal protein S27 OS=Mus musculus GN=Rps27 PE=1 SV=3	1	9	9	4	0	1	0	6	0	2	0	3	0	3	0	3	0	3	0	3	0	4	0	1	0	6	0	2	0	3	0	3	0	3	0	3	0	3	0	4	0	0
P62983;P0CG50;P0CG49;Q5SX22;E9QNP0;E9Q5F6;E9Q4P0;P62984;J3QK04;E9Q9J0;F6X7C4;D3YYZ2	P62983	14;5;5;5;5;5;5;5;5;5;3;2	14;5;5;5;5;5;5;5;5;5;3;2	14;5;5;5;5;5;5;5;5;5;3;2	Ubiquitin-40S ribosomal protein S27a;Ubiquitin;40S ribosomal protein S27a	Rps27a	>sp|P62983|RS27A_MOUSE Ubiquitin-40S ribosomal protein S27a OS=Mus musculus GN=Rps27a PE=1 SV=2	12	14	14	14	1	2	2	9	1	7	1	8	2	6	3	9	2	8	2	4	2	7	1	2	2	9	1	7	1	8	2	6	3	9	2	8	2	4	2	7	1	2
Q6ZWY3;D3YYB0;D6RH49	Q6ZWY3;D3YYB0;D6RH49	7;4;4	2;2;2	2;2;2	40S ribosomal protein S27-like;40S ribosomal protein S27	Rps27l	>sp|Q6ZWY3|RS27L_MOUSE 40S ribosomal protein S27-like OS=Mus musculus GN=Rps27l PE=2 SV=3;>tr|D3YYB0|D3YYB0_MOUSE 40S ribosomal protein S27 OS=Mus musculus GN=Rps27l PE=3 SV=1;>tr|D6RH49|D6RH49_MOUSE 40S ribosomal protein S27 OS=Mus musculus GN=Rps27l PE=2	3	7	2	2	0	1	0	5	0	1	0	3	0	3	0	4	0	3	0	3	0	3	0	0	0	2	0	0	0	1	0	1	0	1	0	1	0	0	0	1	0	0
P62858;J3QNN8;G3UYV7	P62858;J3QNN8;G3UYV7	14;10;10	14;10;10	14;10;10	40S ribosomal protein S28	Rps28	>sp|P62858|RS28_MOUSE 40S ribosomal protein S28 OS=Mus musculus GN=Rps28 PE=2 SV=1;>tr|J3QNN8|J3QNN8_MOUSE MCG49140 OS=Mus musculus GN=Gm10263 PE=4 SV=1;>tr|G3UYV7|G3UYV7_MOUSE 40S ribosomal protein S28 (Fragment) OS=Mus musculus GN=Rps28 PE=2 SV=1	3	14	14	14	0	0	0	8	0	4	0	5	0	5	0	10	0	6	1	3	0	4	0	0	0	8	0	4	0	5	0	5	0	10	0	6	1	3	0	4	0	0
P62274;D3YYL7	P62274;D3YYL7	10;6	10;6	10;6	40S ribosomal protein S29	Rps29;Gm10126	>sp|P62274|RS29_MOUSE 40S ribosomal protein S29 OS=Mus musculus GN=Rps29 PE=2 SV=2;>tr|D3YYL7|D3YYL7_MOUSE Uncharacterized protein OS=Mus musculus GN=Gm10126 PE=4 SV=2	2	10	10	10	0	0	0	3	0	1	0	1	0	2	0	9	0	2	0	2	0	1	0	0	0	3	0	1	0	1	0	2	0	9	0	2	0	2	0	1	0	0
P62908;D3YV43	P62908;D3YV43	36;28	36;28	36;28	40S ribosomal protein S3	Rps3	>sp|P62908|RS3_MOUSE 40S ribosomal protein S3 OS=Mus musculus GN=Rps3 PE=1 SV=1;>tr|D3YV43|D3YV43_MOUSE 40S ribosomal protein S3 OS=Mus musculus GN=Rps3 PE=2 SV=1	2	36	36	36	4	0	5	28	2	27	6	29	1	29	3	30	2	26	2	2	2	29	4	0	5	28	2	27	6	29	1	29	3	30	2	26	2	2	2	29	4	0
P97351;D3Z6C3;D3Z7W7	P97351;D3Z6C3;D3Z7W7	52;51;46	52;51;46	52;51;46	40S ribosomal protein S3a	Rps3a;Gm10119;Gm9000	>sp|P97351|RS3A_MOUSE 40S ribosomal protein S3a OS=Mus musculus GN=Rps3a PE=1 SV=3;>tr|D3Z6C3|D3Z6C3_MOUSE 40S ribosomal protein S3a OS=Mus musculus GN=Rps3a2 PE=3 SV=1;>tr|D3Z7W7|D3Z7W7_MOUSE 40S ribosomal protein S3a OS=Mus musculus GN=Rps3a3 PE=3 SV=1	3	52	52	52	10	1	10	34	4	32	12	35	4	27	11	37	5	29	9	13	2	36	10	1	10	34	4	32	12	35	4	27	11	37	5	29	9	13	2	36	10	1
P62702;Q3V1Z5	P62702;Q3V1Z5	40;22	40;22	35;17	40S ribosomal protein S4, X isoform	Rps4x;Rps4y2	>sp|P62702|RS4X_MOUSE 40S ribosomal protein S4, X isoform OS=Mus musculus GN=Rps4x PE=2 SV=2;>tr|Q3V1Z5|Q3V1Z5_MOUSE Protein Rps4y2 OS=Mus musculus GN=Rps4y2 PE=2 SV=1	2	40	40	35	4	1	4	33	1	23	4	33	2	27	3	33	0	28	2	5	1	32	4	1	4	33	1	23	4	33	2	27	3	33	0	28	2	5	1	32	3	1
Q91V55;P97461;D3YYM6	Q91V55;P97461;D3YYM6	23;21;20	23;21;20	23;21;20	40S ribosomal protein S5;40S ribosomal protein S5, N-terminally processed	Rps5	>tr|Q91V55|Q91V55_MOUSE 40S ribosomal protein S5 OS=Mus musculus GN=Rps5 PE=2 SV=1;>sp|P97461|RS5_MOUSE 40S ribosomal protein S5 OS=Mus musculus GN=Rps5 PE=2 SV=3;>tr|D3YYM6|D3YYM6_MOUSE 40S ribosomal protein S5 (Fragment) OS=Mus musculus GN=Rps5 PE=3 SV=1	3	23	23	23	3	1	4	15	2	8	5	16	2	13	4	18	1	17	4	8	1	14	3	1	4	15	2	8	5	16	2	13	4	18	1	17	4	8	1	14	3	1
P62754	P62754	33	33	33	40S ribosomal protein S6	Rps6	>sp|P62754|RS6_MOUSE 40S ribosomal protein S6 OS=Mus musculus GN=Rps6 PE=1 SV=1	1	33	33	33	5	7	4	20	1	16	5	16	4	16	5	23	2	20	4	4	3	18	5	7	4	20	1	16	5	16	4	16	5	23	2	20	4	4	3	18	5	7
P62082;J3QJZ3;F6SVV1	P62082;J3QJZ3;F6SVV1	30;29;26	30;29;26	30;29;26	40S ribosomal protein S7	Rps7;Gm9493	>sp|P62082|RS7_MOUSE 40S ribosomal protein S7 OS=Mus musculus GN=Rps7 PE=2 SV=1;>tr|J3QJZ3|J3QJZ3_MOUSE MCG116065 OS=Mus musculus GN=Gm6472 PE=4 SV=1;>tr|F6SVV1|F6SVV1_MOUSE Protein Gm9493 OS=Mus musculus GN=Gm9493 PE=4 SV=1	3	30	30	30	4	0	4	22	2	12	4	23	2	16	5	27	1	20	1	2	2	19	4	0	4	22	2	12	4	23	2	16	5	27	1	20	1	2	2	19	4	0
P62242	P62242	25	25	25	40S ribosomal protein S8	Rps8	>sp|P62242|RS8_MOUSE 40S ribosomal protein S8 OS=Mus musculus GN=Rps8 PE=1 SV=2	1	25	25	25	2	2	2	18	0	13	3	16	0	14	3	18	2	16	2	3	1	19	2	2	2	18	0	13	3	16	0	14	3	18	2	16	2	3	1	19	2	2
Q6ZWN5;Q9CXW7;D3YWH9;F7CJS8;D3Z673;D3YUV6	Q6ZWN5;Q9CXW7;D3YWH9;F7CJS8	31;23;23;23;8;6	31;23;23;23;8;6	31;23;23;23;8;6	40S ribosomal protein S9	Rps9	>sp|Q6ZWN5|RS9_MOUSE 40S ribosomal protein S9 OS=Mus musculus GN=Rps9 PE=2 SV=3;>tr|Q9CXW7|Q9CXW7_MOUSE 40S ribosomal protein S9 OS=Mus musculus GN=Rps9 PE=2 SV=1;>tr|D3YWH9|D3YWH9_MOUSE 40S ribosomal protein S9 OS=Mus musculus GN=Rps9 PE=2 SV=1;>tr|F7CJS8	6	31	31	31	3	3	3	21	2	8	6	18	3	17	4	22	3	21	3	1	3	21	3	3	3	21	2	8	6	18	3	17	4	22	3	21	3	1	3	21	3	3
P14206;D3YTT7	P14206;D3YTT7	26;24	26;24	26;24	40S ribosomal protein SA	Rpsa;Rpsa-ps10	>sp|P14206|RSSA_MOUSE 40S ribosomal protein SA OS=Mus musculus GN=Rpsa PE=1 SV=4;>tr|D3YTT7|D3YTT7_MOUSE 40S ribosomal protein SA OS=Mus musculus GN=Rpsa-ps10 PE=3 SV=1	2	26	26	26	4	11	5	17	2	6	4	17	2	16	3	20	3	14	2	14	3	16	4	11	5	17	2	6	4	17	2	16	3	20	3	14	2	14	3	16	4	11
Q99PL5;A2AVJ7	Q99PL5;A2AVJ7	3;3	3;3	3;3	Ribosome-binding protein 1	Rrbp1	>sp|Q99PL5|RRBP1_MOUSE Ribosome-binding protein 1 OS=Mus musculus GN=Rrbp1 PE=2 SV=2;>tr|A2AVJ7|A2AVJ7_MOUSE Ribosome-binding protein 1 OS=Mus musculus GN=Rrbp1 PE=2 SV=1	2	3	3	3	0	0	1	0	0	0	0	1	0	0	0	0	0	0	1	0	2	1	0	0	1	0	0	0	0	1	0	0	0	0	0	0	1	0	2	1	0	0
Q6P5B0	Q6P5B0	81	81	81	RRP12-like protein	Rrp12	>sp|Q6P5B0|RRP12_MOUSE RRP12-like protein OS=Mus musculus GN=Rrp12 PE=1 SV=1	1	81	81	81	20	19	28	44	17	20	9	38	5	31	21	20	36	4	17	10	14	41	20	19	28	44	17	20	9	38	5	31	21	20	36	4	17	10	14	41	20	19
Q9CYX7	Q9CYX7	3	3	3	RRP15-like protein	Rrp15	>sp|Q9CYX7|RRP15_MOUSE RRP15-like protein OS=Mus musculus GN=Rrp15 PE=2 SV=2	1	3	3	3	1	0	0	0	1	1	1	1	0	1	1	2	1	0	1	0	0	1	1	0	0	0	1	1	1	1	0	1	1	2	1	0	1	0	0	1	1	0
Q91YK2;D6RDD0	Q91YK2	8;2	8;2	8;2	Ribosomal RNA processing protein 1 homolog B	Rrp1b	>sp|Q91YK2|RRP1B_MOUSE Ribosomal RNA processing protein 1 homolog B OS=Mus musculus GN=Rrp1b PE=2 SV=2	2	8	8	8	3	1	3	2	1	0	0	1	0	2	2	1	0	0	4	0	0	1	3	1	3	2	1	0	0	1	0	2	2	1	0	0	4	0	0	1	3	1
Q91WM3;F6VEP4	Q91WM3	57;15	57;15	57;15	U3 small nucleolar RNA-interacting protein 2	Rrp9	>sp|Q91WM3|U3IP2_MOUSE U3 small nucleolar RNA-interacting protein 2 OS=Mus musculus GN=Rrp9 PE=1 SV=1	2	57	57	57	9	38	9	44	3	24	8	39	4	30	9	44	5	12	7	26	5	36	9	38	9	44	3	24	8	39	4	30	9	44	5	12	7	26	5	36	9	38
Q9CYH6	Q9CYH6	15	15	15	Ribosome biogenesis regulatory protein homolog	Rrs1	>sp|Q9CYH6|RRS1_MOUSE Ribosome biogenesis regulatory protein homolog OS=Mus musculus GN=Rrs1 PE=2 SV=1	1	15	15	15	5	0	2	4	1	4	2	5	2	3	4	6	1	3	4	1	1	5	5	0	2	4	1	4	2	5	2	3	4	6	1	3	4	1	1	5	5	0
D6RG56	D6RG56	17	2	2		Rsbn1	>tr|D6RG56|D6RG56_MOUSE Round spermatid basic protein 1 OS=Mus musculus GN=Rsbn1 PE=2 SV=1	1	17	2	2	2	0	5	8	1	2	2	6	1	3	3	1	3	1	6	1	2	2	1	0	1	1	1	1	1	1	1	0	1	0	1	1	1	1	1	0	1	0
Q80T69	Q80T69	30	30	13	Round spermatid basic protein 1	Rsbn1	>sp|Q80T69|RSBN1_MOUSE Round spermatid basic protein 1 OS=Mus musculus GN=Rsbn1 PE=1 SV=3	1	30	30	13	3	2	5	15	2	2	1	13	0	8	6	6	4	1	9	2	1	7	3	2	5	15	2	2	1	13	0	8	6	6	4	1	9	2	1	7	2	2
D3Z0K6	D3Z0K6	27	25	25		Rsbn1l	>tr|D3Z0K6|D3Z0K6_MOUSE MCG120108, isoform CRA_a OS=Mus musculus GN=Rsbn1l PE=4 SV=1	1	27	25	25	9	6	7	14	5	7	2	8	1	9	7	9	8	2	10	6	1	6	9	6	7	13	4	7	2	8	1	9	6	8	8	2	9	5	1	6	9	6
E9Q4Y2;E9PWW9	E9Q4Y2;E9PWW9	17;17	17;17	17;17		Rsf1	>tr|E9Q4Y2|E9Q4Y2_MOUSE Protein Rsf1 OS=Mus musculus GN=Rsf1 PE=2 SV=1;>tr|E9PWW9|E9PWW9_MOUSE Protein Rsf1 OS=Mus musculus GN=Rsf1 PE=2 SV=1	2	17	17	17	1	1	6	13	1	7	0	10	0	6	1	3	6	0	1	1	1	7	1	1	6	13	1	7	0	10	0	6	1	3	6	0	1	1	1	7	1	1
Q8BVY0	Q8BVY0	40	40	40		Rsl1d1	>tr|Q8BVY0|Q8BVY0_MOUSE Protein Rsl1d1 OS=Mus musculus GN=Rsl1d1 PE=2 SV=1	1	40	40	40	15	17	14	30	1	20	9	19	1	19	9	26	2	4	6	17	4	20	15	17	14	30	1	20	9	19	1	19	9	26	2	4	6	17	4	20	15	17
Q8BVR6;Q8BVR6-3	Q8BVR6;Q8BVR6-3	1;1	1;1	1;1	RING finger and SPRY domain-containing protein 1	Rspry1	>sp|Q8BVR6|RSPRY_MOUSE RING finger and SPRY domain-containing protein 1 OS=Mus musculus GN=Rspry1 PE=2 SV=1;>sp|Q8BVR6-3|RSPRY_MOUSE Isoform 3 of RING finger and SPRY domain-containing protein 1 OS=Mus musculus GN=Rspry1	2	1	1	1	0	0	0	0	0	0	0	1	0	0	0	0	0	0	0	0	0	1	0	0	0	0	0	0	0	1	0	0	0	0	0	0	0	0	0	1	0	0
Q9D7H3;D3Z263;D6RD00;D6REI7	Q9D7H3;D3Z263	9;5;3;3	9;5;3;3	9;5;3;3	RNA 3-terminal phosphate cyclase	Rtcd1	>sp|Q9D7H3|RTCA_MOUSE RNA 3-terminal phosphate cyclase OS=Mus musculus GN=RtcA PE=2 SV=2;>tr|D3Z263|D3Z263_MOUSE Protein Rtca (Fragment) OS=Mus musculus GN=Rtca PE=2 SV=1	4	9	9	9	1	0	1	2	0	1	1	2	0	5	1	4	0	0	1	0	0	5	1	0	1	2	0	1	1	2	0	5	1	4	0	0	1	0	0	5	1	0
A2AQ19	A2AQ19	25	25	25	RNA polymerase-associated protein RTF1 homolog	Rtf1	>sp|A2AQ19|RTF1_MOUSE RNA polymerase-associated protein RTF1 homolog OS=Mus musculus GN=Rtf1 PE=2 SV=1	1	25	25	25	4	3	4	11	5	3	1	5	0	4	5	8	8	0	15	0	3	3	4	3	4	11	5	3	1	5	0	4	5	8	8	0	15	0	3	3	4	3
P60122;D3YW60;Q05CB6	P60122	31;8;2	31;8;2	31;8;2	RuvB-like 1	Ruvbl1	>sp|P60122|RUVB1_MOUSE RuvB-like 1 OS=Mus musculus GN=Ruvbl1 PE=1 SV=1	3	31	31	31	1	15	0	13	0	9	1	19	1	17	1	19	0	0	0	8	0	19	1	15	0	13	0	9	1	19	1	17	1	19	0	0	0	8	0	19	1	15
Q9WTM5;D3YXQ8	Q9WTM5;D3YXQ8	35;18	35;18	35;18	RuvB-like 2	Ruvbl2	>sp|Q9WTM5|RUVB2_MOUSE RuvB-like 2 OS=Mus musculus GN=Ruvbl2 PE=2 SV=3;>tr|D3YXQ8|D3YXQ8_MOUSE RuvB-like 2 (Fragment) OS=Mus musculus GN=Ruvbl2 PE=2 SV=1	2	35	35	35	4	20	5	20	1	11	5	28	1	24	3	25	1	1	2	7	2	31	4	20	5	20	1	11	5	28	1	24	3	25	1	1	2	7	2	31	4	20
Q8CCI5	Q8CCI5	1	1	1	RING1 and YY1-binding protein	Rybp	>sp|Q8CCI5|RYBP_MOUSE RING1 and YY1-binding protein OS=Mus musculus GN=Rybp PE=1 SV=1	1	1	1	1	0	0	0	0	0	0	0	0	0	0	0	1	0	0	0	0	0	0	0	0	0	0	0	0	0	0	0	0	0	1	0	0	0	0	0	0	0	0
D3YXK2	D3YXK2	11	11	8	Scaffold attachment factor B1	Safb	>sp|D3YXK2|SAFB1_MOUSE Scaffold attachment factor B1 OS=Mus musculus GN=Safb PE=1 SV=2	1	11	11	8	0	5	0	2	0	1	0	5	0	2	1	2	1	0	2	2	1	2	0	5	0	2	0	1	0	5	0	2	1	2	1	0	2	2	1	2	0	3
Q80YR5	Q80YR5	5	2	2	Scaffold attachment factor B2	Safb2	>sp|Q80YR5|SAFB2_MOUSE Scaffold attachment factor B2 OS=Mus musculus GN=Safb2 PE=1 SV=2	1	5	2	2	0	2	0	2	0	1	0	1	0	1	2	0	1	0	3	0	1	1	0	0	0	0	0	0	0	0	0	0	1	0	0	0	2	0	1	0	0	0
J3QNK5;Q8BIH0;Q8BIH0-2;Q8BIH0-3	J3QNK5;Q8BIH0;Q8BIH0-2	29;29;29;3	29;29;29;3	29;29;29;3	Histone deacetylase complex subunit SAP130	Sap130	>tr|J3QNK5|J3QNK5_MOUSE Histone deacetylase complex subunit SAP130 OS=Mus musculus GN=Sap130 PE=4 SV=1;>sp|Q8BIH0|SP130_MOUSE Histone deacetylase complex subunit SAP130 OS=Mus musculus GN=Sap130 PE=1 SV=2;>sp|Q8BIH0-2|SP130_MOUSE Isoform 2 of Histone deace	4	29	29	29	4	6	8	17	3	9	1	14	1	9	9	17	8	3	7	10	3	8	4	6	8	17	3	9	1	14	1	9	9	17	8	3	7	10	3	8	4	6
O88574	O88574	12	12	12	Histone deacetylase complex subunit SAP30	Sap30	>sp|O88574|SAP30_MOUSE Histone deacetylase complex subunit SAP30 OS=Mus musculus GN=Sap30 PE=1 SV=1	1	12	12	12	0	0	2	8	1	3	1	5	0	2	1	10	0	1	1	1	1	8	0	0	2	8	1	3	1	5	0	2	1	10	0	1	1	1	1	8	0	0
Q02614	Q02614	17	17	17	SAP30-binding protein	Sap30bp	>sp|Q02614|S30BP_MOUSE SAP30-binding protein OS=Mus musculus GN=Sap30bp PE=2 SV=2	1	17	17	17	2	3	2	8	0	3	1	10	0	8	0	7	0	2	0	3	0	11	2	3	2	8	0	3	1	10	0	8	0	7	0	2	0	3	0	11	2	3
Q5SQF8	Q5SQF8	6	6	6	Histone deacetylase complex subunit SAP30L	Sap30l	>sp|Q5SQF8|SP30L_MOUSE Histone deacetylase complex subunit SAP30L OS=Mus musculus GN=Sap30l PE=1 SV=1	1	6	6	6	0	0	0	4	0	1	0	2	0	2	0	5	0	1	0	0	0	1	0	0	0	4	0	1	0	2	0	2	0	5	0	1	0	0	0	1	0	0
Q9D1J3	Q9D1J3	4	4	4	SAP domain-containing ribonucleoprotein	Sarnp	>sp|Q9D1J3|SARNP_MOUSE SAP domain-containing ribonucleoprotein OS=Mus musculus GN=Sarnp PE=1 SV=3	1	4	4	4	0	0	0	0	0	1	0	0	0	2	1	0	0	0	0	0	0	1	0	0	0	0	0	1	0	0	0	2	1	0	0	0	0	0	0	1	0	0
Q9Z315	Q9Z315	27	27	27	U4/U6.U5 tri-snRNP-associated protein 1	Sart1	>sp|Q9Z315|SNUT1_MOUSE U4/U6.U5 tri-snRNP-associated protein 1 OS=Mus musculus GN=Sart1 PE=2 SV=1	1	27	27	27	14	5	9	6	7	5	5	6	3	6	11	2	17	1	17	1	5	5	14	5	9	6	7	5	5	6	3	6	11	2	17	1	17	1	5	5	14	5
Q9JLI8;Q9JLI8-2;E9Q9Y4;Q3URK3	Q9JLI8	53;17;1;1	53;17;1;1	53;17;1;1	Squamous cell carcinoma antigen recognized by T-cells 3	Sart3	>sp|Q9JLI8|SART3_MOUSE Squamous cell carcinoma antigen recognized by T-cells 3 OS=Mus musculus GN=Sart3 PE=2 SV=1	4	53	53	53	17	31	13	31	6	16	6	34	3	26	17	35	14	5	20	14	5	25	17	31	13	31	6	16	6	34	3	26	17	35	14	5	20	14	5	25	17	31
E9PZM7	E9PZM7	6	6	6		Scaf11	>tr|E9PZM7|E9PZM7_MOUSE Protein Scaf11 OS=Mus musculus GN=Scaf11 PE=2 SV=1	1	6	6	6	2	0	2	1	0	0	0	0	0	0	0	0	0	0	0	2	1	0	2	0	2	1	0	0	0	0	0	0	0	0	0	0	0	2	1	0	2	0
P18828;P18828-2;E0CYT6	P18828;P18828-2	7;7;1	7;7;1	7;7;1	Syndecan-1	Sdc1	>sp|P18828|SDC1_MOUSE Syndecan-1 OS=Mus musculus GN=Sdc1 PE=1 SV=1;>sp|P18828-2|SDC1_MOUSE Isoform 2 of Syndecan-1 OS=Mus musculus GN=Sdc1	3	7	7	7	0	3	0	6	0	5	0	5	0	2	0	1	0	0	0	0	0	2	0	3	0	6	0	5	0	5	0	2	0	1	0	0	0	0	0	2	0	3
O35988	O35988	5	5	5	Syndecan-4	Sdc4	>sp|O35988|SDC4_MOUSE Syndecan-4 OS=Mus musculus GN=Sdc4 PE=1 SV=1	1	5	5	5	2	1	2	1	0	0	1	3	0	0	1	1	2	0	1	0	0	2	2	1	2	1	0	0	1	3	0	0	1	1	2	0	1	0	0	2	2	1
Q8K2B3	Q8K2B3	1	1	1	Succinate dehydrogenase [ubiquinone] flavoprotein subunit, mitochondrial	Sdha	>sp|Q8K2B3|DHSA_MOUSE Succinate dehydrogenase [ubiquinone] flavoprotein subunit, mitochondrial OS=Mus musculus GN=Sdha PE=1 SV=1	1	1	1	1	0	0	0	1	0	0	0	1	0	0	0	1	0	0	0	0	0	1	0	0	0	1	0	0	0	1	0	0	0	1	0	0	0	0	0	1	0	0
Q9Z2G6;J3QJX3;Q9Z2G6-2	Q9Z2G6;J3QJX3;Q9Z2G6-2	3;3;3	3;3;3	3;3;3	Protein sel-1 homolog 1	Sel1l	>sp|Q9Z2G6|SE1L1_MOUSE Protein sel-1 homolog 1 OS=Mus musculus GN=Sel1l PE=2 SV=2;>tr|J3QJX3|J3QJX3_MOUSE Protein sel-1 homolog 1 OS=Mus musculus GN=Sel1l PE=4 SV=1;>sp|Q9Z2G6-2|SE1L1_MOUSE Isoform 2 of Protein sel-1 homolog 1 OS=Mus musculus GN=Sel1l	3	3	3	3	0	0	0	0	0	0	0	2	0	0	0	1	0	0	0	0	1	1	0	0	0	0	0	0	0	2	0	0	0	1	0	0	0	0	1	1	0	0
Q9EP97;F6Z9L5	Q9EP97	11;5	11;5	11;5	Sentrin-specific protease 3	Senp3	>sp|Q9EP97|SENP3_MOUSE Sentrin-specific protease 3 OS=Mus musculus GN=Senp3 PE=1 SV=1	2	11	11	11	4	5	4	6	2	5	3	8	0	10	4	6	0	1	4	2	0	9	4	5	4	6	2	5	3	8	0	10	4	6	0	1	4	2	0	9	4	5
Q8BUH8;E9Q1L5	Q8BUH8;E9Q1L5	9;8	9;8	5;5	Sentrin-specific protease 7	Senp7	>sp|Q8BUH8|SENP7_MOUSE Sentrin-specific protease 7 OS=Mus musculus GN=Senp7 PE=2 SV=1;>tr|E9Q1L5|E9Q1L5_MOUSE Sentrin-specific protease 7 OS=Mus musculus GN=Senp7 PE=2 SV=1	2	9	9	5	0	0	0	0	1	1	0	0	0	0	6	3	4	0	1	0	1	0	0	0	0	0	1	1	0	0	0	0	6	3	4	0	1	0	1	0	0	0
Q6P6M7;D6RGM2;F6YLP3;F6ZFG8	Q6P6M7	36;7;4;3	36;7;4;3	36;7;4;3	O-phosphoseryl-tRNA(Sec) selenium transferase	Sepsecs	>sp|Q6P6M7|SPCS_MOUSE O-phosphoseryl-tRNA(Sec) selenium transferase OS=Mus musculus GN=Sepsecs PE=1 SV=2	4	36	36	36	3	18	2	23	1	5	2	22	1	14	2	25	1	3	2	12	1	19	3	18	2	23	1	5	2	22	1	14	2	25	1	3	2	12	1	19	3	18
Q8C1B7;Q8C1B7-2;Q8C1B7-3	Q8C1B7;Q8C1B7-2;Q8C1B7-3	3;3;3	3;3;3	2;2;2	Septin-11	Sept11	>sp|Q8C1B7|SEP11_MOUSE Septin-11 OS=Mus musculus GN=Sept11 PE=1 SV=4;>sp|Q8C1B7-2|SEP11_MOUSE Isoform 2 of Septin-11 OS=Mus musculus GN=Sept11;>sp|Q8C1B7-3|SEP11_MOUSE Isoform 3 of Septin-11 OS=Mus musculus GN=Sept11	3	3	3	2	0	0	0	1	0	0	0	0	0	0	0	0	0	0	0	0	0	2	0	0	0	1	0	0	0	0	0	0	0	0	0	0	0	0	0	2	0	0
P28661;P28661-2;P28661-4	P28661;P28661-2;P28661-4	1;1;1	1;1;1	1;1;1	Septin-4	Sept4	>sp|P28661|SEPT4_MOUSE Septin-4 OS=Mus musculus GN=Sept4 PE=1 SV=1;>sp|P28661-2|SEPT4_MOUSE Isoform 2 of Septin-4 OS=Mus musculus GN=Sept4;>sp|P28661-4|SEPT4_MOUSE Isoform 4 of Septin-4 OS=Mus musculus GN=Sept4	3	1	1	1	1	1	1	0	1	1	0	1	0	1	1	1	1	0	1	0	0	1	1	1	1	0	1	1	0	1	0	1	1	1	1	0	1	0	0	1	1	1
Q9CY58;Q9CY58-2;Q9CY58-3;Q9CY58-4	Q9CY58;Q9CY58-2;Q9CY58-3;Q9CY58-4	17;16;15;9	17;16;15;9	17;16;15;9	Plasminogen activator inhibitor 1 RNA-binding protein	Serbp1	>sp|Q9CY58|PAIRB_MOUSE Plasminogen activator inhibitor 1 RNA-binding protein OS=Mus musculus GN=Serbp1 PE=1 SV=2;>sp|Q9CY58-2|PAIRB_MOUSE Isoform 2 of Plasminogen activator inhibitor 1 RNA-binding protein OS=Mus musculus GN=Serbp1;>sp|Q9CY58-3|PAIRB_MOUSE	4	17	17	17	2	5	3	9	2	3	2	6	2	6	3	8	2	2	2	5	2	7	2	5	3	9	2	3	2	6	2	6	3	8	2	2	2	5	2	7	2	5
Q3UWK8	Q3UWK8	1	1	1		Serpinb6d	>tr|Q3UWK8|Q3UWK8_MOUSE MCG20280 OS=Mus musculus GN=Serpinb6d PE=2 SV=1	1	1	1	1	0	0	0	1	0	0	0	0	0	0	0	0	0	0	0	0	0	0	0	0	0	1	0	0	0	0	0	0	0	0	0	0	0	0	0	0	0	0
Q9EQU5;A2BE93;A2BE92;Q9EQU5-3	Q9EQU5;A2BE93;A2BE92	30;30;18;10	30;30;18;10	5;5;5;5	Protein SET	Set	>sp|Q9EQU5|SET_MOUSE Protein SET OS=Mus musculus GN=Set PE=1 SV=1;>tr|A2BE93|A2BE93_MOUSE Protein SET (Fragment) OS=Mus musculus GN=Set PE=2 SV=1;>tr|A2BE92|A2BE92_MOUSE Protein SET (Fragment) OS=Mus musculus GN=Set PE=2 SV=1	4	30	30	5	10	7	11	19	4	14	9	16	3	15	9	20	3	8	4	11	2	16	10	7	11	19	4	14	9	16	3	15	9	20	3	8	4	11	2	16	4	2
E9PYH6;D3YUD4;D3YX07;D3YXL2	E9PYH6	5;2;1;1	5;2;1;1	5;2;1;1		Setd1a	>tr|E9PYH6|E9PYH6_MOUSE Protein Setd1a OS=Mus musculus GN=Setd1a PE=4 SV=1	4	5	5	5	0	0	2	3	0	1	0	2	0	1	0	2	0	0	0	0	0	1	0	0	2	3	0	1	0	2	0	1	0	2	0	0	0	0	0	1	0	0
Q64213;Q64213-3;D3YZD0;D3YZC9;E9Q4Q2;Q64213-2;D3YVH4;F8WHF9;D6RDB7	Q64213;Q64213-3;D3YZD0;D3YZC9;E9Q4Q2;Q64213-2;D3YVH4	9;9;9;9;9;9;7;3;1	9;9;9;9;9;9;7;3;1	9;9;9;9;9;9;7;3;1	Splicing factor 1	Sf1	>sp|Q64213|SF01_MOUSE Splicing factor 1 OS=Mus musculus GN=Sf1 PE=1 SV=6;>sp|Q64213-3|SF01_MOUSE Isoform 3 of Splicing factor 1 OS=Mus musculus GN=Sf1;>tr|D3YZD0|D3YZD0_MOUSE Splicing factor 1 OS=Mus musculus GN=Sf1 PE=2 SV=1;>tr|D3YZC9|D3YZC9_MOUSE Splici	9	9	9	9	2	1	0	1	2	2	1	1	1	3	1	0	0	0	2	0	0	2	2	1	0	1	2	2	1	1	1	3	1	0	0	0	2	0	0	2	2	1
Q8K4Z5	Q8K4Z5	58	58	58	Splicing factor 3A subunit 1	Sf3a1	>sp|Q8K4Z5|SF3A1_MOUSE Splicing factor 3A subunit 1 OS=Mus musculus GN=Sf3a1 PE=1 SV=1	1	58	58	58	37	34	27	31	17	19	22	33	9	27	32	28	33	4	39	10	18	30	37	34	27	31	17	19	22	33	9	27	32	28	33	4	39	10	18	30	37	34
G3UVU2;D3YW09;Q62203;D3Z5A6	G3UVU2;D3YW09;Q62203	26;22;21;7	26;22;21;7	26;22;21;7	Splicing factor 3A subunit 2	Sf3a2	>tr|G3UVU2|G3UVU2_MOUSE Splicing factor 3A subunit 2 OS=Mus musculus GN=Sf3a2 PE=4 SV=1;>tr|D3YW09|D3YW09_MOUSE Splicing factor 3A subunit 2 OS=Mus musculus GN=Sf3a2 PE=4 SV=1;>sp|Q62203|SF3A2_MOUSE Splicing factor 3A subunit 2 OS=Mus musculus GN=Sf3a2 PE=	4	26	26	26	12	14	8	15	8	6	7	13	5	8	13	20	0	9	14	1	4	11	12	14	8	15	8	6	7	13	5	8	13	20	0	9	14	1	4	11	12	14
Q9D554	Q9D554	39	39	39	Splicing factor 3A subunit 3	Sf3a3	>sp|Q9D554|SF3A3_MOUSE Splicing factor 3A subunit 3 OS=Mus musculus GN=Sf3a3 PE=2 SV=2	1	39	39	39	3	23	1	22	1	10	3	21	1	16	3	18	2	2	2	10	1	19	3	23	1	22	1	10	3	21	1	16	3	18	2	2	2	10	1	19	3	23
G5E866;Q99NB9	G5E866;Q99NB9	116;115	116;115	116;115	Splicing factor 3B subunit 1	Sf3b1	>tr|G5E866|G5E866_MOUSE Splicing factor 3B subunit 1 OS=Mus musculus GN=Sf3b1 PE=4 SV=1;>sp|Q99NB9|SF3B1_MOUSE Splicing factor 3B subunit 1 OS=Mus musculus GN=Sf3b1 PE=1 SV=1	2	116	116	116	53	80	37	87	36	45	22	77	11	64	51	67	66	11	35	34	44	64	53	80	37	87	36	45	22	77	11	64	51	67	66	11	35	34	44	64	53	80
P59708	P59708	9	9	9	Pre-mRNA branch site protein p14	Sf3b14	>sp|P59708|PM14_MOUSE Pre-mRNA branch site protein p14 OS=Mus musculus GN=Sf3b14 PE=2 SV=1	1	9	9	9	3	0	3	5	2	4	3	5	1	4	3	8	2	6	3	1	1	5	3	0	3	5	2	4	3	5	1	4	3	8	2	6	3	1	1	5	3	0
Q3UJB0	Q3UJB0	65	65	65		Sf3b2	>tr|Q3UJB0|Q3UJB0_MOUSE Protein Sf3b2 OS=Mus musculus GN=Sf3b2 PE=2 SV=1	1	65	65	65	39	39	25	38	33	27	24	40	10	31	39	37	46	2	37	13	31	36	39	39	25	38	33	27	24	40	10	31	39	37	46	2	37	13	31	36	39	39
Q921M3;Q921M3-2	Q921M3;Q921M3-2	77;72	77;72	77;72	Splicing factor 3B subunit 3	Sf3b3	>sp|Q921M3|SF3B3_MOUSE Splicing factor 3B subunit 3 OS=Mus musculus GN=Sf3b3 PE=2 SV=1;>sp|Q921M3-2|SF3B3_MOUSE Isoform 2 of Splicing factor 3B subunit 3 OS=Mus musculus GN=Sf3b3	2	77	77	77	31	48	20	50	23	31	15	53	6	46	28	46	27	6	33	20	16	47	31	48	20	50	23	31	15	53	6	46	28	46	27	6	33	20	16	47	31	48
Q8QZY9	Q8QZY9	9	9	9	Splicing factor 3B subunit 4	Sf3b4	>sp|Q8QZY9|SF3B4_MOUSE Splicing factor 3B subunit 4 OS=Mus musculus GN=Sf3b4 PE=2 SV=1	1	9	9	9	2	4	1	3	1	0	2	7	0	4	1	4	1	1	1	0	1	4	2	4	1	3	1	0	2	7	0	4	1	4	1	1	1	0	1	4	2	4
Q923D4	Q923D4	6	6	6	Splicing factor 3B subunit 5	Sf3b5	>sp|Q923D4|SF3B5_MOUSE Splicing factor 3B subunit 5 OS=Mus musculus GN=Sf3b5 PE=2 SV=1	1	6	6	6	1	0	1	4	1	3	1	3	1	4	1	3	1	3	1	1	0	4	1	0	1	4	1	3	1	3	1	4	1	3	1	3	1	1	0	4	1	0
O70456	O70456	13	7	7	14-3-3 protein sigma	Sfn	>sp|O70456|1433S_MOUSE 14-3-3 protein sigma OS=Mus musculus GN=Sfn PE=1 SV=2	1	13	7	7	2	0	2	3	2	3	2	3	2	5	1	4	0	5	2	1	2	13	0	0	0	0	0	0	0	0	0	0	0	0	0	0	0	0	0	7	0	0
Q8VIJ6	Q8VIJ6	19	19	17	Splicing factor, proline- and glutamine-rich	Sfpq	>sp|Q8VIJ6|SFPQ_MOUSE Splicing factor, proline- and glutamine-rich OS=Mus musculus GN=Sfpq PE=1 SV=1	1	19	19	17	2	3	1	3	4	9	1	8	1	8	2	4	4	0	5	2	1	7	2	3	1	3	4	9	1	8	1	8	2	4	4	0	5	2	1	7	2	3
Q9CZN7	Q9CZN7	2	2	2	Serine hydroxymethyltransferase	Shmt2	>tr|Q9CZN7|Q9CZN7_MOUSE Serine hydroxymethyltransferase OS=Mus musculus GN=Shmt2 PE=2 SV=1	1	2	2	2	0	0	0	0	0	1	0	2	0	0	0	0	0	0	0	0	0	0	0	0	0	0	0	1	0	2	0	0	0	0	0	0	0	0	0	0	0	0
Q60520-1;Q60520;E9PXF9;E9Q2L1;REV__P70121;REV__H3BK31	Q60520-1;Q60520	110;110;11;5;1;1	110;110;11;5;1;1	106;106;11;5;1;1	Paired amphipathic helix protein Sin3a	Sin3a	>sp|Q60520-1|SIN3A_MOUSE Isoform 2 of Paired amphipathic helix protein Sin3a OS=Mus musculus GN=Sin3a;>sp|Q60520|SIN3A_MOUSE Paired amphipathic helix protein Sin3a OS=Mus musculus GN=Sin3a PE=1 SV=3	6	110	110	106	15	39	29	91	13	38	6	53	5	43	25	60	23	14	18	38	9	46	15	39	29	91	13	38	6	53	5	43	25	60	23	14	18	38	9	46	15	38
Q62141;Q62141-1;Q62141-3;Q62141-2	Q62141;Q62141-1	33;28;7;7	29;24;7;7	29;24;7;7	Paired amphipathic helix protein Sin3b	Sin3b	>sp|Q62141|SIN3B_MOUSE Paired amphipathic helix protein Sin3b OS=Mus musculus GN=Sin3b PE=1 SV=2;>sp|Q62141-1|SIN3B_MOUSE Isoform 1 of Paired amphipathic helix protein Sin3b OS=Mus musculus GN=Sin3b	4	33	29	29	0	2	2	21	0	3	0	10	0	7	2	6	3	1	3	6	0	5	0	1	2	19	0	3	0	10	0	7	2	5	3	0	3	4	0	5	0	1
Q923E4;Q3UNI1;Q923E4-2	Q923E4;Q3UNI1	4;4;1	4;4;1	4;4;1	NAD-dependent protein deacetylase sirtuin-1;SirtT1 75 kDa fragment	Sirt1	>sp|Q923E4|SIR1_MOUSE NAD-dependent protein deacetylase sirtuin-1 OS=Mus musculus GN=Sirt1 PE=1 SV=2;>tr|Q3UNI1|Q3UNI1_MOUSE NAD-dependent protein deacetylase sirtuin-1 OS=Mus musculus GN=Sirt1 PE=2 SV=1	3	4	4	4	0	0	0	0	1	0	1	0	0	0	2	0	1	0	2	0	1	0	0	0	0	0	1	0	1	0	0	0	2	0	1	0	2	0	1	0	0	0
Q9CZU3	Q9CZU3	32	32	32	Superkiller viralicidic activity 2-like 2	Skiv2l2	>sp|Q9CZU3|SK2L2_MOUSE Superkiller viralicidic activity 2-like 2 OS=Mus musculus GN=Skiv2l2 PE=2 SV=1	1	32	32	32	5	13	3	13	2	6	2	21	0	18	3	5	2	0	8	1	1	15	5	13	3	13	2	6	2	21	0	18	3	5	2	0	8	1	1	15	5	13
Q9ESU7;P51912	Q9ESU7	3;1	3;1	3;1		Slc1a5	>tr|Q9ESU7|Q9ESU7_MOUSE Neutral amino acid transporter ASCT2 OS=Mus musculus GN=Slc1a5 PE=2 SV=1	2	3	3	3	0	0	0	2	0	0	0	1	0	1	0	0	0	0	0	0	0	1	0	0	0	2	0	0	0	1	0	1	0	0	0	0	0	0	0	1	0	0
Q8JZU2;F6VVY4	Q8JZU2;F6VVY4	6;3	6;3	6;3		Slc25a1	>tr|Q8JZU2|Q8JZU2_MOUSE Protein Slc25a1 OS=Mus musculus GN=Slc25a1 PE=2 SV=1;>tr|F6VVY4|F6VVY4_MOUSE Protein Slc25a1 (Fragment) OS=Mus musculus GN=Slc25a1 PE=3 SV=1	2	6	6	6	0	1	0	2	0	1	0	4	0	4	0	5	0	2	0	0	0	3	0	1	0	2	0	1	0	4	0	4	0	5	0	2	0	0	0	3	0	1
Q9CR62;Q5SX46;Q5SX48	Q9CR62;Q5SX46;Q5SX48	2;1;1	2;1;1	2;1;1	Mitochondrial 2-oxoglutarate/malate carrier protein	Slc25a11	>sp|Q9CR62|M2OM_MOUSE Mitochondrial 2-oxoglutarate/malate carrier protein OS=Mus musculus GN=Slc25a11 PE=1 SV=3;>tr|Q5SX46|Q5SX46_MOUSE Mitochondrial 2-oxoglutarate/malate carrier protein (Fragment) OS=Mus musculus GN=Slc25a11 PE=2 SV=1;>tr|Q5SX48|Q5SX48_M	3	2	2	2	1	0	1	0	1	0	1	1	0	1	0	1	1	0	1	0	1	0	1	0	1	0	1	0	1	1	0	1	0	1	1	0	1	0	1	0	1	0
G5E902;Q8VEM8	G5E902;Q8VEM8	5;5	5;5	5;5	Phosphate carrier protein, mitochondrial	Slc25a3	>tr|G5E902|G5E902_MOUSE MCG10343, isoform CRA_b OS=Mus musculus GN=Slc25a3 PE=3 SV=1;>sp|Q8VEM8|MPCP_MOUSE Phosphate carrier protein, mitochondrial OS=Mus musculus GN=Slc25a3 PE=1 SV=1	2	5	5	5	0	0	0	2	0	2	1	3	0	1	0	2	0	1	0	0	1	3	0	0	0	2	0	2	1	3	0	1	0	2	0	1	0	0	1	3	0	0
P51881;Q3V132	P51881	22;4	22;4	11;0	ADP/ATP translocase 2	Slc25a5	>sp|P51881|ADT2_MOUSE ADP/ATP translocase 2 OS=Mus musculus GN=Slc25a5 PE=1 SV=3	2	22	22	11	2	2	3	15	1	6	3	15	0	13	2	17	1	10	2	0	1	15	2	2	3	15	1	6	3	15	0	13	2	17	1	10	2	0	1	15	1	1
E9PX68	E9PX68	41	41	1		Slc4a1ap	>tr|E9PX68|E9PX68_MOUSE Protein Slc4a1ap OS=Mus musculus GN=Slc4a1ap PE=2 SV=1	1	41	41	1	19	30	9	29	13	13	11	26	2	19	18	20	23	1	26	6	10	19	19	30	9	29	13	13	11	26	2	19	18	20	23	1	26	6	10	19	0	1
Q8CH25;Q8CH25-2	Q8CH25;Q8CH25-2	10;10	10;10	10;10	SAFB-like transcription modulator	Sltm	>sp|Q8CH25|SLTM_MOUSE SAFB-like transcription modulator OS=Mus musculus GN=Sltm PE=1 SV=1;>sp|Q8CH25-2|SLTM_MOUSE Isoform 2 of SAFB-like transcription modulator OS=Mus musculus GN=Sltm	2	10	10	10	0	3	0	0	0	3	0	1	0	1	2	0	4	0	0	1	2	2	0	3	0	0	0	3	0	1	0	1	2	0	4	0	0	1	2	2	0	3
F2Z4A9;Q6DIC0;H3BLH0;H3BJK2;E9QAB8;H3BK47;Q9D007;H3BLI4;H3BJI1;H3BKJ3;H3BJM2;H3BKD2;H3BKN5	F2Z4A9;Q6DIC0;H3BLH0;H3BJK2;E9QAB8	55;55;54;52;49;9;8;8;8;7;5;4;1	23;23;22;23;21;5;4;4;4;3;3;4;1	23;23;22;23;21;5;4;4;4;3;3;4;1	Probable global transcription activator SNF2L2	Smarca2	>tr|F2Z4A9|F2Z4A9_MOUSE Probable global transcription activator SNF2L2 OS=Mus musculus GN=Smarca2 PE=2 SV=1;>sp|Q6DIC0|SMCA2_MOUSE Probable global transcription activator SNF2L2 OS=Mus musculus GN=Smarca2 PE=1 SV=1;>tr|H3BLH0|H3BLH0_MOUSE Probable global t	13	55	23	23	4	9	8	40	4	11	1	16	1	15	3	21	7	0	2	12	3	15	1	0	4	17	2	1	0	5	1	4	1	7	3	0	1	2	0	4	1	0
Q3TKT4-2;Q3TKT4;G3UX35;Q8BVM4;A8Y5E7;A2A821	Q3TKT4-2;Q3TKT4;G3UX35	88;87;75;1;1;1	88;87;75;1;1;1	56;55;47;1;1;1	Transcription activator BRG1	Smarca4	>sp|Q3TKT4-2|SMCA4_MOUSE Isoform 2 of Transcription activator BRG1 OS=Mus musculus GN=Smarca4;>sp|Q3TKT4|SMCA4_MOUSE Transcription activator BRG1 OS=Mus musculus GN=Smarca4 PE=1 SV=1;>tr|G3UX35|G3UX35_MOUSE Transcription activator BRG1 (Fragment) OS=Mus mu	6	88	88	56	9	18	17	60	8	28	3	32	0	31	9	45	16	3	8	22	7	31	9	18	17	60	8	28	3	32	0	31	9	45	16	3	8	22	7	31	6	9
Q91ZW3;Q6PGB8-2;Q6PGB8;F6Z6F4;Q8BS67;REV__Q5SXR6;REV__Q68FD5;REV__F6Z1R4	Q91ZW3	96;28;28;13;3;1;1;1	96;28;28;13;3;1;1;1	96;28;28;13;3;1;1;1	SWI/SNF-related matrix-associated actin-dependent regulator of chromatin subfamily A member 5	Smarca5	>sp|Q91ZW3|SMCA5_MOUSE SWI/SNF-related matrix-associated actin-dependent regulator of chromatin subfamily A member 5 OS=Mus musculus GN=Smarca5 PE=1 SV=1	8	96	96	96	27	37	15	68	20	33	11	47	3	36	32	70	43	6	44	24	15	42	27	37	15	68	20	33	11	47	3	36	32	70	43	6	44	24	15	42	27	37
Q04692;Q04692-2	Q04692;Q04692-2	1;1	1;1	1;1	SWI/SNF-related matrix-associated actin-dependent regulator of chromatin subfamily A containing DEAD/H box 1	Smarcad1	>sp|Q04692|SMRCD_MOUSE SWI/SNF-related matrix-associated actin-dependent regulator of chromatin subfamily A containing DEAD/H box 1 OS=Mus musculus GN=Smarcad1 PE=1 SV=2;>sp|Q04692-2|SMRCD_MOUSE Isoform 2 of SWI/SNF-related matrix-associated actin-dependen	2	1	1	1	0	0	0	0	0	1	0	1	0	1	0	0	0	0	0	0	0	1	0	0	0	0	0	1	0	1	0	1	0	0	0	0	0	0	0	1	0	0
Q9Z0H3-2;Q9Z0H3;D6RDC4;F6U415	Q9Z0H3-2;Q9Z0H3	17;16;2;2	17;16;2;2	17;16;2;2	SWI/SNF-related matrix-associated actin-dependent regulator of chromatin subfamily B member 1	Smarcb1	>sp|Q9Z0H3-2|SNF5_MOUSE Isoform B of SWI/SNF-related matrix-associated actin-dependent regulator of chromatin subfamily B member 1 OS=Mus musculus GN=Smarcb1;>sp|Q9Z0H3|SNF5_MOUSE SWI/SNF-related matrix-associated actin-dependent regulator of chromatin sub	4	17	17	17	2	0	1	8	0	1	2	9	1	4	2	12	1	1	1	1	0	10	2	0	1	8	0	1	2	9	1	4	2	12	1	1	1	1	0	10	2	0
P97496;Q3UNN4;P97496-2;D3Z1X8;Q3UZD0	P97496;Q3UNN4;P97496-2;D3Z1X8;Q3UZD0	48;48;48;47;24	48;48;48;47;24	35;35;35;34;22	SWI/SNF complex subunit SMARCC1	Smarcc1	>sp|P97496|SMRC1_MOUSE SWI/SNF complex subunit SMARCC1 OS=Mus musculus GN=Smarcc1 PE=1 SV=2;>tr|Q3UNN4|Q3UNN4_MOUSE SWI/SNF complex subunit SMARCC1 OS=Mus musculus GN=Smarcc1 PE=2 SV=1;>sp|P97496-2|SMRC1_MOUSE Isoform 2 of SWI/SNF complex subunit SMARCC1 O	5	48	48	35	10	15	14	37	7	20	6	22	4	18	14	33	24	2	10	4	6	19	10	15	14	37	7	20	6	22	4	18	14	33	24	2	10	4	6	19	7	11
Q6PDG5;Q3UID0;Q6PDG5-2	Q6PDG5;Q3UID0;Q6PDG5-2	39;39;39	26;26;26	26;26;26	SWI/SNF complex subunit SMARCC2	Smarcc2	>sp|Q6PDG5|SMRC2_MOUSE SWI/SNF complex subunit SMARCC2 OS=Mus musculus GN=Smarcc2 PE=1 SV=2;>tr|Q3UID0|Q3UID0_MOUSE SWI/SNF complex subunit SMARCC2 OS=Mus musculus GN=Smarcc2 PE=2 SV=1;>sp|Q6PDG5-2|SMRC2_MOUSE Isoform 2 of SWI/SNF complex subunit SMARCC2 O	3	39	26	26	6	8	12	25	6	19	3	18	1	16	9	20	14	1	7	3	6	13	3	4	10	15	4	11	1	10	0	9	4	12	9	1	3	3	5	7	3	4
Q61466;Q61466-2	Q61466;Q61466-2	12;11	9;8	8;7	SWI/SNF-related matrix-associated actin-dependent regulator of chromatin subfamily D member 1	Smarcd1	>sp|Q61466|SMRD1_MOUSE SWI/SNF-related matrix-associated actin-dependent regulator of chromatin subfamily D member 1 OS=Mus musculus GN=Smarcd1 PE=1 SV=3;>sp|Q61466-2|SMRD1_MOUSE Isoform 1 of SWI/SNF-related matrix-associated actin-dependent regulator of c	2	12	9	8	0	2	0	4	0	1	0	2	1	6	0	4	0	0	0	1	1	5	0	1	0	2	0	1	0	0	1	5	0	2	0	0	0	0	1	4	0	1
Q99JR8;Q99JR8-2;G3UXC0	Q99JR8;Q99JR8-2;G3UXC0	23;23;12	23;23;12	18;18;11	SWI/SNF-related matrix-associated actin-dependent regulator of chromatin subfamily D member 2	Smarcd2	>sp|Q99JR8|SMRD2_MOUSE SWI/SNF-related matrix-associated actin-dependent regulator of chromatin subfamily D member 2 OS=Mus musculus GN=Smarcd2 PE=2 SV=2;>sp|Q99JR8-2|SMRD2_MOUSE Isoform 2 of SWI/SNF-related matrix-associated actin-dependent regulator of c	3	23	23	18	0	6	0	15	0	3	0	10	0	12	2	15	1	1	1	3	1	8	0	6	0	15	0	3	0	10	0	12	2	15	1	1	1	3	1	8	0	4
O54941	O54941	18	18	18	SWI/SNF-related matrix-associated actin-dependent regulator of chromatin subfamily E member 1	Smarce1	>sp|O54941|SMCE1_MOUSE SWI/SNF-related matrix-associated actin-dependent regulator of chromatin subfamily E member 1 OS=Mus musculus GN=Smarce1 PE=1 SV=1	1	18	18	18	1	4	1	10	1	3	1	11	1	9	1	13	2	0	1	4	1	6	1	4	1	10	1	3	1	11	1	9	1	13	2	0	1	4	1	6	1	4
Q9CU62	Q9CU62	22	22	22	Structural maintenance of chromosomes protein 1A	Smc1a	>sp|Q9CU62|SMC1A_MOUSE Structural maintenance of chromosomes protein 1A OS=Mus musculus GN=Smc1a PE=1 SV=4	1	22	22	22	2	1	1	1	1	8	0	12	0	3	2	1	7	0	1	3	0	4	2	1	1	1	1	8	0	12	0	3	2	1	7	0	1	3	0	4	2	1
Q8CG48;B1AWH6	Q8CG48;B1AWH6	3;2	3;2	3;2	Structural maintenance of chromosomes protein 2	Smc2	>sp|Q8CG48|SMC2_MOUSE Structural maintenance of chromosomes protein 2 OS=Mus musculus GN=Smc2 PE=1 SV=2;>tr|B1AWH6|B1AWH6_MOUSE Structural maintenance of chromosomes protein 2 (Fragment) OS=Mus musculus GN=Smc2 PE=2 SV=1	2	3	3	3	0	0	0	0	0	0	0	0	0	1	0	0	0	0	0	0	1	1	0	0	0	0	0	0	0	0	0	1	0	0	0	0	0	0	1	1	0	0
Q9CW03	Q9CW03	22	22	22	Structural maintenance of chromosomes protein 3	Smc3	>sp|Q9CW03|SMC3_MOUSE Structural maintenance of chromosomes protein 3 OS=Mus musculus GN=Smc3 PE=1 SV=2	1	22	22	22	2	1	5	0	3	8	0	12	0	3	3	2	6	0	1	1	2	7	2	1	5	0	3	8	0	12	0	3	3	2	6	0	1	1	2	7	2	1
Q6P5D8	Q6P5D8	95	95	95	Structural maintenance of chromosomes flexible hinge domain-containing protein 1	Smchd1	>sp|Q6P5D8|SMHD1_MOUSE Structural maintenance of chromosomes flexible hinge domain-containing protein 1 OS=Mus musculus GN=Smchd1 PE=1 SV=2	1	95	95	95	10	17	14	35	16	33	3	42	1	38	30	78	9	0	8	13	4	32	10	17	14	35	16	33	3	42	1	38	30	78	9	0	8	13	4	32	10	17
E9Q481;Q6P2K6;Q6P2K6-2	E9Q481;Q6P2K6;Q6P2K6-2	1;1;1	1;1;1	1;1;1	Serine/threonine-protein phosphatase 4 regulatory subunit 3A	Smek1	>tr|E9Q481|E9Q481_MOUSE Serine/threonine-protein phosphatase 4 regulatory subunit 3A OS=Mus musculus GN=Smek1 PE=2 SV=1;>sp|Q6P2K6|P4R3A_MOUSE Serine/threonine-protein phosphatase 4 regulatory subunit 3A OS=Mus musculus GN=Smek1 PE=1 SV=1;>sp|Q6P2K6-2|P4R3	3	1	1	1	0	0	0	0	0	0	1	0	0	0	0	0	0	0	0	0	0	0	0	0	0	0	0	0	1	0	0	0	0	0	0	0	0	0	0	0	0	0
Q3UKJ7;Q3UKJ7-2	Q3UKJ7;Q3UKJ7-2	17;12	17;12	17;12	WD40 repeat-containing protein SMU1	Smu1	>sp|Q3UKJ7|SMU1_MOUSE WD40 repeat-containing protein SMU1 OS=Mus musculus GN=Smu1 PE=2 SV=2;>sp|Q3UKJ7-2|SMU1_MOUSE Isoform 2 of WD40 repeat-containing protein SMU1 OS=Mus musculus GN=Smu1	2	17	17	17	1	2	0	3	0	1	0	11	0	10	0	3	1	0	0	2	0	15	1	2	0	3	0	1	0	11	0	10	0	3	1	0	0	2	0	15	1	2
Q78PY7;Q3TJ56;E9Q3E9	Q78PY7;Q3TJ56	20;14;2	20;14;2	20;14;2	Staphylococcal nuclease domain-containing protein 1	Snd1	>sp|Q78PY7|SND1_MOUSE Staphylococcal nuclease domain-containing protein 1 OS=Mus musculus GN=Snd1 PE=1 SV=1;>tr|Q3TJ56|Q3TJ56_MOUSE Staphylococcal nuclease domain-containing protein 1 OS=Mus musculus GN=Snd1 PE=2 SV=1	3	20	20	20	3	7	2	12	2	6	3	7	0	5	1	0	5	0	6	0	1	7	3	7	2	12	2	6	3	7	0	5	1	0	5	0	6	0	1	7	3	7
Q6P4T2	Q6P4T2	92	92	92		Snrnp200	>sp|Q6P4T2|U520_MOUSE U5 small nuclear ribonucleoprotein 200 kDa helicase OS=Mus musculus GN=Snrnp200 PE=2 SV=1	1	92	92	92	7	40	15	62	13	30	2	47	0	37	4	22	6	0	3	15	5	46	7	40	15	62	13	30	2	47	0	37	4	22	6	0	3	15	5	46	7	40
Q9D384;D3YTL6	Q9D384;D3YTL6	2;2	2;2	2;2	U11/U12 small nuclear ribonucleoprotein 35 kDa protein	Snrnp35	>sp|Q9D384|U1SBP_MOUSE U11/U12 small nuclear ribonucleoprotein 35 kDa protein OS=Mus musculus GN=Snrnp35 PE=2 SV=1;>tr|D3YTL6|D3YTL6_MOUSE U11/U12 small nuclear ribonucleoprotein 35 kDa protein (Fragment) OS=Mus musculus GN=Snrnp35 PE=2 SV=1	2	2	2	2	0	0	0	0	0	0	0	1	0	0	0	2	0	0	0	0	0	2	0	0	0	0	0	0	0	1	0	0	0	2	0	0	0	0	0	2	0	0
Q6PE01	Q6PE01	16	16	16	U5 small nuclear ribonucleoprotein 40 kDa protein	Snrnp40	>sp|Q6PE01|SNR40_MOUSE U5 small nuclear ribonucleoprotein 40 kDa protein OS=Mus musculus GN=Snrnp40 PE=2 SV=1	1	16	16	16	1	1	2	5	0	2	1	5	1	8	1	8	1	1	1	1	0	6	1	1	2	5	0	2	1	5	1	8	1	8	1	1	1	1	0	6	1	1
Q9D361;J3QMA8;Q9D361-2	Q9D361;J3QMA8	3;2;1	3;2;1	3;2;1	U11/U12 small nuclear ribonucleoprotein 48 kDa protein	Snrnp48	>sp|Q9D361|SNR48_MOUSE U11/U12 small nuclear ribonucleoprotein 48 kDa protein OS=Mus musculus GN=Snrnp48 PE=2 SV=2;>tr|J3QMA8|J3QMA8_MOUSE U11/U12 small nuclear ribonucleoprotein 48 kDa protein OS=Mus musculus GN=Snrnp48 PE=4 SV=1	3	3	3	3	0	0	0	0	0	1	0	1	0	0	0	0	0	0	0	0	0	2	0	0	0	0	0	1	0	1	0	0	0	0	0	0	0	0	0	2	0	0
Q62376;Q62376-2	Q62376;Q62376-2	19;10	19;10	19;10	U1 small nuclear ribonucleoprotein 70 kDa	Snrnp70	>sp|Q62376|RU17_MOUSE U1 small nuclear ribonucleoprotein 70 kDa OS=Mus musculus GN=Snrnp70 PE=1 SV=2;>sp|Q62376-2|RU17_MOUSE Isoform 2 of U1 small nuclear ribonucleoprotein 70 kDa OS=Mus musculus GN=Snrnp70	2	19	19	19	11	2	11	6	1	1	3	2	2	1	9	8	1	1	13	0	1	1	11	2	11	6	1	1	3	2	2	1	9	8	1	1	13	0	1	1	11	2
Q62189;D3Z0S6;F8VQ88;D6RI83	Q62189;D3Z0S6;F8VQ88	22;17;11;2	19;15;8;2	19;15;8;2	U1 small nuclear ribonucleoprotein A	Snrpa;Gm5145	>sp|Q62189|SNRPA_MOUSE U1 small nuclear ribonucleoprotein A OS=Mus musculus GN=Snrpa PE=2 SV=3;>tr|D3Z0S6|D3Z0S6_MOUSE U1 small nuclear ribonucleoprotein A (Fragment) OS=Mus musculus GN=Snrpa PE=2 SV=1;>tr|F8VQ88|F8VQ88_MOUSE Uncharacterized protein OS=Mus	4	22	19	19	7	4	7	14	6	9	6	13	3	10	7	16	3	8	7	3	4	14	6	4	6	11	6	7	5	10	3	7	6	13	3	5	6	3	4	11	6	4
P57784;G5E883	P57784	41;20	41;20	41;20	U2 small nuclear ribonucleoprotein A	Snrpa1	>sp|P57784|RU2A_MOUSE U2 small nuclear ribonucleoprotein A OS=Mus musculus GN=Snrpa1 PE=1 SV=2	2	41	41	41	3	0	3	27	0	14	3	20	0	20	4	33	0	22	1	3	1	25	3	0	3	27	0	14	3	20	0	20	4	33	0	22	1	3	1	25	3	0
P27048;P63163	P27048;P63163	13;12	13;12	13;12	Small nuclear ribonucleoprotein-associated protein B;Small nuclear ribonucleoprotein-associated protein N	Snrpb;Snrpn	>sp|P27048|RSMB_MOUSE Small nuclear ribonucleoprotein-associated protein B OS=Mus musculus GN=Snrpb PE=1 SV=1;>sp|P63163|RSMN_MOUSE Small nuclear ribonucleoprotein-associated protein N OS=Mus musculus GN=Snrpn PE=2 SV=1	2	13	13	13	1	1	0	11	0	5	2	10	0	8	0	12	0	8	0	0	0	8	1	1	0	11	0	5	2	10	0	8	0	12	0	8	0	0	0	8	1	1
Q9CQI7	Q9CQI7	23	23	4	U2 small nuclear ribonucleoprotein B	Snrpb2	>sp|Q9CQI7|RU2B_MOUSE U2 small nuclear ribonucleoprotein B OS=Mus musculus GN=Snrpb2 PE=2 SV=1	1	23	23	4	5	0	4	16	1	10	5	15	3	9	4	18	1	12	5	4	4	12	5	0	4	16	1	10	5	15	3	9	4	18	1	12	5	4	4	12	1	0
Q62241	Q62241	4	4	4	U1 small nuclear ribonucleoprotein C	Snrpc	>sp|Q62241|RU1C_MOUSE U1 small nuclear ribonucleoprotein C OS=Mus musculus GN=Snrpc PE=2 SV=1	1	4	4	4	0	0	0	2	0	2	0	2	0	1	0	2	0	2	0	0	0	1	0	0	0	2	0	2	0	2	0	1	0	2	0	2	0	0	0	1	0	0
P62315	P62315	7	7	7	Small nuclear ribonucleoprotein Sm D1	Snrpd1	>sp|P62315|SMD1_MOUSE Small nuclear ribonucleoprotein Sm D1 OS=Mus musculus GN=Snrpd1 PE=1 SV=1	1	7	7	7	1	0	1	5	0	4	1	4	0	4	0	6	0	3	1	1	0	5	1	0	1	5	0	4	1	4	0	4	0	6	0	3	1	1	0	5	1	0
P62317;D3Z5N9	P62317;D3Z5N9	21;11	21;11	21;11	Small nuclear ribonucleoprotein Sm D2	Snrpd2;Gm5449	>sp|P62317|SMD2_MOUSE Small nuclear ribonucleoprotein Sm D2 OS=Mus musculus GN=Snrpd2 PE=1 SV=1;>tr|D3Z5N9|D3Z5N9_MOUSE MCG49198 OS=Mus musculus GN=Gm5449 PE=4 SV=1	2	21	21	21	1	0	3	16	0	10	2	13	0	10	2	15	1	11	2	0	1	10	1	0	3	16	0	10	2	13	0	10	2	15	1	11	2	0	1	10	1	0
P62320	P62320	10	10	10	Small nuclear ribonucleoprotein Sm D3	Snrpd3	>sp|P62320|SMD3_MOUSE Small nuclear ribonucleoprotein Sm D3 OS=Mus musculus GN=Snrpd3 PE=1 SV=1	1	10	10	10	1	1	2	7	1	6	2	7	1	6	2	9	0	4	1	0	1	6	1	1	2	7	1	6	2	7	1	6	2	9	0	4	1	0	1	6	1	1
P62305;E9Q4F4;E9Q0W8	P62305;E9Q4F4;E9Q0W8	8;6;5	8;6;5	8;6;5	Small nuclear ribonucleoprotein E	Snrpe	>sp|P62305|RUXE_MOUSE Small nuclear ribonucleoprotein E OS=Mus musculus GN=Snrpe PE=1 SV=1;>tr|E9Q4F4|E9Q4F4_MOUSE Small nuclear ribonucleoprotein E OS=Mus musculus GN=Snrpe PE=2 SV=1;>tr|E9Q0W8|E9Q0W8_MOUSE Small nuclear ribonucleoprotein E OS=Mus musculu	3	8	8	8	0	1	1	4	0	3	2	2	0	4	0	5	1	2	0	2	0	2	0	1	1	4	0	3	2	2	0	4	0	5	1	2	0	2	0	2	0	1
P62307	P62307	5	5	5	Small nuclear ribonucleoprotein F	Snrpf	>sp|P62307|RUXF_MOUSE Small nuclear ribonucleoprotein F OS=Mus musculus GN=Snrpf PE=2 SV=1	1	5	5	5	0	0	1	3	0	2	0	3	0	3	0	4	0	3	0	0	0	2	0	0	1	3	0	2	0	3	0	3	0	4	0	3	0	0	0	2	0	0
P62309	P62309	8	8	8	Small nuclear ribonucleoprotein G	Snrpg	>sp|P62309|RUXG_MOUSE Small nuclear ribonucleoprotein G OS=Mus musculus GN=Snrpg PE=1 SV=1	1	8	8	8	0	0	0	5	0	3	0	1	0	2	0	5	0	2	0	3	0	2	0	0	0	5	0	3	0	1	0	2	0	5	0	2	0	3	0	2	0	0
H9KV00;Q9QX47;Q9QX47-3;H9KV15;H9KV01;Q9QX47-4;Q9QX47-2;H9KV02;F7CU80	H9KV00;Q9QX47;Q9QX47-3;H9KV15;H9KV01;Q9QX47-4;Q9QX47-2	8;7;7;7;7;7;6;3;2	8;7;7;7;7;7;6;3;2	8;7;7;7;7;7;6;3;2	Protein SON	Son	>tr|H9KV00|H9KV00_MOUSE Protein SON OS=Mus musculus GN=Son PE=2 SV=1;>sp|Q9QX47|SON_MOUSE Protein SON OS=Mus musculus GN=Son PE=1 SV=2;>sp|Q9QX47-3|SON_MOUSE Isoform 3 of Protein SON OS=Mus musculus GN=Son;>tr|H9KV15|H9KV15_MOUSE Protein SON OS=Mus musculu	9	8	8	8	2	1	7	2	0	1	0	1	0	1	1	1	2	0	2	0	0	1	2	1	7	2	0	1	0	1	0	1	1	1	2	0	2	0	0	1	2	1
Q6NSQ5;F6V9G0;E9Q422;E9PV05;Q3KNJ6;E0CXN9;E0CXL1;E9Q3M7;E0CY74;Q8C898;F7DFN7	Q6NSQ5	19;6;5;5;4;4;4;4;4;3;3	19;6;5;5;4;4;4;4;4;3;3	19;6;5;5;4;4;4;4;4;3;3		Sp140	>tr|Q6NSQ5|Q6NSQ5_MOUSE Protein Sp140 OS=Mus musculus GN=Sp140 PE=2 SV=1	11	19	19	19	2	0	4	3	1	2	1	6	1	8	2	4	1	1	7	3	1	6	2	0	4	3	1	2	1	6	1	8	2	4	1	1	7	3	1	6	2	0
Q9CYN2	Q9CYN2	1	1	1	Signal peptidase complex subunit 2	Spcs2	>sp|Q9CYN2|SPCS2_MOUSE Signal peptidase complex subunit 2 OS=Mus musculus GN=Spcs2 PE=2 SV=1	1	1	1	1	1	0	0	0	1	0	0	0	0	0	0	0	1	0	1	0	0	0	1	0	0	0	1	0	0	0	0	0	0	0	1	0	1	0	0	0	1	0
Q62504;A2ADB0;Q62504-2;A2ADB1;Q62504-3	Q62504;A2ADB0;Q62504-2;A2ADB1;Q62504-3	9;9;9;9;9	9;9;9;9;9	9;9;9;9;9	Msx2-interacting protein	Spen	>sp|Q62504|MINT_MOUSE Msx2-interacting protein OS=Mus musculus GN=Spen PE=1 SV=2;>tr|A2ADB0|A2ADB0_MOUSE Msx2-interacting protein OS=Mus musculus GN=Spen PE=2 SV=1;>sp|Q62504-2|MINT_MOUSE Isoform 2 of Msx2-interacting protein OS=Mus musculus GN=Spen;>tr|A2	5	9	9	9	0	0	0	0	0	0	0	4	0	1	2	2	0	0	0	2	0	0	0	0	0	0	0	0	0	4	0	1	2	2	0	0	0	2	0	0	0	0
Q61142;Q61142-2;J3QPU0;B1B0R2;D3YU27;J3QNQ0;J3QQ12	Q61142;Q61142-2	11;9;1;1;1;1;1	11;9;1;1;1;1;1	11;9;1;1;1;1;1	Spindlin-1	Spin1	>sp|Q61142|SPIN1_MOUSE Spindlin-1 OS=Mus musculus GN=Spin1 PE=1 SV=2;>sp|Q61142-2|SPIN1_MOUSE Isoform 2 of Spindlin-1 OS=Mus musculus GN=Spin1	7	11	11	11	0	0	0	0	0	2	0	3	0	2	0	9	0	3	0	0	0	4	0	0	0	0	0	2	0	3	0	2	0	9	0	3	0	0	0	4	0	0
Q68FG2	Q68FG2	4	4	4		Spnb3	>tr|Q68FG2|Q68FG2_MOUSE Protein Sptbn2 OS=Mus musculus GN=Sptbn2 PE=2 SV=1	1	4	4	4	0	1	0	2	0	0	0	0	0	0	0	1	0	0	0	1	0	0	0	1	0	2	0	0	0	0	0	0	0	1	0	0	0	1	0	0	0	1
Q64337;Q64337-2;D3YZJ1;F6VD69	Q64337;Q64337-2;D3YZJ1	9;9;8;1	9;9;8;1	9;9;8;1	Sequestosome-1	Sqstm1	>sp|Q64337|SQSTM_MOUSE Sequestosome-1 OS=Mus musculus GN=Sqstm1 PE=1 SV=1;>sp|Q64337-2|SQSTM_MOUSE Isoform 2 of Sequestosome-1 OS=Mus musculus GN=Sqstm1;>tr|D3YZJ1|D3YZJ1_MOUSE Sequestosome-1 OS=Mus musculus GN=Sqstm1 PE=2 SV=1	4	9	9	9	1	6	0	2	0	3	1	7	0	8	0	2	0	2	0	3	0	7	1	6	0	2	0	3	1	7	0	8	0	2	0	2	0	3	0	7	1	6
Q497V5;F8WGW3;Q497V5-2	Q497V5;F8WGW3;Q497V5-2	12;12;10	12;12;10	12;12;10	S1 RNA-binding domain-containing protein 1	Srbd1	>sp|Q497V5|SRBD1_MOUSE S1 RNA-binding domain-containing protein 1 OS=Mus musculus GN=Srbd1 PE=1 SV=2;>tr|F8WGW3|F8WGW3_MOUSE S1 RNA-binding domain-containing protein 1 OS=Mus musculus GN=Srbd1 PE=2 SV=1;>sp|Q497V5-2|SRBD1_MOUSE Isoform 2 of S1 RNA-binding	3	12	12	12	0	3	2	4	0	1	0	6	0	7	0	2	1	0	1	1	1	7	0	3	2	4	0	1	0	6	0	7	0	2	1	0	1	1	1	7	0	3
E9Q8G3	E9Q8G3	2	2	2		Srcap	>tr|E9Q8G3|E9Q8G3_MOUSE Protein Srcap OS=Mus musculus GN=Srcap PE=2 SV=1	1	2	2	2	0	0	1	0	0	0	0	0	0	0	0	0	0	0	0	0	1	0	0	0	1	0	0	0	0	0	0	0	0	0	0	0	0	0	1	0	0	0
E9Q9V7	E9Q9V7	6	4	4		Srcap	>tr|E9Q9V7|E9Q9V7_MOUSE Protein Srcap OS=Mus musculus GN=Srcap PE=2 SV=1	1	6	4	4	1	1	0	5	0	2	0	2	0	1	0	1	0	1	0	0	0	2	1	1	0	3	0	2	0	1	0	1	0	0	0	1	0	0	0	1	1	1
Q8BZX4-2;Q8BZX4	Q8BZX4-2;Q8BZX4	2;2	2;2	2;2	Splicing regulatory glutamine/lysine-rich protein 1	Srek1	>sp|Q8BZX4-2|SREK1_MOUSE Isoform 2 of Splicing regulatory glutamine/lysine-rich protein 1 OS=Mus musculus GN=Srek1;>sp|Q8BZX4|SREK1_MOUSE Splicing regulatory glutamine/lysine-rich protein 1 OS=Mus musculus GN=Srek1 PE=2 SV=1	2	2	2	2	2	0	1	0	0	0	1	0	0	0	1	0	1	0	2	0	1	0	2	0	1	0	0	0	1	0	0	0	1	0	1	0	2	0	1	0	2	0
P16254;A2AUM6	P16254;A2AUM6	19;11	19;11	19;11	Signal recognition particle 14 kDa protein	Srp14	>sp|P16254|SRP14_MOUSE Signal recognition particle 14 kDa protein OS=Mus musculus GN=Srp14 PE=1 SV=1;>tr|A2AUM6|A2AUM6_MOUSE Signal recognition particle 14 kDa protein OS=Mus musculus GN=Srp14 PE=2 SV=1	2	19	19	19	2	0	1	10	1	9	3	10	0	9	1	17	0	7	4	3	2	10	2	0	1	10	1	9	3	10	0	9	1	17	0	7	4	3	2	10	2	0
Q9D104;G5E8T3;Q9D7A6;D6RHP8	Q9D104;G5E8T3;Q9D7A6	12;11;7;3	12;11;7;3	12;11;7;3	Signal recognition particle 19 kDa protein	Srp19	>tr|Q9D104|Q9D104_MOUSE Signal recognition particle 19 kDa protein OS=Mus musculus GN=Srp19 PE=2 SV=1;>tr|G5E8T3|G5E8T3_MOUSE Signal recognition particle 19 kDa protein OS=Mus musculus GN=Srp19 PE=4 SV=1;>sp|Q9D7A6|SRP19_MOUSE Signal recognition particle 1	4	12	12	12	4	0	2	9	2	5	3	7	1	5	3	12	1	7	2	2	2	8	4	0	2	9	2	5	3	7	1	5	3	12	1	7	2	2	2	8	4	0
P14576;E9PXC0;P14576-2	P14576;E9PXC0	55;47;13	55;47;13	55;47;13	Signal recognition particle 54 kDa protein	Srp54;Srp54c	>sp|P14576|SRP54_MOUSE Signal recognition particle 54 kDa protein OS=Mus musculus GN=Srp54 PE=1 SV=2;>tr|E9PXC0|E9PXC0_MOUSE Protein Srp54a OS=Mus musculus GN=Srp54c PE=3 SV=1	3	55	55	55	6	28	4	35	4	24	8	38	5	35	9	35	1	5	6	23	5	35	6	28	4	35	4	24	8	38	5	35	9	35	1	5	6	23	5	35	6	28
Q8BMA6;A2AAN2;REV__O70145	Q8BMA6;A2AAN2	68;63;1	68;63;1	68;63;1	Signal recognition particle 68 kDa protein	Srp68	>sp|Q8BMA6|SRP68_MOUSE Signal recognition particle subunit SRP68 OS=Mus musculus GN=Srp68 PE=2 SV=2;>tr|A2AAN2|A2AAN2_MOUSE Signal recognition particle subunit SRP68 OS=Mus musculus GN=Srp68 PE=2 SV=1	3	68	68	68	11	42	8	41	11	19	5	46	1	36	15	52	0	5	18	12	1	44	11	42	8	41	11	19	5	46	1	36	15	52	0	5	18	12	1	44	11	42
F8VQC1;E9Q740	F8VQC1;E9Q740	67;63	67;63	67;63		Srp72	>tr|F8VQC1|F8VQC1_MOUSE Signal recognition particle subunit SRP72 OS=Mus musculus GN=Srp72 PE=2 SV=1;>tr|E9Q740|E9Q740_MOUSE Signal recognition particle subunit SRP72 OS=Mus musculus GN=Srp72 PE=2 SV=1	2	67	67	67	17	41	9	47	9	23	8	41	2	26	13	54	7	8	26	5	8	37	17	41	9	47	9	23	8	41	2	26	13	54	7	8	26	5	8	37	17	41
P49962;D3YZX8	P49962;D3YZX8	16;12	16;12	16;12	Signal recognition particle 9 kDa protein	Srp9	>sp|P49962|SRP09_MOUSE Signal recognition particle 9 kDa protein OS=Mus musculus GN=Srp9 PE=1 SV=2;>tr|D3YZX8|D3YZX8_MOUSE Signal recognition particle 9 kDa protein OS=Mus musculus GN=Srp9 PE=2 SV=1	2	16	16	16	2	0	1	9	2	5	1	5	2	6	1	8	1	3	2	2	2	4	2	0	1	9	2	5	1	5	2	6	1	8	1	3	2	2	2	4	2	0
O70551;F8WGJ7	O70551	3;1	2;1	2;1	SRSF protein kinase 1	Srpk1	>sp|O70551|SRPK1_MOUSE SRSF protein kinase 1 OS=Mus musculus GN=Srpk1 PE=1 SV=2	2	3	2	2	0	0	0	0	1	0	0	0	0	0	1	0	0	0	1	0	1	1	0	0	0	0	1	0	0	0	0	0	1	0	0	0	1	0	1	0	0	0
O54781;Q9Z0G2	O54781	5;1	5;1	4;0	SRSF protein kinase 2;SRSF protein kinase 2 N-terminal;SRSF protein kinase 2 C-terminal	Srpk2	>sp|O54781|SRPK2_MOUSE SRSF protein kinase 2 OS=Mus musculus GN=Srpk2 PE=1 SV=2	2	5	5	4	3	1	2	0	1	1	1	1	2	1	2	0	3	0	2	0	2	2	3	1	2	0	1	1	1	1	2	1	2	0	3	0	2	0	2	2	3	1
Q52KI8;E9PUK6;A2A8V9;A2A8V8;E9QKA4;Q52KI8-2	Q52KI8;E9PUK6;A2A8V9;A2A8V8;E9QKA4;Q52KI8-2	3;3;3;3;3;3	3;3;3;3;3;3	3;3;3;3;3;3	Serine/arginine repetitive matrix protein 1	Srrm1	>sp|Q52KI8|SRRM1_MOUSE Serine/arginine repetitive matrix protein 1 OS=Mus musculus GN=Srrm1 PE=1 SV=2;>tr|E9PUK6|E9PUK6_MOUSE Serine/arginine repetitive matrix protein 1 OS=Mus musculus GN=Srrm1 PE=2 SV=1;>tr|A2A8V9|A2A8V9_MOUSE Serine/arginine repetitive	6	3	3	3	1	0	1	0	0	0	1	0	0	0	2	0	2	0	2	0	1	0	1	0	1	0	0	0	1	0	0	0	2	0	2	0	2	0	1	0	1	0
Q8BTI8;Q8BTI8-2;Q8BTI8-3	Q8BTI8;Q8BTI8-2;Q8BTI8-3	56;53;53	56;53;53	56;53;53	Serine/arginine repetitive matrix protein 2	Srrm2	>sp|Q8BTI8|SRRM2_MOUSE Serine/arginine repetitive matrix protein 2 OS=Mus musculus GN=Srrm2 PE=1 SV=3;>sp|Q8BTI8-2|SRRM2_MOUSE Isoform 2 of Serine/arginine repetitive matrix protein 2 OS=Mus musculus GN=Srrm2;>sp|Q8BTI8-3|SRRM2_MOUSE Isoform 3 of Serine/ar	3	56	56	56	29	17	31	30	17	13	11	17	12	18	19	22	28	6	29	15	16	19	29	17	31	30	17	13	11	17	12	18	19	22	28	6	29	15	16	19	29	17
Q99MR6;Q99MR6-2;Q99MR6-4;Q99MR6-3;REV__Q99MR6;REV__Q99MR6-2;REV__Q99MR6-4;REV__Q99MR6-3	Q99MR6;Q99MR6-2;Q99MR6-4;Q99MR6-3	46;46;46;46;1;1;1;1	46;46;46;46;1;1;1;1	46;46;46;46;1;1;1;1	Serrate RNA effector molecule homolog	Srrt	>sp|Q99MR6|SRRT_MOUSE Serrate RNA effector molecule homolog OS=Mus musculus GN=Srrt PE=1 SV=1;>sp|Q99MR6-2|SRRT_MOUSE Isoform B of Serrate RNA effector molecule homolog OS=Mus musculus GN=Srrt;>sp|Q99MR6-4|SRRT_MOUSE Isoform D of Serrate RNA effector molec	8	46	46	46	9	29	9	32	11	21	5	25	3	23	10	21	16	4	16	5	8	20	9	29	9	32	11	21	5	25	3	23	10	21	16	4	16	5	8	20	9	29
H7BX95;Q6PDM2;Q6PDM2-2;Q6PDM2-3;F7AI47;Q9D0B0	H7BX95;Q6PDM2;Q6PDM2-2;Q6PDM2-3	18;18;16;16;7;1	18;18;16;16;7;1	18;18;16;16;7;1	Serine/arginine-rich splicing factor 1	Srsf1	>tr|H7BX95|H7BX95_MOUSE Serine/arginine-rich-splicing factor 1 OS=Mus musculus GN=Srsf1 PE=2 SV=1;>sp|Q6PDM2|SRSF1_MOUSE Serine/arginine-rich splicing factor 1 OS=Mus musculus GN=Srsf1 PE=1 SV=3;>sp|Q6PDM2-2|SRSF1_MOUSE Isoform 2 of Serine/arginine-rich sp	6	18	18	18	0	0	3	8	0	6	3	11	0	9	3	10	4	6	1	1	1	10	0	0	3	8	0	6	3	11	0	9	3	10	4	6	1	1	1	10	0	0
Q9R0U0;Q9R0U0-2;Q9R0U0-3;Q3TFP0;A3KG57	Q9R0U0;Q9R0U0-2;Q9R0U0-3;Q3TFP0	7;7;6;6;3	7;7;6;6;3	7;7;6;6;3	Serine/arginine-rich splicing factor 10	Srsf10	>sp|Q9R0U0|SRS10_MOUSE Serine/arginine-rich splicing factor 10 OS=Mus musculus GN=Srsf10 PE=1 SV=2;>sp|Q9R0U0-2|SRS10_MOUSE Isoform 2 of Serine/arginine-rich splicing factor 10 OS=Mus musculus GN=Srsf10;>sp|Q9R0U0-3|SRS10_MOUSE Isoform 3 of Serine/arginine	5	7	7	7	0	1	0	3	0	1	0	3	0	3	0	3	0	1	2	2	0	4	0	1	0	3	0	1	0	3	0	3	0	3	0	1	2	2	0	4	0	1
E9Q6E5;Q3UIX4;Q8BV04;B7ZNC5;D3Z4B0;F6XR65;D6RE22;F6TN80	E9Q6E5;Q3UIX4;Q8BV04;B7ZNC5;D3Z4B0	6;6;4;4;3;1;1;1	6;6;4;4;3;1;1;1	6;6;4;4;3;1;1;1		Srsf11	>tr|E9Q6E5|E9Q6E5_MOUSE Protein Srsf11 OS=Mus musculus GN=Srsf11 PE=2 SV=1;>tr|Q3UIX4|Q3UIX4_MOUSE Protein Srsf11 OS=Mus musculus GN=Srsf11 PE=2 SV=1;>tr|Q8BV04|Q8BV04_MOUSE Protein Srsf11 OS=Mus musculus GN=Srsf11 PE=2 SV=1;>tr|B7ZNC5|B7ZNC5_MOUSE Protein	8	6	6	6	2	0	0	1	0	0	0	0	0	0	1	0	0	0	4	0	1	1	2	0	0	1	0	0	0	0	0	0	1	0	0	0	4	0	1	1	2	0
Q62093	Q62093	13	13	13	Serine/arginine-rich splicing factor 2	Srsf2	>sp|Q62093|SRSF2_MOUSE Serine/arginine-rich splicing factor 2 OS=Mus musculus GN=Srsf2 PE=1 SV=4	1	13	13	13	5	0	4	3	2	2	3	5	4	4	2	4	5	2	6	1	6	5	5	0	4	3	2	2	3	5	4	4	2	4	5	2	6	1	6	5	5	0
P84104;P84104-2;A2A4X6	P84104;P84104-2;A2A4X6	8;8;5	7;7;4	7;7;4	Serine/arginine-rich splicing factor 3	Srsf3;Gm12355	>sp|P84104|SRSF3_MOUSE Serine/arginine-rich splicing factor 3 OS=Mus musculus GN=Srsf3 PE=1 SV=1;>sp|P84104-2|SRSF3_MOUSE Isoform Short of Serine/arginine-rich splicing factor 3 OS=Mus musculus GN=Srsf3;>tr|A2A4X6|A2A4X6_MOUSE MCG21910 OS=Mus musculus GN=G	3	8	7	7	0	0	0	5	0	5	0	5	0	6	0	5	0	7	0	1	0	5	0	0	0	5	0	5	0	4	0	5	0	5	0	6	0	1	0	4	0	0
Q542V3;A2A837;Q8VE97	Q542V3;A2A837;Q8VE97	21;19;19	17;15;15	17;15;15	Serine/arginine-rich splicing factor 4	Srsf4	>tr|Q542V3|Q542V3_MOUSE Serine/arginine-rich-splicing factor 4 OS=Mus musculus GN=Srsf4 PE=2 SV=1;>tr|A2A837|A2A837_MOUSE Serine/arginine-rich-splicing factor 4 OS=Mus musculus GN=Srsf4 PE=2 SV=1;>sp|Q8VE97|SRSF4_MOUSE Serine/arginine-rich splicing factor	3	21	17	17	15	6	12	7	10	6	3	6	2	4	7	8	12	2	11	4	6	6	11	3	10	5	7	3	2	3	1	1	5	5	9	0	8	1	4	3	11	3
Q9D8S5;O35326	Q9D8S5;O35326	18;18	17;17	17;17	Serine/arginine-rich splicing factor 5	Srsf5	>tr|Q9D8S5|Q9D8S5_MOUSE MCG7614, isoform CRA_c OS=Mus musculus GN=Srsf5 PE=2 SV=1;>sp|O35326|SRSF5_MOUSE Serine/arginine-rich splicing factor 5 OS=Mus musculus GN=Srsf5 PE=1 SV=2	2	18	17	17	2	4	1	12	1	4	1	7	1	5	3	12	1	4	2	9	2	9	1	3	0	11	0	3	0	6	0	4	2	11	0	3	1	8	1	8	1	3
Q3TWW8	Q3TWW8	25	25	21		Srsf6	>tr|Q3TWW8|Q3TWW8_MOUSE Protein Srsf6 OS=Mus musculus GN=Srsf6 PE=2 SV=1	1	25	25	21	9	12	4	12	6	10	3	10	1	10	6	11	4	5	6	16	3	10	9	12	4	12	6	10	3	10	1	10	6	11	4	5	6	16	3	10	5	9
Q8BL97-2;Q8BL97-4;Q8BL97-3;Q8BL97	Q8BL97-2;Q8BL97-4;Q8BL97-3;Q8BL97	16;16;15;14	16;16;15;14	15;15;14;13	Serine/arginine-rich splicing factor 7	Srsf7	>sp|Q8BL97-2|SRSF7_MOUSE Isoform 2 of Serine/arginine-rich splicing factor 7 OS=Mus musculus GN=Srsf7;>sp|Q8BL97-4|SRSF7_MOUSE Isoform 4 of Serine/arginine-rich splicing factor 7 OS=Mus musculus GN=Srsf7;>sp|Q8BL97-3|SRSF7_MOUSE Isoform 3 of Serine/arginin	4	16	16	15	2	2	1	8	0	5	1	7	1	7	1	7	2	8	1	4	1	9	2	2	1	8	0	5	1	7	1	7	1	7	2	8	1	4	1	9	2	2
P32067;F6SXM5;A2AR07;D6RI87	P32067;F6SXM5	53;29;21;15	53;29;21;15	53;29;21;15	Lupus La protein homolog	Ssb	>sp|P32067|LA_MOUSE Lupus La protein homolog OS=Mus musculus GN=Ssb PE=2 SV=1;>tr|F6SXM5|F6SXM5_MOUSE Lupus La protein homolog (Fragment) OS=Mus musculus GN=Ssb PE=4 SV=1	4	53	53	53	7	21	8	33	0	14	6	25	3	25	8	34	1	9	5	23	3	30	7	21	8	33	0	14	6	25	3	25	8	34	1	9	5	23	3	30	7	21
Q9CY50	Q9CY50	3	3	3	Translocon-associated protein subunit alpha	Ssr1	>sp|Q9CY50|SSRA_MOUSE Translocon-associated protein subunit alpha OS=Mus musculus GN=Ssr1 PE=1 SV=1	1	3	3	3	0	0	0	0	0	0	0	1	0	3	0	1	0	0	0	0	0	1	0	0	0	0	0	0	0	1	0	3	0	1	0	0	0	0	0	1	0	0
Q9D8L3;Q62186	Q9D8L3;Q62186	1;1	1;1	1;1	Translocon-associated protein subunit delta	Ssr4	>tr|Q9D8L3|Q9D8L3_MOUSE Signal sequence receptor, delta OS=Mus musculus GN=Ssr4 PE=2 SV=1;>sp|Q62186|SSRD_MOUSE Translocon-associated protein subunit delta OS=Mus musculus GN=Ssr4 PE=2 SV=1	2	1	1	1	0	0	0	1	0	0	0	0	0	0	0	1	0	1	0	0	0	0	0	0	0	1	0	0	0	0	0	0	0	1	0	1	0	0	0	0	0	0
Q08943-2;Q08943;A2AW05	Q08943-2;Q08943;A2AW05	47;47;46	47;47;46	47;47;46	FACT complex subunit SSRP1	Ssrp1	>sp|Q08943-2|SSRP1_MOUSE Isoform 2 of FACT complex subunit SSRP1 OS=Mus musculus GN=Ssrp1;>sp|Q08943|SSRP1_MOUSE FACT complex subunit SSRP1 OS=Mus musculus GN=Ssrp1 PE=1 SV=2;>tr|A2AW05|A2AW05_MOUSE FACT complex subunit SSRP1 (Fragment) OS=Mus musculus GN=	3	47	47	47	12	15	8	20	9	10	7	27	0	19	15	31	19	9	16	3	4	28	12	15	8	20	9	10	7	27	0	19	15	31	19	9	16	3	4	28	12	15
F6XQW1;Q9D3E6;F8WHU7;F6TNY1	F6XQW1;Q9D3E6;F8WHU7	3;2;2;1	3;2;2;1	2;1;1;0	Cohesin subunit SA-1	Stag1	>tr|F6XQW1|F6XQW1_MOUSE Cohesin subunit SA-1 (Fragment) OS=Mus musculus GN=Stag1 PE=4 SV=1;>sp|Q9D3E6|STAG1_MOUSE Cohesin subunit SA-1 OS=Mus musculus GN=Stag1 PE=1 SV=3;>tr|F8WHU7|F8WHU7_MOUSE Cohesin subunit SA-1 OS=Mus musculus GN=Stag1 PE=2 SV=1	4	3	3	2	0	0	0	0	1	0	1	1	0	1	0	0	0	0	0	0	0	1	0	0	0	0	1	0	1	1	0	1	0	0	0	0	0	0	0	1	0	0
Q80TF6;A2AKH9;F7B335;E9QAC0;A2AKI0	Q80TF6;A2AKH9;F7B335;E9QAC0;A2AKI0	3;3;2;2;2	3;3;2;2;2	3;3;2;2;2	StAR-related lipid transfer protein 9	Stard9	>sp|Q80TF6|STAR9_MOUSE StAR-related lipid transfer protein 9 OS=Mus musculus GN=Stard9 PE=2 SV=2;>tr|A2AKH9|A2AKH9_MOUSE StAR-related lipid transfer protein 9 (Fragment) OS=Mus musculus GN=Stard9 PE=2 SV=2;>tr|F7B335|F7B335_MOUSE StAR-related lipid transfe	5	3	3	3	1	1	2	1	0	0	0	1	0	1	1	0	0	0	2	1	1	1	1	1	2	1	0	0	0	1	0	1	1	0	0	0	2	1	1	1	1	1
P42228;Q3V157	P42228;Q3V157	2;1	2;1	2;1	Signal transducer and activator of transcription 4	Stat4	>sp|P42228|STAT4_MOUSE Signal transducer and activator of transcription 4 OS=Mus musculus GN=Stat4 PE=1 SV=1;>tr|Q3V157|Q3V157_MOUSE Signal transducer and activator of transcription 4 OS=Mus musculus GN=Stat4 PE=2 SV=1	2	2	2	2	0	0	1	0	0	0	0	0	1	0	0	0	1	0	0	0	1	0	0	0	1	0	0	0	0	0	1	0	0	0	1	0	0	0	1	0	0	0
Q99JB2;A2AG41	Q99JB2	3;1	3;1	3;1	Stomatin-like protein 2	Stoml2	>sp|Q99JB2|STML2_MOUSE Stomatin-like protein 2, mitochondrial OS=Mus musculus GN=Stoml2 PE=1 SV=1	2	3	3	3	0	0	0	0	0	1	1	1	0	1	0	0	0	0	0	0	0	1	0	0	0	0	0	1	1	1	0	1	0	0	0	0	0	0	0	1	0	0
Q91WM1;Q91WM1-2;A2BH82;A2BH83	Q91WM1;Q91WM1-2	13;11;1;1	8;6;1;1	8;6;1;1	Spermatid perinuclear RNA-binding protein	Strbp	>sp|Q91WM1|STRBP_MOUSE Spermatid perinuclear RNA-binding protein OS=Mus musculus GN=Strbp PE=1 SV=1;>sp|Q91WM1-2|STRBP_MOUSE Isoform 2 of Spermatid perinuclear RNA-binding protein OS=Mus musculus GN=Strbp	4	13	8	8	1	4	3	3	4	2	2	7	0	4	3	4	4	0	6	0	0	4	1	1	3	1	4	1	1	2	0	1	3	2	3	0	4	0	0	1	1	1
P11031	P11031	3	3	3	Activated RNA polymerase II transcriptional coactivator p15	Sub1	>sp|P11031|TCP4_MOUSE Activated RNA polymerase II transcriptional coactivator p15 OS=Mus musculus GN=Sub1 PE=1 SV=3	1	3	3	3	0	0	0	1	0	1	0	0	0	1	2	1	0	2	0	0	0	1	0	0	0	1	0	1	0	0	0	1	2	1	0	2	0	0	0	1	0	0
Q8BR65	Q8BR65	17	17	17	Sin3 histone deacetylase corepressor complex component SDS3	Suds3	>sp|Q8BR65|SDS3_MOUSE Sin3 histone deacetylase corepressor complex component SDS3 OS=Mus musculus GN=Suds3 PE=1 SV=1	1	17	17	17	0	5	2	14	0	3	0	8	0	7	0	8	0	0	0	6	0	7	0	5	2	14	0	3	0	8	0	7	0	8	0	0	0	6	0	7	0	5
P63166	P63166	4	4	4	Small ubiquitin-related modifier 1	Sumo1	>sp|P63166|SUMO1_MOUSE Small ubiquitin-related modifier 1 OS=Mus musculus GN=Sumo1 PE=1 SV=1	1	4	4	4	0	0	1	1	0	0	0	1	0	1	1	0	1	0	1	0	0	0	0	0	1	1	0	0	0	1	0	1	1	0	1	0	1	0	0	0	0	0
G3X956;Q920B9	G3X956;Q920B9	74;74	74;74	74;74	FACT complex subunit SPT16	Supt16h	>tr|G3X956|G3X956_MOUSE Protein Supt16 OS=Mus musculus GN=Supt16 PE=4 SV=1;>sp|Q920B9|SP16H_MOUSE FACT complex subunit SPT16 OS=Mus musculus GN=Supt16h PE=1 SV=2	2	74	74	74	15	30	12	39	14	28	6	41	3	33	24	32	34	7	18	15	9	28	15	30	12	39	14	28	6	41	3	33	24	32	34	7	18	15	9	28	15	30
P63271;Q9Z199;D6RHM5;G3UVU8	P63271;Q9Z199;D6RHM5;G3UVU8	4;4;2;2	4;4;2;2	4;4;2;2	Transcription elongation factor SPT4 1;Transcription elongation factor SPT4 2	Supt4h1;Supt4h2	>sp|P63271|SPT4A_MOUSE Transcription elongation factor SPT4-A OS=Mus musculus GN=Supt4h1a PE=2 SV=1;>sp|Q9Z199|SPT4B_MOUSE Transcription elongation factor SPT4-B OS=Mus musculus GN=Supt4h1b PE=2 SV=1;>tr|D6RHM5|D6RHM5_MOUSE MCG7669, isoform CRA_b OS=Mus mu	4	4	4	4	0	0	0	2	0	0	0	1	0	0	1	3	0	1	0	0	0	1	0	0	0	2	0	0	0	1	0	0	1	3	0	1	0	0	0	1	0	0
O55201;O55201-2	O55201;O55201-2	59;53	59;53	59;53	Transcription elongation factor SPT5	Supt5h	>sp|O55201|SPT5H_MOUSE Transcription elongation factor SPT5 OS=Mus musculus GN=Supt5h PE=1 SV=1;>sp|O55201-2|SPT5H_MOUSE Isoform 2 of Transcription elongation factor SPT5 OS=Mus musculus GN=Supt5h	2	59	59	59	13	27	20	39	8	22	2	32	3	25	13	31	16	2	8	12	4	21	13	27	20	39	8	22	2	32	3	25	13	31	16	2	8	12	4	21	13	27
Q62383;REV__E9Q9M0;REV__Q6A078;REV__Q3UHD3;REV__Q3UHD3-2;REV__Q6A078-2;REV__Q3UHD3-3;REV__D3YZ69;REV__D3YUM9;REV__Q3UHD3-4	Q62383	84;1;1;1;1;1;1;1;1;1	84;1;1;1;1;1;1;1;1;1	84;1;1;1;1;1;1;1;1;1	Transcription elongation factor SPT6	Supt6h	>sp|Q62383|SPT6H_MOUSE Transcription elongation factor SPT6 OS=Mus musculus GN=Supt6h PE=1 SV=2	10	84	84	84	27	40	22	47	14	23	9	46	2	39	14	31	14	2	7	13	10	36	27	40	22	47	14	23	9	46	2	39	14	31	14	2	7	13	10	36	27	40
P70279;A2ALA0	P70279;A2ALA0	2;2	2;2	2;2	Surfeit locus protein 6	Surf6	>sp|P70279|SURF6_MOUSE Surfeit locus protein 6 OS=Mus musculus GN=Surf6 PE=2 SV=1;>tr|A2ALA0|A2ALA0_MOUSE Surfeit locus protein 6 OS=Mus musculus GN=Surf6 PE=2 SV=1	2	2	2	2	1	0	0	1	0	0	0	0	0	0	0	1	0	0	1	0	0	0	1	0	0	1	0	0	0	0	0	0	0	1	0	0	1	0	0	0	1	0
Q80U70;E9PW15;F6Z494;F7B7H9	Q80U70;E9PW15	65;60;4;2	65;60;4;2	65;60;4;2	Polycomb protein Suz12	Suz12	>sp|Q80U70|SUZ12_MOUSE Polycomb protein Suz12 OS=Mus musculus GN=Suz12 PE=1 SV=2;>tr|E9PW15|E9PW15_MOUSE Polycomb protein Suz12 OS=Mus musculus GN=Suz12 PE=2 SV=1	4	65	65	65	8	26	6	39	13	25	7	47	2	43	18	54	24	12	24	15	4	31	8	26	6	39	13	25	7	47	2	43	18	54	24	12	24	15	4	31	8	26
F8WJD4;Q80X82;D3Z2M2;F6UJ99	F8WJD4;Q80X82	7;7;2;2	7;7;2;2	7;7;2;2	Symplekin	Sympk	>tr|F8WJD4|F8WJD4_MOUSE Symplekin OS=Mus musculus GN=Sympk PE=2 SV=1;>sp|Q80X82|SYMPK_MOUSE Symplekin OS=Mus musculus GN=Sympk PE=1 SV=1	4	7	7	7	1	0	0	1	0	1	0	3	0	2	0	0	1	0	1	1	0	1	1	0	0	1	0	1	0	3	0	2	0	0	1	0	1	1	0	1	1	0
Q7TMK9;G3V018	Q7TMK9;G3V018	23;22	15;14	1;1	Heterogeneous nuclear ribonucleoprotein Q	Syncrip	>sp|Q7TMK9|HNRPQ_MOUSE Heterogeneous nuclear ribonucleoprotein Q OS=Mus musculus GN=Syncrip PE=1 SV=2;>tr|G3V018|G3V018_MOUSE Heterogeneous nuclear ribonucleoprotein Q OS=Mus musculus GN=Syncrip PE=2 SV=1	2	23	15	1	8	12	5	10	3	6	3	15	2	14	8	14	2	2	10	3	2	12	3	6	2	7	1	2	1	9	0	8	4	9	0	1	6	1	1	5	1	0
D3YZK4;Q80UV9;Q80UV9-3;Q80UV9-2	D3YZK4;Q80UV9;Q80UV9-3;Q80UV9-2	12;12;12;8	12;12;12;8	12;12;12;8	Transcription initiation factor TFIID subunit 1	Taf1	>tr|D3YZK4|D3YZK4_MOUSE Transcription initiation factor TFIID subunit 1 OS=Mus musculus GN=Taf1 PE=2 SV=1;>sp|Q80UV9|TAF1_MOUSE Transcription initiation factor TFIID subunit 1 OS=Mus musculus GN=Taf1 PE=2 SV=2;>sp|Q80UV9-3|TAF1_MOUSE Isoform 3 of Transcrip	4	12	12	12	1	0	5	5	1	2	0	2	0	2	1	0	0	0	0	0	0	2	1	0	5	5	1	2	0	2	0	2	1	0	0	0	0	0	0	2	1	0
Q8K0H5;D3Z694	Q8K0H5;D3Z694	2;1	2;1	2;1	Transcription initiation factor TFIID subunit 10	Taf10;Gm4799	>sp|Q8K0H5|TAF10_MOUSE Transcription initiation factor TFIID subunit 10 OS=Mus musculus GN=Taf10 PE=1 SV=1;>tr|D3Z694|D3Z694_MOUSE Uncharacterized protein OS=Mus musculus GN=Gm4799 PE=4 SV=1	2	2	2	2	0	0	1	0	0	1	0	0	0	0	2	0	0	0	0	0	0	1	0	0	1	0	0	1	0	0	0	0	2	0	0	0	0	0	0	1	0	0
Q8BQ46;F6QCI0;P56959;Q8CFQ9;G3UXT7	Q8BQ46;F6QCI0;P56959;Q8CFQ9;G3UXT7	2;2;1;1;1	2;2;1;1;1	2;2;1;1;1	RNA-binding protein FUS	Taf15;Fus	>tr|Q8BQ46|Q8BQ46_MOUSE Protein Taf15 OS=Mus musculus GN=Taf15 PE=2 SV=1;>tr|F6QCI0|F6QCI0_MOUSE Protein Taf15 (Fragment) OS=Mus musculus GN=Taf15 PE=4 SV=1;>sp|P56959|FUS_MOUSE RNA-binding protein FUS OS=Mus musculus GN=Fus PE=2 SV=1;>tr|Q8CFQ9|Q8CFQ9_MOU	5	2	2	2	0	0	0	0	1	1	0	0	0	1	1	0	0	0	2	0	0	0	0	0	0	0	1	1	0	0	0	1	1	0	0	0	2	0	0	0	0	0
J3KMG9;P97357	J3KMG9;P97357	1;1	1;1	1;1	TATA box-binding protein-associated factor RNA polymerase I subunit A	Taf1a	>tr|J3KMG9|J3KMG9_MOUSE TATA box-binding protein-associated factor RNA polymerase I subunit A OS=Mus musculus GN=Taf1a PE=4 SV=1;>sp|P97357|TAF1A_MOUSE TATA box-binding protein-associated factor RNA polymerase I subunit A OS=Mus musculus GN=Taf1a PE=1 SV=1	2	1	1	1	0	0	0	0	0	0	0	0	0	0	0	0	0	0	0	0	0	1	0	0	0	0	0	0	0	0	0	0	0	0	0	0	0	0	0	1	0	0
Q5HZG4;A2ASY0	Q5HZG4;A2ASY0	2;2	2;2	2;2	Transcription initiation factor TFIID subunit 3	Taf3	>sp|Q5HZG4|TAF3_MOUSE Transcription initiation factor TFIID subunit 3 OS=Mus musculus GN=Taf3 PE=1 SV=2;>tr|A2ASY0|A2ASY0_MOUSE Transcription initiation factor TFIID subunit 3 OS=Mus musculus GN=Taf3 PE=2 SV=1	2	2	2	2	0	0	1	0	0	0	0	0	0	0	0	0	1	0	1	0	1	0	0	0	1	0	0	0	0	0	0	0	0	0	1	0	1	0	1	0	0	0
E9QAP7;F6W8W7;G5E8Z2	E9QAP7;F6W8W7	8;8;1	8;8;1	8;8;1		Taf4a	>tr|E9QAP7|E9QAP7_MOUSE Protein Taf4a OS=Mus musculus GN=Taf4a PE=2 SV=1;>tr|F6W8W7|F6W8W7_MOUSE Protein Taf4a (Fragment) OS=Mus musculus GN=Taf4a PE=4 SV=1	3	8	8	8	2	1	3	0	2	3	1	5	0	3	2	1	4	0	1	1	2	4	2	1	3	0	2	3	1	5	0	3	2	1	4	0	1	1	2	4	2	1
F8VPY2;Q8C092	F8VPY2;Q8C092	6;6	6;6	6;6	Transcription initiation factor TFIID subunit 5	Taf5	>tr|F8VPY2|F8VPY2_MOUSE Transcription initiation factor TFIID subunit 5 OS=Mus musculus GN=Taf5 PE=4 SV=1;>sp|Q8C092|TAF5_MOUSE Transcription initiation factor TFIID subunit 5 OS=Mus musculus GN=Taf5 PE=2 SV=1	2	6	6	6	1	0	1	1	1	0	1	2	1	2	0	1	1	0	3	0	0	3	1	0	1	1	1	0	1	2	1	2	0	1	1	0	3	0	0	3	1	0
Q62311;D3Z0T0;D3Z5H6	Q62311;D3Z0T0	10;9;1	10;9;1	10;9;1	Transcription initiation factor TFIID subunit 6	Taf6	>sp|Q62311|TAF6_MOUSE Transcription initiation factor TFIID subunit 6 OS=Mus musculus GN=Taf6 PE=2 SV=1;>tr|D3Z0T0|D3Z0T0_MOUSE Transcription initiation factor TFIID subunit 6 OS=Mus musculus GN=Taf6 PE=2 SV=1	3	10	10	10	0	2	0	1	1	2	1	5	0	3	2	2	2	0	4	0	2	5	0	2	0	1	1	2	1	5	0	3	2	2	2	0	4	0	2	5	0	2
Q9EQH4-4;Q9EQH4;Q9EQH4-2;Q9EQH4-3;Q9EQH4-5	Q9EQH4-4;Q9EQH4;Q9EQH4-2;Q9EQH4-3;Q9EQH4-5	2;2;2;2;2	2;2;2;2;2	2;2;2;2;2	Transcription initiation factor TFIID subunit 8	Taf8	>sp|Q9EQH4-4|TAF8_MOUSE Isoform 4 of Transcription initiation factor TFIID subunit 8 OS=Mus musculus GN=Taf8;>sp|Q9EQH4|TAF8_MOUSE Transcription initiation factor TFIID subunit 8 OS=Mus musculus GN=Taf8 PE=2 SV=1;>sp|Q9EQH4-2|TAF8_MOUSE Isoform 2 of Transc	5	2	2	2	0	1	1	1	0	2	0	1	0	0	1	1	0	1	1	2	0	1	0	1	1	1	0	2	0	1	0	0	1	1	0	1	1	2	0	1	0	1
Q8VI33;A2AP82;Q6NZA9;A2AP81	Q8VI33;A2AP82;Q6NZA9	4;2;2;1	4;2;2;1	4;2;2;1	Transcription initiation factor TFIID subunit 9;Transcription initiation factor TFIID subunit 9B	Taf9;Taf9b	>sp|Q8VI33|TAF9_MOUSE Transcription initiation factor TFIID subunit 9 OS=Mus musculus GN=Taf9 PE=2 SV=1;>tr|A2AP82|A2AP82_MOUSE Transcription initiation factor TFIID subunit 9B OS=Mus musculus GN=Taf9b PE=2 SV=1;>sp|Q6NZA9|TAF9B_MOUSE Transcription initiat	4	4	4	4	0	0	0	1	0	0	1	3	0	3	0	0	0	1	0	0	0	4	0	0	0	1	0	0	1	3	0	3	0	0	0	1	0	0	0	4	0	0
Q921F2;Q6VYI4;Q6VYI5;Q8BLD4;Q8R0B4	Q921F2;Q6VYI4;Q6VYI5;Q8BLD4;Q8R0B4	8;6;6;6;6	8;6;6;6;6	8;6;6;6;6	TAR DNA-binding protein 43	Tardbp	>sp|Q921F2|TADBP_MOUSE TAR DNA-binding protein 43 OS=Mus musculus GN=Tardbp PE=1 SV=1;>tr|Q6VYI4|Q6VYI4_MOUSE TAR DNA-binding protein 43 OS=Mus musculus GN=Tardbp PE=2 SV=1;>tr|Q6VYI5|Q6VYI5_MOUSE TAR DNA-binding protein 43 OS=Mus musculus GN=Tardbp PE=2 S	5	8	8	8	2	0	0	4	1	4	1	5	1	2	0	4	0	0	1	3	0	6	2	0	0	4	1	4	1	5	1	2	0	4	0	0	1	3	0	6	2	0
Q8C4J7;F6YAR3	Q8C4J7	11;2	11;2	11;2	Transducin beta-like protein 3	Tbl3	>sp|Q8C4J7|TBL3_MOUSE Transducin beta-like protein 3 OS=Mus musculus GN=Tbl3 PE=2 SV=1	2	11	11	11	0	3	0	5	0	0	0	6	0	4	0	3	0	0	1	0	0	4	0	3	0	5	0	0	0	6	0	4	0	3	0	0	1	0	0	4	0	3
P29037;F6XYI9;Q91YM5;Q6SJ95;F8WJ67	P29037;F6XYI9;Q91YM5;Q6SJ95;F8WJ67	5;5;4;3;3	5;5;4;3;3	5;5;4;3;3	TATA-box-binding protein;TATA box-binding protein-like protein 2	Tbp;Tbpl2	>sp|P29037|TBP_MOUSE TATA-box-binding protein OS=Mus musculus GN=Tbp PE=1 SV=1;>tr|F6XYI9|F6XYI9_MOUSE TATA-box-binding protein (Fragment) OS=Mus musculus GN=Tbp PE=2 SV=1;>tr|Q91YM5|Q91YM5_MOUSE TATA box binding protein OS=Mus musculus GN=Tbp PE=2 SV=1;>s	5	5	5	5	0	0	0	0	0	1	0	1	0	4	0	1	0	0	0	0	0	2	0	0	0	0	0	1	0	1	0	4	0	1	0	0	0	0	0	2	0	0
Q3UB74	Q3UB74	1	1	1	Transforming growth factor beta regulator 1	Tbrg1	>sp|Q3UB74|TBRG1_MOUSE Transforming growth factor beta regulator 1 OS=Mus musculus GN=Tbrg1 PE=1 SV=2	1	1	1	1	1	0	1	0	0	0	0	0	1	1	1	0	1	0	1	0	1	0	1	0	1	0	0	0	0	0	1	1	1	0	1	0	1	0	1	0	1	0
P83940	P83940	2	2	2	Transcription elongation factor B polypeptide 1	Tceb1	>sp|P83940|ELOC_MOUSE Transcription elongation factor B polypeptide 1 OS=Mus musculus GN=Tceb1 PE=1 SV=1	1	2	2	2	0	0	0	2	0	0	0	1	0	0	0	0	0	1	0	0	0	1	0	0	0	2	0	0	0	1	0	0	0	0	0	1	0	0	0	1	0	0
P62869	P62869	1	1	1	Transcription elongation factor B polypeptide 2	Tceb2	>sp|P62869|ELOB_MOUSE Transcription elongation factor B polypeptide 2 OS=Mus musculus GN=Tceb2 PE=1 SV=1	1	1	1	1	0	0	0	1	0	0	0	1	0	1	0	1	0	0	0	0	0	1	0	0	0	1	0	0	0	1	0	1	0	1	0	0	0	0	0	1	0	0
Q8CB77	Q8CB77	29	29	29	Transcription elongation factor B polypeptide 3	Tceb3	>sp|Q8CB77|ELOA1_MOUSE Transcription elongation factor B polypeptide 3 OS=Mus musculus GN=Tceb3 PE=1 SV=3	1	29	29	29	10	8	11	12	6	4	7	6	1	5	6	9	12	1	14	3	7	6	10	8	11	12	6	4	7	6	1	5	6	9	12	1	14	3	7	6	10	8
B9EHJ7;E9QKY7;Q9EPQ8;Q9EPQ8-2	B9EHJ7;E9QKY7;Q9EPQ8;Q9EPQ8-2	12;12;11;11	11;11;10;10	11;11;10;10	Transcription factor 20	Tcf20	>tr|B9EHJ7|B9EHJ7_MOUSE Tcf20 protein OS=Mus musculus GN=Tcf20 PE=2 SV=1;>tr|E9QKY7|E9QKY7_MOUSE Transcription factor 20 OS=Mus musculus GN=Tcf20 PE=2 SV=1;>sp|Q9EPQ8|TCF20_MOUSE Transcription factor 20 OS=Mus musculus GN=Tcf20 PE=1 SV=2;>sp|Q9EPQ8-2|TCF20	4	12	11	11	0	0	1	9	0	2	0	0	0	2	0	3	0	0	0	1	0	2	0	0	1	8	0	1	0	0	0	1	0	2	0	0	0	0	0	2	0	0
H3BL37;O08784;H3BIX0;Q05CS0;H3BK88	H3BL37;O08784;H3BIX0;Q05CS0	75;75;60;52;12	75;75;60;52;12	75;75;60;52;12	Treacle protein	Tcof1	>tr|H3BL37|H3BL37_MOUSE Treacle protein OS=Mus musculus GN=Tcof1 PE=2 SV=1;>sp|O08784|TCOF_MOUSE Treacle protein OS=Mus musculus GN=Tcof1 PE=1 SV=1;>tr|H3BIX0|H3BIX0_MOUSE Treacle protein (Fragment) OS=Mus musculus GN=Tcof1 PE=2 SV=1;>tr|Q05CS0|Q05CS0_MOUS	5	75	75	75	30	29	40	41	15	24	15	26	12	22	23	43	28	22	29	34	22	21	30	29	40	41	15	24	15	26	12	22	23	43	28	22	29	34	22	21	30	29
P11983;P11983-2;F2Z483	P11983;P11983-2	3;2;1	3;2;1	3;2;1	T-complex protein 1 subunit alpha	Tcp1	>sp|P11983|TCPA_MOUSE T-complex protein 1 subunit alpha OS=Mus musculus GN=Tcp1 PE=1 SV=3;>sp|P11983-2|TCPA_MOUSE Isoform 2 of T-complex protein 1 subunit alpha OS=Mus musculus GN=Tcp1	3	3	3	3	0	0	0	0	0	0	0	0	0	1	0	0	0	0	0	0	0	2	0	0	0	0	0	0	0	0	0	1	0	0	0	0	0	0	0	2	0	0
B8JJC1;Q8BJ37;D3Z075	B8JJC1;Q8BJ37	13;13;1	13;13;1	13;13;1	Tyrosyl-DNA phosphodiesterase 1	Tdp1	>tr|B8JJC1|B8JJC1_MOUSE Tyrosyl-DNA phosphodiesterase 1 OS=Mus musculus GN=Tdp1 PE=4 SV=1;>sp|Q8BJ37|TYDP1_MOUSE Tyrosyl-DNA phosphodiesterase 1 OS=Mus musculus GN=Tdp1 PE=2 SV=2	3	13	13	13	1	4	0	1	0	4	0	9	0	6	0	4	0	0	0	0	0	6	1	4	0	1	0	4	0	9	0	6	0	4	0	0	0	0	0	6	1	4
Q5SSK3;B7ZCA9	Q5SSK3;B7ZCA9	8;4	8;4	8;4	Transcription elongation factor, mitochondrial	Tefm;1110002N22Rik	>sp|Q5SSK3|TEFM_MOUSE Transcription elongation factor, mitochondrial OS=Mus musculus GN=Tefm PE=2 SV=1;>tr|B7ZCA9|B7ZCA9_MOUSE Transcription elongation factor, mitochondrial (Fragment) OS=Mus musculus GN=Tefm PE=2 SV=1	2	8	8	8	0	0	0	2	0	1	0	4	0	3	0	5	0	0	0	0	0	4	0	0	0	2	0	1	0	4	0	3	0	5	0	0	0	0	0	4	0	0
O35144;D3YZ08;O35144-2;E9QM06;F6VIR4	O35144;D3YZ08;O35144-2;E9QM06;F6VIR4	4;4;4;3;2	4;4;4;3;2	4;4;4;3;2	Telomeric repeat-binding factor 2	Terf2	>sp|O35144|TERF2_MOUSE Telomeric repeat-binding factor 2 OS=Mus musculus GN=Terf2 PE=1 SV=3;>tr|D3YZ08|D3YZ08_MOUSE Telomeric repeat-binding factor 2 OS=Mus musculus GN=Terf2 PE=2 SV=1;>sp|O35144-2|TERF2_MOUSE Isoform 2 of Telomeric repeat-binding factor 2	5	4	4	4	0	2	0	1	0	0	0	3	0	2	0	0	0	0	0	0	0	3	0	2	0	1	0	0	0	3	0	2	0	0	0	0	0	0	0	3	0	2
Q91VL8	Q91VL8	2	2	2	Telomeric repeat-binding factor 2-interacting protein 1	Terf2ip	>sp|Q91VL8|TE2IP_MOUSE Telomeric repeat-binding factor 2-interacting protein 1 OS=Mus musculus GN=Terf2ip PE=1 SV=1	1	2	2	2	0	0	0	0	0	0	0	1	0	1	0	0	0	0	0	0	0	2	0	0	0	0	0	0	0	1	0	1	0	0	0	0	0	0	0	2	0	0
Q3URQ0;F6ZZ61	Q3URQ0	24;8	24;8	24;8	Testis-expressed sequence 10 protein	Tex10	>sp|Q3URQ0|TEX10_MOUSE Testis-expressed sequence 10 protein OS=Mus musculus GN=Tex10 PE=1 SV=1	2	24	24	24	9	9	4	11	4	7	4	10	1	8	5	10	5	0	9	1	4	9	9	9	4	11	4	7	4	10	1	8	5	10	5	0	9	1	4	9	9	9
P40630;P40630-2;D3Z0F3	P40630;P40630-2;D3Z0F3	9;9;7	9;9;7	9;9;7	Transcription factor A, mitochondrial	Tfam	>sp|P40630|TFAM_MOUSE Transcription factor A, mitochondrial OS=Mus musculus GN=Tfam PE=1 SV=2;>sp|P40630-2|TFAM_MOUSE Isoform Nuclear of Transcription factor A, mitochondrial OS=Mus musculus GN=Tfam;>tr|D3Z0F3|D3Z0F3_MOUSE Transcription factor A, mitochond	3	9	9	9	0	0	0	2	1	1	0	3	0	0	0	6	0	4	0	0	0	3	0	0	0	2	1	1	0	3	0	0	0	6	0	4	0	0	0	3	0	0
Q8JZM0	Q8JZM0	2	2	2	Dimethyladenosine transferase 1, mitochondrial	Tfb1m	>sp|Q8JZM0|TFB1M_MOUSE Dimethyladenosine transferase 1, mitochondrial OS=Mus musculus GN=Tfb1m PE=2 SV=1	1	2	2	2	0	0	0	0	0	0	0	0	0	1	0	0	0	0	0	0	0	2	0	0	0	0	0	0	0	0	0	1	0	0	0	0	0	0	0	2	0	0
Q9ERA6	Q9ERA6	14	14	14	Tuftelin-interacting protein 11	Tfip11	>sp|Q9ERA6|TFP11_MOUSE Tuftelin-interacting protein 11 OS=Mus musculus GN=Tfip11 PE=1 SV=1	1	14	14	14	3	0	2	0	3	0	1	1	1	1	3	0	7	0	6	0	7	1	3	0	2	0	3	0	1	1	1	1	3	0	7	0	6	0	7	1	3	0
Q923W1	Q923W1	1	1	1	Trimethylguanosine synthase	Tgs1	>sp|Q923W1|TGS1_MOUSE Trimethylguanosine synthase OS=Mus musculus GN=Tgs1 PE=1 SV=2	1	1	1	1	0	0	0	0	0	0	0	0	0	1	0	0	0	0	0	0	0	0	0	0	0	0	0	0	0	0	0	1	0	0	0	0	0	0	0	0	0	0
Q8R3N6	Q8R3N6	4	4	4	THO complex subunit 1	Thoc1	>sp|Q8R3N6|THOC1_MOUSE THO complex subunit 1 OS=Mus musculus GN=Thoc1 PE=1 SV=1	1	4	4	4	0	0	0	0	0	0	0	3	0	0	0	0	0	0	0	1	0	0	0	0	0	0	0	0	0	3	0	0	0	0	0	0	0	1	0	0	0	0
B1AZI6;E9Q5E2;F6SBF2	B1AZI6	10;3;2	10;3;2	10;3;2	THO complex subunit 2	Thoc2	>sp|B1AZI6|THOC2_MOUSE THO complex subunit 2 OS=Mus musculus GN=Thoc2 PE=2 SV=1	3	10	10	10	0	3	2	6	0	2	0	2	0	4	0	0	0	0	0	0	0	3	0	3	2	6	0	2	0	2	0	4	0	0	0	0	0	0	0	3	0	3
Q569Z6;Q8BZN7;F6YSQ2;F6YH92;F7AB07	Q569Z6;Q8BZN7	22;21;6;1;1	22;21;6;1;1	22;21;6;1;1	Thyroid hormone receptor-associated protein 3	Thrap3	>sp|Q569Z6|TR150_MOUSE Thyroid hormone receptor-associated protein 3 OS=Mus musculus GN=Thrap3 PE=1 SV=1;>tr|Q8BZN7|Q8BZN7_MOUSE Thyroid hormone receptor-associated protein 3 OS=Mus musculus GN=Thrap3 PE=2 SV=1	5	22	22	22	10	4	9	3	3	4	2	5	1	3	9	2	15	0	5	0	3	5	10	4	9	3	3	4	2	5	1	3	9	2	15	0	5	0	3	5	10	4
Q99J36	Q99J36	10	10	10	THUMP domain-containing protein 1	Thumpd1	>sp|Q99J36|THUM1_MOUSE THUMP domain-containing protein 1 OS=Mus musculus GN=Thumpd1 PE=1 SV=1	1	10	10	10	3	1	2	3	2	3	2	3	2	4	3	5	1	1	3	2	2	6	3	1	2	3	2	3	2	3	2	4	3	5	1	1	3	2	2	6	3	1
P40142	P40142	4	4	4	Transketolase	Tkt	>sp|P40142|TKT_MOUSE Transketolase OS=Mus musculus GN=Tkt PE=1 SV=1	1	4	4	4	0	0	2	0	0	0	0	1	0	1	2	0	0	0	1	0	0	1	0	0	2	0	0	0	0	1	0	1	2	0	0	0	1	0	0	1	0	0
Q61029;Q61029-3;Q61029-2;Q61029-4;Q61033-2	Q61029;Q61029-3;Q61029-2;Q61029-4;Q61033-2	13;12;10;8;8	13;12;10;8;8	6;5;3;1;1	Lamina-associated polypeptide 2, isoforms beta/delta/epsilon/gamma	Tmpo	>sp|Q61029|LAP2B_MOUSE Lamina-associated polypeptide 2, isoforms beta/delta/epsilon/gamma OS=Mus musculus GN=Tmpo PE=1 SV=4;>sp|Q61029-3|LAP2B_MOUSE Isoform Epsilon of Lamina-associated polypeptide 2, isoforms beta/delta/epsilon/gamma OS=Mus musculus GN=Tm	5	13	13	6	2	6	2	6	1	1	3	8	3	6	2	3	0	0	3	2	1	6	2	6	2	6	1	1	3	8	3	6	2	3	0	0	3	2	1	6	2	3
[truncated: 170 more rows]
[truncated: 205 more columns]

## Sheet: Condensed Table
Protein IDs	Majority protein IDs	Protein names	Gene names	Fasta headers	id	PEP	Intensity	Average H/L Ratio Beads	Average H/L Ratio 1to20Unmod	Average H/L Ratio K9me3	Average H/L Ratio S10ph	Average H/L Ratio K9me3S10ph	Average H/L Ratio 18to38Unmod	Average H/L Ratio K27me3	Average H/L Ratio S28ph	Average H/L Ratio K27me3S28ph	Ratio H/L Beads_F1	Ratio H/L Beads_F2	Ratio H/L 1to20Unmod_F1	Ratio H/L 1to20Unmod_F2	Ratio H/L K9me3_F1	Ratio H/L K9me3_F2	Ratio H/L S10ph_F1	Ratio H/L S10ph_F2	Ratio H/L K9me3S10ph_F1	Ratio H/L K9me3S10ph_F2	Ratio H/L 18to38Unmod_F1	Ratio H/L 18to38Unmod_F2	Ratio H/L K27me3_F1	Ratio H/L K27me3_F2	Ratio H/L S28ph_F1	Ratio H/L S28ph_F2	Ratio H/L K27me3S28ph_F1	Ratio H/L K27me3S28ph_F2	Peptides Beads_F1	Peptides Beads_F2	Peptides 1to20Unmod_F1	Peptides 1to20Unmod_F2	Peptides K9me3_F1	Peptides K9me3_F2	Peptides S10ph_F1	Peptides S10ph_F2	Peptides K9me3S10ph_F1	Peptides K9me3S10ph_F2	Peptides 18to38Unmod_F1	Peptides 18to38Unmod_F2	Peptides K27me3_F1	Peptides K27me3_F2	Peptides S28ph_F1
[truncated: 1,327 more rows]
[truncated: 21 more columns]

[truncated: 7 more sheets: Major Modules, Module Connectivity, Module Eigenproteins, GO Enrichment, Outlier Analysis, t-test, t-test major modules]
